# Supplementary material for: Viral genetics and transmission dynamics in the second wave of mpox outbreak in Portugal and forecasting public health scenarios
Source: Emerg Microbes Infect. 2024 Oct 3;13(1):2412635. doi: 10.1080/22221751.2024.2412635 (PMC11486115; doi:10.1080/22221751.2024.2412635)
Supplement: Additional file 1.xlsx [file TEMI_A_2412635_SM0279.xlsx]

## Sheet: Folha1
Additional file 1 - Demographic, epidemiological and clinical data for the 121 mpox confirmed cases of the second outbreak wave in Portugal (June 14, 2023 - September 19, 2023) and Portuguese MPXV genome sequences (n=76) used in this study.
Abbreviations: MSM = men who have sex with men; NA = Not applicable; Parameters used for Mpox Severity Score (Mpox-SS) calculations are marked with an asterisk (*)
Patient ID	Sequence (public ID)	Consensus sequence (public ID)	RT-PCR CT Value	Type of sample	Sampling date	Sequencing Instrument	Read length (bp)	Fraction of the genome covered >10x	Fraction of the genome covered >30x	NCBI Accession	ENA Accession	Clade	(sub-)lineagec	Sex assigned at birth	Age Group	Sexual Self-identification	Sexual Partners in the past 30 days	Type of sex in the past 30 days	Condomless sex in the past 30 days	Use of drugs in sexual practices	Most likely context of Exposure	Most likely context of exposure was sauna	Most likely route of transmission	Travel history	Sexual relations in PT with foreign tourists	Sexual intercourse with an anonymous partner or multiple partners	HIV status	Last CD4 Count of people living with HIV at the time of mpox diagnosis (High: ≥500 cells/mm3; Low: <500 cells/mm3)	PrEP use in negative HIV patients	Number of STI (excluding HIV) present at time of mpox diagnosis	Smallpox vaccination	Smallpox vaccination context	Number of mpox lesions*	Duraration of rash (days)	Lesions with a diameter >= 2cm*	Lesion location*	Exanthem	Fever	Fever Intensity	Duration of fever (days)	Treatment for bacterial superinfection*	Level of care*	Pain, analgesia requirement*	Patient receiving antiviral treatment (Tecovirimat)	Mpox severity score (Mpox-SS)
1	Monkeypox/PT0627/2023	Monkeypox/PT0627/2023	18	lesion swab	2023-06-14	MiSeq	250	95.1	82.2	OR326991	ERR11750977	IIb	C.1.1	M	50-59	MSM	Do not know/Do not answer	Oral and anal	Yes	Unknown	Household	Unknown	Sexual	Unknown	Unknown	Unknown	Positive	Unknown	NA	0	Yes	preventive (childhood)	1	7	Yes	Genital mucosa	No	No	NA	NA	No	Outpatient	Outpatient with indication to use over-the-counter analgesics	No	7
2	Monkeypox/PT0628/2023	Monkeypox/PT0628/2023	17	lesion swab	2023-06-16	MiSeq	250	96	87.5	OR326992	ERR11750978	IIb	C.1.1	M	20-29	MSM	Multiple male partners	Unknown	Unknown	Unknown	Unknown	Unknown	Person-to-person (excludes mother-child, associated with health and sexual care)	Unknown	Unknown	Unknown	Positive	High	NA	1	Yes	preventive (related to the current outbreak)	10	5	No	Anal mucosa	No	Yes	Low (<38º)	3	No	Outpatient	Unknown	Unknown	5
3	Monkeypox/PT0629/2023	Monkeypox/PT0629/2023	17	lesion swab	2023-06-20	MiSeq	250	97.9	94.4	OR326993	ERR11750979	IIb	C.1.1	M	30-39	MSM	Multiple male partners	Oral and anal	Yes	No	Small event without sexual contacts	Unknown	Sexual	No	Unknown	Yes	Positive	High	NA	1	No	NA	5	21	Yes	Groin/Buttocks/Perianal,Anal mucosa,Genital mucosa	No	Yes	Low (<38º)	2	No	Outpatient	Outpatient with analgesic prescription	No	10
4	Monkeypox/PT0630/2023	Monkeypox/PT0630/2023	15	rectal swab	2023-06-22	MiSeq	250	97	89.1	OR326994	ERR11750980	IIb	C.1.1	M	20-29	MSM	Multiple male partners	Oral and anal	Yes	No	Unknown	No	Sexual	No	Unknown	Yes	Positive	High	NA	0	Unknown	Unknown	0	7	No	Anal mucosa	No	No	NA	NA	No	Outpatient	Outpatient with analgesic prescription	No	5
5	Monkeypox/PT0631/2023	Monkeypox/PT0631/2023	16	lesion swab	2023-06-23	MiSeq	250	94.2	83.3	OR326995	ERR11750981	IIb	C.1.1	M	20-29	MSM	Multiple male partners	Oral and anal	Yes	Unknown	Sexual contact in a nightclub/bar/private event/sauna or Similar	Yes	Sexual	No	Unknown	Yes	Negative	Unknown	No	Unknown	No	NA	20	Unknown	No	Head/Neck,Genital mucosa,Oropharyngeal	No	Yes	High (>=38º)	4	Yes	Hospitalization (due to mpox) but without ICU	Hospitalization with intravenous analgesics	No	14
6	Monkeypox/PT0632/2023	Monkeypox/PT0632/2023	15	lesion swab	2023-06-25	MiSeq	250	93.4	80.2	OR326996	ERR11750982	IIb	C.1.1	M	20-29	MSM	Single male partner	Unknown	Yes	Unknown	Household	No	Sexual	No	Unknown	No	Negative	Unknown	No	Unknown	No	NA	5	Unknown	No	Chest/Abdomen,Anal mucosa	No	Yes	High (>=38º)	7	Unknown	Outpatient	Outpatient with indication to use over-the-counter analgesics	No	6
7	Monkeypox/PT0633/2023	Monkeypox/PT0633/2023	14	lesion swab	2023-06-25	MiSeq	250	95.5	86	OR326997	ERR11750983	IIb	C.1.1	M	20-29	MSM	Multiple male partners	Oral and anal	Yes	Unknown	Household	No	Person-to-person (excludes mother-child, associated with health and sexual care)	No	Unknown	Yes	Negative	Unknown	No	Unknown	No	NA	13	Unknown	No	Head/Neck,Back,Chest/Abdomen,Groin/Buttocks/Perianal,Anal mucosa,Oropharyngeal	No	Yes	High (>=38º)	2	No	Outpatient	Outpatient with indication to use over-the-counter analgesics	No	9
8	Monkeypox/PT0637/2023	Sequencing Failed	29	lesion swab	2023-06-27	NextSeq 550	150	87.1	77					M	20-29	MSM	Multiple male partners	Oral and anal	Yes	No	Unknown	Unknown	Sexual	No	Unknown	Yes	Negative	Unknown	Yes	0	Yes	preventive (related to the current outbreak)	4	15	No	Groin/Buttocks/Perianal,Anal mucosa	No	No	NA	NA	No	Outpatient	Outpatient with indication to use over-the-counter analgesics	No	6
9	Monkeypox/PT0638/2023	Monkeypox/PT0638/2023	18	rectal swab	2023-06-27	NextSeq 550	150	98.7	96.4	OR381835	ERR11789097	IIb	C.1.1	M	30-39	MSM	Multiple male partners	Oral and anal	Yes	Yes	Unknown	No	Sexual	No	Unknown	Yes	Positive	High	NA	1	No	NA	0	Unknown	No	Anal mucosa	No	Yes	Low (<38º)	1	No	Outpatient	Outpatient with indication to use over-the-counter analgesics	No	4
10	Monkeypox/PT0639/2023	Monkeypox/PT0639/2023	18	lesion swab	2023-06-27	NextSeq 550	150	99	96.8	OR381836	ERR11789098	IIb	C.1.1	M	30-39	MSM	Multiple male and female partners	Oral and anal	Yes	No	Unknown	Yes	Sexual	No	Unknown	Yes	Negative	Unknown	Yes	0	No	NA	2	15	No	Genital mucosa	No	No	NA	NA	No	Outpatient	Outpatient with indication to use over-the-counter analgesics	No	5
11	Monkeypox/PT0640/2023	Monkeypox/PT0640/2023	19	lesion swab	2023-06-27	NextSeq 550	150	98.7	97.1	OR381837	ERR11789099	IIb	C.1.1	M	50-59	MSM	Multiple male partners	Oral and anal	Yes	Yes	Sexual contact in a nightclub/bar/private event/sauna or Similar	No	Person-to-person (excludes mother-child, associated with health and sexual care)	No	Unknown	Yes	Positive	High	NA	0	No	NA	2	Unknown	No	Groin/Buttocks/Perianal,Anal mucosa,Genital mucosa	No	No	NA	NA	No	Outpatient	Outpatient with indication to use over-the-counter analgesics	No	7
12	Monkeypox/PT0636/2023	Monkeypox/PT0636/2023	18	lesion swab	2023-06-29	NextSeq 550	150	98.4	95.5	OR381834	ERR11789096	IIb	C.1.1	M	30-39	MSM	Multiple male partners	Oral and anal	Yes	No	Unknown	Unknown	Sexual	No	Unknown	Yes	Positive	Unknown	NA	2	No	NA	1	10	No	Groin/Buttocks/Perianal	No	Yes	Low (<38º)	1	No	Outpatient	Outpatient with indication to use over-the-counter analgesics	No	4
13	Monkeypox/PT0635/2023	Sequencing Failed	26	lesion swab	2023-06-30	NextSeq 550	150	84.5	74.5					M	30-39	MSM	Multiple male partners	Oral and anal	Yes	No	Sexual contact in a nightclub/bar/private event/sauna or Similar	Unknown	Sexual	Unknown	Unknown	Yes	Positive	Unknown	NA	1	No	NA	2	7	Yes	Head/Neck,Left leg	No	No	NA	NA	No	Outpatient	Outpatient with indication to use over-the-counter analgesics	No	6
14	Monkeypox/PT0634/2023	Monkeypox/PT0634/2023	22	lesion swab	2023-07-03	NextSeq 550	150	92.6	84.8	OR381833	ERR11789095	IIb	C.1.1	M	40-49	MSM	Multiple male partners	Anal only	Yes	Unknown	Sexual contact in a nightclub/bar/private event/sauna or Similar	Yes	Sexual	No	Unknown	Yes	Negative	Unknown	Yes	Unknown	No	NA	5	Unknown	No	Head/Neck,Back,Groin/Buttocks/Perianal,Left hand,Anal mucosa	No	Yes	Low (<38º)	2	No	Outpatient	Outpatient with analgesic prescription	No	8
15	Monkeypox/PT0642/2023	Sequencing Failed	15	lesion swab	2023-07-03	NextSeq 550	150	75.5	65.1					M	20-29	MSM	Multiple male partners	Oral and anal	Yes	Unknown	Unknown	No	Sexual	No	No	Yes	Negative	Unknown	Yes	0	Yes	preventive (related to the current outbreak)	6	12	No	Head/Neck,Chest/Abdomen	No	No	NA	NA	No	Outpatient	Outpatient with indication to use over-the-counter analgesics	No	4
16	Monkeypox/PT0641/2023	Monkeypox/PT0641/2023	23	lesion swab	2023-07-04	NextSeq 550	150	92.8	86.4	OR381838	ERR11789100	IIb	C.1.1	M	40-49	MSM	Multiple male partners	Oral and anal	Yes	Unknown	Sexual contact in a nightclub/bar/private event/sauna or Similar	Unknown	Sexual	Unknown	Unknown	Yes	Positive	Unknown	NA	2	Unknown	Unknown	Unknown	4	No	Groin/Buttocks/Perianal,Left hand	Yes	Yes	Low (<38º)	Unknown	No	Outpatient	Outpatient with indication to use over-the-counter analgesics	No	3
17	Monkeypox/PT0643/2023	Monkeypox/PT0643/2023	11	lesion swab	2023-07-04	NextSeq 550	150	97.6	92.9	OR381839	ERR11789101	IIb	C.1.1	M	40-49	MSM	Multiple male partners	Oral and anal	Yes	No	Large event without sexual contacts	Yes	Sexual	No	Unknown	Yes	Negative	Unknown	Yes	0	Yes	preventive (related to the current outbreak)	1	7	Yes	Head/Neck	No	No	NA	NA	Yes	Outpatient	Outpatient with indication to use over-the-counter analgesics	No	8
18	Monkeypox/PT0644/2023	Monkeypox/PT0644/2023	17	lesion swab	2023-07-04	NextSeq 550	150	99.1	97.9	OR381840	ERR11789102	IIb	C.1.1	M	30-39	MSM	Multiple male and female partners	Oral and anal	Yes	No	Large event with sexual contacts	Yes	Sexual	No	Unknown	Yes	Negative	Unknown	Yes	0	Yes	preventive (related to the current outbreak)	1	6	Yes	Head/Neck	No	No	NA	NA	Yes	Outpatient	Outpatient with indication to use over-the-counter analgesics	No	8
19	Monkeypox/PT0646/2023	Monkeypox/PT0646/2023	19	lesion swab	2023-07-07	NextSeq 550	150	96.3	90.7	OR381842	ERR11789104	IIb	C.1.1	M	20-29	MSM	Multiple male partners	Oral and anal	Unknown	Unknown	Sexual contact in a nightclub/bar/private event/sauna or Similar	Unknown	Sexual	Unknown	Unknown	Unknown	Negative	Unknown	Yes	0	No	NA	1	21	No	Genital mucosa	No	No	NA	NA	No	Outpatient	Outpatient with indication to use over-the-counter analgesics	No	5
20	Monkeypox/PT0647/2023	Sequencing Failed	31	lesion swab	2023-07-10	NextSeq 550	150	62.7	42.4					M	30-39	MSM	Multiple male partners	Oral and anal	Unknown	Unknown	Household	No	Sexual	No	No	Yes	Positive	Low	NA	1	No	NA	Unknown	3	Unknown	Head/Neck,Back,Chest/Abdomen,Groin/Buttocks/Perianal	Yes	Yes	Low (<38º)	3	No	Outpatient	Outpatient with indication to use over-the-counter analgesics	No	4
21	Monkeypox/PT0648/2023	Sequencing Failed	22	lesion swab	2023-07-10	NextSeq 550	150	84.3	74.1					M	40-49	MSM	Multiple male partners	Oral only	Yes	No	Unknown	No	Person-to-person (excludes mother-child, associated with health and sexual care)	No	Unknown	Yes	Positive	High	NA	0	No	NA	3	6	No	Head/Neck,Genital mucosa	Yes	Yes	Low (<38º)	2	No	Outpatient	Unknown	Unknown	5
22	Monkeypox/PT0649/2023	Monkeypox/PT0649/2023	18	lesion swab	2023-07-10	NextSeq 550	150	96.1	90.6	OR381843	ERR11789105	IIb	C.1.1	M	40-49	MSM	Multiple male partners	Oral only	Yes	Unknown	Unknown	No	Person-to-person (excludes mother-child, associated with health and sexual care)	No	Yes	Yes	Negative	Unknown	Unknown	Unknown	No	NA	10	8	No	Head/Neck,Groin/Buttocks/Perianal,Left hand,Anal mucosa,Genital mucosa	Yes	No	NA	NA	No	Outpatient	Unknown	Unknown	7
23	Monkeypox/PT0686/2023	Monkeypox/PT0686/2023	15	lesion swab	2023-07-13	NextSeq 550	150	94.1	81.1	OR804464	ERR12264178	IIb	C.1.1	M	30-39	MSM	Multiple male partners	Oral and anal	Yes	No	Household	No	Sexual	No	Yes	Yes	Positive	Unknown	NA	0	Yes	preventive (related to the current outbreak)	10	5	Unknown	Back,Right arm,Genital mucosa	No	No	NA	NA	No	Outpatient	Unknown	No	6
24	Monkeypox/PT0685/2023	Monkeypox/PT0685/2023	18	lesion swab	2023-07-13	NextSeq 550	150	95.7	89.3	OR804463	ERR12264177	IIb	C.1.1	M	40-49	MSM	Multiple male partners	Oral and anal	Yes	No	Unknown	Yes	Sexual	No	No	Yes	Positive	Unknown	NA	1	No	NA	10	2	Unknown	Head/Neck,Chest/Abdomen,Groin/Buttocks/Perianal,Anal mucosa,Oropharyngeal	Yes	Yes	High (>=38º)	2	Yes	Outpatient	Outpatient with analgesic prescription	No	11
25	Monkeypox/PT0645/2023	Monkeypox/PT0645/2023	20	lesion swab	2023-07-14	NextSeq 550	150	96.5	91.2	OR381841	ERR11789103	IIb	C.1.1	M	20-29	MSM	Multiple male and female partners	Oral and anal	Yes	Unknown	Sexual contact in a nightclub/bar/private event/sauna or Similar	Yes	Sexual	No	No	Yes	Positive	Low	NA	0	Yes	preventive (related to the current outbreak)	15	Unknown	No	Anal mucosa	Yes	No	NA	NA	No	Outpatient	Outpatient with indication to use over-the-counter analgesics	No	6
26	Monkeypox/PT0690/2023	Sequencing Failed	23	lesion swab	2023-07-14	NextSeq 550	150	87.7	77.3					M	40-49	MSM	Multiple male partners	Oral and anal	Yes	Unknown	Household	Yes	Sexual	No	No	Yes	Negative	Unknown	No	0	No	NA	3	7	Unknown	Left arm,Right arm	Yes	Yes	Low (<38º)	Unknown	No	Outpatient	Outpatient with indication to use over-the-counter analgesics	No	4
27		Not sequenced	32	lesion swab	2023-07-14									M	30-39	MSM	Multiple male and female partners	Oral and anal	Yes	Unknown	Sexual contact in a nightclub/bar/private event/sauna or Similar	Unknown	Sexual	Unknown	Yes	Yes	Negative	Unknown	Yes	Unknown	Yes	preventive (related to the current outbreak)	Unknown	7	Unknown	Anal mucosa	No	Unknown	Unknown	Unknown	No	Outpatient	Outpatient with indication to use over-the-counter analgesics	No	4
28	Monkeypox/PT0692/2023	Sequencing Failed	19	oropharyngeal swab	2023-07-15	NextSeq 550	150	81.7	55.3					M	20-29	MSM	Multiple male partners	Oral and anal	Yes	No	Unknown	No	Sexual	No	Unknown	Yes	Negative	Unknown	Yes	0	No	NA	6	8	No	Groin/Buttocks/Perianal,Anal mucosa	No	Yes	High (>=38º)	2	No	Outpatient	Outpatient with analgesic prescription	No	7
29	Monkeypox/PT0691/2023	Monkeypox/PT0691/2023	14	rectal swab	2023-07-15	NextSeq 550	150	97.1	90.5	OR804466	ERR12264180	IIb	C.1.1	M	30-39	MSM	Multiple male partners	Oral and anal	Yes	No	Unknown	No	Sexual	No	Unknown	Yes	Negative	Unknown	Yes	0	No	NA	10	14	No	Groin/Buttocks/Perianal,Anal mucosa	No	Yes	High (>=38º)	5	No	Outpatient	Outpatient with analgesic prescription	No	8
30	Monkeypox/PT0657/2023	Monkeypox/PT0657/2023	21	uretral swab	2023-07-15	NextSeq 550	150	91.2	83.5	OR487981	ERR11896777	IIb	C.1.1	M	40-49	MSM	Multiple male partners	Oral and anal	Yes	Unknown	Unknown	Unknown	Sexual	No	Unknown	Unknown	Negative	Unknown	Yes	Unknown	No	NA	5	14	Yes	Groin/Buttocks/Perianal,Right leg,Genital mucosa,Oropharyngeal	Yes	Yes	Low (<38º)	Unknown	No	Outpatient	Outpatient with indication to use over-the-counter analgesics	No	9
31	Monkeypox/PT0688/2023	Sequencing Failed	26	lesion swab	2023-07-16	NextSeq 550	150	56.1	37.8					M	20-29	MSM	Multiple male partners	Oral and anal	Yes	No	Small event without sexual contacts	No	Sexual	No	No	No	Negative	Unknown	No	0	No	NA	12	7	No	Head/Neck,Back,Right arm,Right hand,Genital mucosa,Oropharyngeal	Yes	Yes	High (>=38º)	3	No	Outpatient	Outpatient with analgesic prescription	No	10
32	Monkeypox/PT0689/2023	Monkeypox/PT0689/2023	17	rectal swab	2023-07-17	NextSeq 550	150	94.5	84.8	OR804465	ERR12264179	IIb	C.1.1	M	30-39	MSM	Multiple male partners	Oral and anal	Yes	Yes	Large event with sexual contacts	Yes	Sexual	No	Unknown	Yes	Negative	Unknown	Yes	2	No	NA	10	7	No	Groin/Buttocks/Perianal,Anal mucosa	No	Yes	High (>=38º)	3	No	Outpatient	Outpatient with analgesic prescription	No	8
33	Monkeypox/PT0687/2023	Sequencing Failed	26	lesion swab	2023-07-17	NextSeq 550	150	81.5	65.7					M	20-29	MSM	Multiple male partners	Oral and anal	Yes	No	Sexual contact in a nightclub/bar/private event/sauna or Similar	No	Sexual	Yes	No	Yes	Positive	High	NA	0	No	NA	40	31	No	Back,Chest/Abdomen,Groin/Buttocks/Perianal,Anal mucosa,Genital mucosa	Yes	No	NA	NA	No	Outpatient	Outpatient with analgesic prescription	No	9
34	Monkeypox/PT0695/2023	Sequencing Failed	19	lesion swab	2023-07-17	NextSeq 550	150	30.4	5.4					M	30-39	MSM	Single male partner	Oral and anal	Yes	Unknown	Unknown	No	Person-to-person (excludes mother-child, associated with health and sexual care)	No	No	Yes	Positive	Low	NA	Unknown	No	NA	Unknown	7	Yes	Back,Chest/Abdomen,Groin/Buttocks/Perianal,Left arm,Right arm,Left hand,Anal mucosa,Genital mucosa	Yes	Yes	Low (<38º)	2	Yes	Outpatient	Outpatient with analgesic prescription	Unknown	12
35	Monkeypox/PT0694/2023	Monkeypox/PT0694/2023	18	lesion swab	2023-07-18	NextSeq 550	150	96.9	92	OR804467	ERR12264181	IIb	C.1.1	M	30-39	MSM	Multiple male partners	Oral and anal	Yes	Unknown	Sexual contact in a nightclub/bar/private event/sauna or Similar	Unknown	Sexual	Unknown	Unknown	Yes	Positive	High	NA	1	No	NA	10	21	Yes	Head/Neck,Back,Chest/Abdomen,Groin/Buttocks/Perianal,Anal mucosa,Genital mucosa,Oropharyngeal	Yes	Yes	Low (<38º)	Unknown	No	Outpatient	Outpatient with indication to use over-the-counter analgesics	No	12
36	Monkeypox/PT0693/2023	Sequencing Failed	19	lesion swab	2023-07-18	NextSeq 550	150	47.6	11.7					M	20-29	MSM	Multiple male partners	Oral and anal	Yes	Yes	Unknown	Unknown	Sexual	Unknown	Unknown	Yes	Negative	Unknown	Yes	1	Yes	preventive (related to the current outbreak)	5	7	No	Genital mucosa,Oropharyngeal	No	Yes	Low (<38º)	3	No	Outpatient	Outpatient with indication to use over-the-counter analgesics	No	6
37	Monkeypox/PT0652/2023	Monkeypox/PT0652/2023	17	lesion swab	2023-07-18	NextSeq 550	150	97.6	93.8	OR487976	ERR11896772	IIb	C.1.1	M	30-39	MSM	Multiple male partners	Oral and anal	Yes	Yes	Unknown	Unknown	Sexual	No	Unknown	Yes	Positive	Low	NA	1	Unknown	Unknown	20	20	Yes	Head/Neck,Back,Groin/Buttocks/Perianal,Left hand,Right leg,Genital mucosa	No	Yes	Unknown	9	No	Hospitalization (due to mpox) but without ICU	Hospitalization with intravenous analgesics	Yes	14
38	Monkeypox/PT0655/2023	Monkeypox/PT0655/2023	21	lesion swab	2023-07-19	NextSeq 550	150	95.1	88.2	OR487979	ERR11896775	IIb	C.1.1	M	20-29	MSM	Multiple male partners	Oral and anal	Yes	Yes	Unknown	Unknown	Sexual	Unknown	Unknown	Yes	Negative	Unknown	No	0	No	NA	3	6	Unknown	Chest/Abdomen,Oropharyngeal	No	No	NA	NA	No	Outpatient	Unknown	No	5
39	Monkeypox/PT0654/2023	Monkeypox/PT0654/2023	24	urine	2023-07-20	NextSeq 550	150	91.5	83.9	OR487978	ERR11896774	IIb	C.1.1	M	20-29	MSM	Single male partner	Oral and anal	Yes	Unknown	Household	Unknown	Sexual	No	Unknown	No	Positive	High	NA	2	Unknown	Unknown	10	13	No	Back,Chest/Abdomen,Groin/Buttocks/Perianal,Left hand,Right hand,Left leg,Right leg,Left foot,Anal mucosa,Genital mucosa	No	Yes	Unknown	4	No	Hospitalization (due to mpox) but without ICU	Hospitalization with intravenous analgesics	Yes	14
40	Monkeypox/PT0656/2023	Monkeypox/PT0656/2023	16	lesion swab	2023-07-20	NextSeq 550	150	98.4	95.4	OR487980	ERR11896776	IIb	C.1.1	M	30-39	MSM	Multiple male and female partners	Oral and anal	Yes	Yes	Sexual contact in a nightclub/bar/private event/sauna or Similar	Yes	Sexual	No	Unknown	Yes	Negative	Unknown	No	1	No	NA	5	14	No	Head/Neck,Genital mucosa	No	Yes	Low (<38º)	Unknown	No	Outpatient	Outpatient with indication to use over-the-counter analgesics	Yes	6
41	Monkeypox/PT0658/2023	Sequencing Failed	17	rectal swab	2023-07-21	NextSeq 550	150	82.2	62.9					M	30-39	MSM	Multiple male partners	Oral and anal	Yes	No	Household	No	Sexual	No	No	Yes	Negative	Unknown	No	1	No	NA	2	30	Unknown	Anal mucosa	No	Yes	High (>=38º)	30	No	Outpatient	Outpatient with analgesic prescription	No	6
42	Monkeypox/PT0659/2023	Sequencing Failed	22	oropharyngeal swab	2023-07-24	NextSeq 550	150	88.6	79.8					M	30-39	MSM	Multiple male partners	Oral and anal	Yes	Unknown	Unknown	Unknown	Sexual	Unknown	Unknown	Yes	Negative	Unknown	Yes	Unknown	No	NA	5	8	Unknown	Head/Neck,Oropharyngeal	No	No	NA	NA	No	Outpatient	Outpatient with indication to use over-the-counter analgesics	No	6
43	Monkeypox/PT0696/2023	Monkeypox/PT0696/2023	24	lesion swab	2023-07-24	NextSeq 550	150	91.7	84.7	OR804468	ERR12264182	IIb	C.1.1	M	40-49	MSM	Multiple male and female partners	Oral and anal	No	Unknown	Sexual contact in a nightclub/bar/private event/sauna or Similar	Yes	Sexual	No	No	Yes	Negative	Unknown	No	1	No	NA	Unknown	7	Unknown	Back,Genital mucosa	Yes	Yes	Low (<38º)	3	No	Outpatient	Outpatient with indication to use over-the-counter analgesics	No	5
44	Monkeypox/PT0660/2023	Monkeypox/PT0660/2023	20	lesion swab	2023-07-24	NextSeq 550	150	96.4	91.8	OR487982	ERR11896778	IIb	C.1.1	F	20-29	Other	No partner	Unknown	No	No	Household	No	Person-to-person (excludes mother-child, associated with health and sexual care)	No	No	No	Negative	Unknown	No	Unknown	Unknown	Unknown	18	18	No	Head/Neck,Back,Chest/Abdomen,Left arm,Right arm,Left hand,Right hand,Left leg,Right leg,Left foot,Right foot	No	Yes	Unknown	3	Yes	Outpatient	Unknown	No	9
45	Monkeypox/PT0661/2023	Monkeypox/PT0661/2023	17	lesion swab	2023-07-24	NextSeq 550	150	97.9	95.2	OR487983	ERR11896779	IIb	C.1.1	M	20-29	MSM	No partner	Unknown	No	No	Household	No	Person-to-person (excludes mother-child, associated with health and sexual care)	No	No	No	Negative	Unknown	No	Unknown	Unknown	Unknown	6	13	No	Head/Neck,Chest/Abdomen,Right arm,Left hand	No	No	NA	NA	No	Outpatient	Unknown	No	4
46	Monkeypox/PT0698/2023	Monkeypox/PT0698/2023	24	lesion swab	2023-07-24	NextSeq 550	150	90.4	82.6	OR804469	ERR12264183	IIb	C.1.1	M	20-29	MSM	Multiple male partners	Oral and anal	Yes	Unknown	Household	No	Sexual	No	Unknown	No	Negative	Unknown	No	1	No	NA	5-10	16	Yes	Back,Chest/Abdomen,Groin/Buttocks/Perianal,Right arm,Right hand,Genital mucosa	No	No	NA	NA	Yes	Outpatient	Outpatient with analgesic prescription	No	12
47	Monkeypox/PT0663/2023	Monkeypox/PT0663/2023	21	lesion swab	2023-07-26	NextSeq 550	150	92.3	85.9	OR487984	ERR11896780	IIb	C.1.1	M	20-29	MSM	Do not know/Do not answer	Unknown	Yes	Yes	Unknown	Unknown	Sexual	Unknown	Unknown	Yes	Negative	Unknown	No	1	No	NA	2	7	Unknown	Head/Neck,Oropharyngeal	Yes	No	NA	NA	No	Outpatient	Unknown	No	5
48	Monkeypox/PT0662/2023	Sequencing Failed	21	lesion swab	2023-07-26	NextSeq 550	150	87.2	75.5					M	20-29	MSM	Multiple male partners	Unknown	Yes	Unknown	Unknown	Unknown	Sexual	Unknown	Unknown	Yes	Positive	Unknown	NA	0	No	NA	1	3	No	Anal mucosa	No	No	NA	NA	No	Outpatient	Outpatient with indication to use over-the-counter analgesics	No	5
49		Not sequenced	35	lesion swab	2023-07-27									M	30-39	MSM	No partner	Unknown	No	No	Small event without sexual contacts	No	Person-to-person (excludes mother-child, associated with health and sexual care)	No	No	No	Negative	Unknown	No	Unknown	Unknown	Unknown	4	14	No	Head/Neck,Chest/Abdomen,Right hand	No	No	NA	NA	Yes	Outpatient	Unknown	No	5
50	Monkeypox/PT0697/2023	Sequencing Failed	18	lesion swab	2023-07-27	NextSeq 550	150	34.3	6.3					M	30-39	MSM	Multiple male partners	Oral and anal	Yes	Yes	Sexual contact in a nightclub/bar/private event/sauna or Similar	Unknown	Sexual	Unknown	Unknown	Yes	Positive	Unknown	NA	2	No	NA	3	14	No	Head/Neck,Right hand,Genital mucosa	Yes	Yes	Low (<38º)	Unknown	No	Outpatient	Outpatient with indication to use over-the-counter analgesics	No	6
51	Monkeypox/PT0665/2023	Monkeypox/PT0665/2023	20	lesion swab	2023-07-27	NextSeq 550	150	97.4	95	OR487986	ERR11896782	IIb	C.1.1	M	40-49	MSM	Multiple male partners	Oral and anal	No	No	Unknown	Unknown	Sexual	No	Unknown	Yes	Negative	Unknown	No	0	No	NA	1	1	No	Genital mucosa	No	Yes	Low (<38º)	31	No	Outpatient	Unknown	No	4
52	Monkeypox/PT0666/2023	Monkeypox/PT0666/2023	17	lesion swab	2023-07-28	NextSeq 550	150	97.5	95.4	OR487987	ERR11896783	IIb	C.1.1	M	40-49	MSM	Multiple male partners	Oral and anal	Yes	Unknown	Unknown	Unknown	Person-to-person (excludes mother-child, associated with health and sexual care)	No	Unknown	Yes	Positive	High	NA	Unknown	No	NA	12	7	No	Back,Groin/Buttocks/Perianal,Genital mucosa	Yes	Yes	Low (<38º)	3	No	Outpatient	Unknown	Unknown	6
53	Monkeypox/PT0667/2023	Monkeypox/PT0667/2023	23	lesion swab	2023-07-28	NextSeq 550	150	91.6	83.8	OR487988	ERR11896784	IIb	C.1.1	M	40-49	Other	Single male partner	Unknown	Yes	No	Unknown	No	Sexual	No	Unknown	No	Positive	Unknown	NA	0	No	NA	1	7	Unknown	Genital mucosa	Yes	Yes	High (>=38º)	7	No	Outpatient	Unknown	No	4
54	Monkeypox/PT0664/2023	Monkeypox/PT0664/2023	19	oropharyngeal swab	2023-07-29	NextSeq 550	150	97.8	95.6	OR487985	ERR11896781	IIb	C.1.1	M	40-49	MSM	Multiple male partners	Oral and anal	Yes	No	Large event with sexual contacts	No	Sexual	No	Unknown	Yes	Positive	Low	NA	0	Yes	preventive (related to the current outbreak)	10	12	No	Chest/Abdomen,Groin/Buttocks/Perianal,Genital mucosa	No	Yes	High (>=38º)	4	No	Outpatient	Outpatient with indication to use over-the-counter analgesics	No	7
55	Monkeypox/PT0668/2023	Monkeypox/PT0668/2023	16	lesion swab	2023-07-31	NextSeq 550	150	98	95.9	OR487989	ERR11896785	IIb	C.1.1	M	40-49	MSM	Multiple male partners	Oral and anal	Yes	No	Sexual contact in a nightclub/bar/private event/sauna or Similar	No	Sexual	No	No	Yes	Negative	Unknown	No	0	No	NA	15	17	No	Groin/Buttocks/Perianal,Anal mucosa,Genital mucosa	Yes	Yes	High (>=38º)	7	No	Outpatient	Outpatient with analgesic prescription	No	9
56	Monkeypox/PT0671/2023	Monkeypox/PT0671/2023	22	lesion swab	2023-07-31	NextSeq 550	150	95.7	91.6	OR487991	ERR11896787	IIb	C.1.1	M	30-39	MSM	Multiple male partners	Oral and anal	Yes	Unknown	Unknown	Unknown	Person-to-person (excludes mother-child, associated with health and sexual care)	No	Unknown	Yes	Positive	Low	NA	Unknown	No	NA	10	3	Yes	Head/Neck,Back,Chest/Abdomen,Groin/Buttocks/Perianal,Anal mucosa,Genital mucosa	Yes	No	NA	NA	No	Outpatient	Unknown	Unknown	10
57	Monkeypox/PT0674/2023	Monkeypox/PT0674/2023	20	lesion swab	2023-08-01	NextSeq 550	150	98	95.9	OR487994	ERR11896790	IIb	C.1.1	M	40-49	MSM	Multiple male partners	Anal only	Yes	Unknown	Large event with sexual contacts	Yes	Sexual	No	Unknown	Yes	Negative	Unknown	No	1	No	NA	20	12	No	Head/Neck,Back,Chest/Abdomen,Groin/Buttocks/Perianal,Anal mucosa,Genital mucosa	No	Yes	High (>=38º)	5	Yes	Outpatient	Outpatient with analgesic prescription	No	12
58	Monkeypox/PT0672/2023	Monkeypox/PT0672/2023	24	rectal swab	2023-08-02	NextSeq 550	150	91.2	82.7	OR487992	ERR11896788	IIb	C.1.1	M	40-49	MSM	Single male partner	Oral and anal	Yes	No	Household	No	Sexual	No	No	Yes	Negative	Unknown	Yes	0	No	NA	2	23	No	Anal mucosa	Yes	Yes	High (>=38º)	1	No	Outpatient	Unknown	No	4
59	Monkeypox/PT0675/2023	Monkeypox/PT0675/2023	17	lesion swab	2023-08-02	NextSeq 550	150	98.1	96.1	OR487995	ERR11896791	IIb	C.1.1	M	30-39	MSM	Multiple male partners	Anal only	Yes	Unknown	Household	No	Sexual	No	Unknown	Yes	Positive	Unknown	NA	0	No	NA	2	8	No	Genital mucosa,Oropharyngeal	No	Yes	High (>=38º)	2	Yes	Outpatient	Outpatient with analgesic prescription	No	9
60	Monkeypox/PT0676/2023	Sequencing Failed	24	lesion swab	2023-08-03	NextSeq 550	150	79.1	63.6					M	20-29	MSM	Multiple male and female partners	Oral and anal	Yes	Unknown	Household	Unknown	Sexual	No	Unknown	Yes	Negative	Unknown	No	0	No	NA	Unknown	Unknown	Unknown	Genital mucosa	No	No	NA	NA	No	Outpatient	Outpatient with indication to use over-the-counter analgesics	No	4
61	Monkeypox/PT0677/2023	Monkeypox/PT0677/2023	21	lesion swab	2023-08-04	NextSeq 550	150	92	84.3	OR487996	ERR11896792	IIb	C.1.1	M	30-39	MSM	Multiple male partners	Oral and anal	Yes	No	Sexual contact in a nightclub/bar/private event/sauna or Similar	No	Sexual	No	No	Yes	Negative	Unknown	No	0	No	NA	14	21	No	Head/Neck,Groin/Buttocks/Perianal,Right arm,Left leg,Right leg,Left foot,Right foot,Genital mucosa	Yes	Yes	High (>=38º)	2	No	Outpatient	Outpatient with analgesic prescription	No	10
62	Monkeypox/PT0678/2023	Sequencing Failed	22	oropharyngeal swab	2023-08-04	NextSeq 550	150	84.3	72.5					M	30-39	MSM	Multiple male partners	Oral and anal	Yes	No	Sexual contact in a nightclub/bar/private event/sauna or Similar	No	Sexual	No	No	Yes	Negative	Unknown	Yes	0	No	NA	10	14	No	Head/Neck,Back,Chest/Abdomen,Groin/Buttocks/Perianal,Left arm,Right arm,Anal mucosa,Oropharyngeal	Yes	Yes	High (>=38º)	2	No	Outpatient	Outpatient with analgesic prescription	No	10
63		Not sequenced	29	lesion swab	2023-08-05									M	20-29	MSM	Multiple male partners	Oral and anal	Yes	No	Unknown	No	Sexual	No	Unknown	Yes	Negative	Unknown	No	0	No	NA	1	10	No	Groin/Buttocks/Perianal,Genital mucosa	No	Yes	High (>=38º)	3	Yes	Outpatient	Outpatient with analgesic prescription	No	9
64	Monkeypox/PT0681/2023	Monkeypox/PT0681/2023	19	lesion swab	2023-08-05	NextSeq 550	150	92.1	85.5	OR487999	ERR11896795	IIb	C.1.1	M	30-39	MSM	Multiple male partners	Oral and anal	Yes	No	Large event with sexual contacts	Yes	Sexual	No	Yes	Yes	Negative	Unknown	Yes	1	No	NA	1	12	No	Groin/Buttocks/Perianal,Anal mucosa	No	Yes	Low (<38º)	2	Yes	Outpatient	Outpatient with analgesic prescription	No	9
65	Monkeypox/PT0680/2023	Monkeypox/PT0680/2023	18	lesion swab	2023-08-05	NextSeq 550	150	93.7	87.1	OR487998	ERR11896794	IIb	C.1.1	M	30-39	MSM	Multiple male partners	Oral and anal	Yes	No	Unknown	No	Sexual	No	Yes	Yes	Positive	Unknown	NA	1	No	NA	1	15	No	Genital mucosa	No	Yes	Low (<38º)	2	Yes	Outpatient	Outpatient with analgesic prescription	No	8
66	Monkeypox/PT0699/2023	Sequencing Failed	24	lesion swab	2023-08-05	NextSeq 550	150	23.2	3.3					M	40-49	MSM	Single male partner	Anal only	No	No	Unknown	No	Sexual	No	No	Unknown	Negative	Unknown	No	Unknown	No	NA	4	4	Yes	Groin/Buttocks/Perianal,Genital mucosa	No	Yes	High (>=38º)	3	No	Outpatient	Outpatient with analgesic prescription	No	9
67	Monkeypox/PT0679/2023	Monkeypox/PT0679/2023	18	oropharyngeal swab	2023-08-07	NextSeq 550	150	97.6	94.8	OR487997	ERR11896793	IIb	C.1.1	M	50-59	MSM	Multiple male and female partners	Oral and anal	Yes	No	Household	No	Sexual	No	No	Yes	Negative	Unknown	No	0	No	NA	13	28	Yes	Back,Chest/Abdomen,Groin/Buttocks/Perianal,Left arm,Right arm,Left hand,Right hand,Left leg,Right leg,Left foot,Right foot,Genital mucosa	Yes	No	NA	NA	No	Outpatient	Unknown	No	11
68		Not sequenced	33	lesion swab	2023-08-07									M	30-39	MSM	Single male partner	Oral and anal	Yes	No	Household	No	Sexual	No	No	Yes	Positive	High	NA	0	No	NA	1	17	No	Genital mucosa	Yes	No	NA	NA	No	Outpatient	Unknown	No	4
69		Not sequenced	30	oropharyngeal swab	2023-08-07									M	40-49	MSM	Multiple male partners	Oral and anal	Yes	Unknown	Household	Unknown	Sexual	No	Unknown	Yes	Positive	High	NA	0	Yes	preventive (related to the current outbreak)	Unknown	5	Unknown	Genital mucosa	No	No	NA	NA	No	Outpatient	Outpatient with indication to use over-the-counter analgesics	No	4
70		Not sequenced	29	lesion swab	2023-08-07									M	30-39	MSM	Do not know/Do not answer	Unknown	Unknown	Unknown	Unknown	Unknown	Person-to-person (excludes mother-child, associated with health and sexual care)	Unknown	Unknown	Unknown	Positive	Low	NA	Unknown	No	NA	2	7	No	Groin/Buttocks/Perianal,Genital mucosa	No	No	NA	NA	No	Outpatient	Unknown	Unknown	5
71	Monkeypox/PT0701/2023	Monkeypox/PT0701/2023	15	lesion swab	2023-08-07	NextSeq 550	150	98.7	95.6	OR804471	ERR12264185	IIb	C.1.1	M	20-29	MSM	Multiple male partners	Oral only	Yes	Unknown	Household	No	Sexual	No	Unknown	Yes	Negative	Unknown	No	1	No	NA	6	15	No	Back,Chest/Abdomen,Left leg,Right leg	No	Yes	High (>=38º)	2	No	Outpatient	Outpatient with analgesic prescription	No	6
72	Monkeypox/PT0700/2023	Monkeypox/PT0700/2023	16	lesion swab	2023-08-08	NextSeq 550	150	98.3	97.4	OR804470	ERR12264184	IIb	C.1.1	M	30-39	MSM	Multiple male partners	Oral and anal	Yes	No	Sexual contact in a nightclub/bar/private event/sauna or Similar	Unknown	Sexual	No	Unknown	Yes	Negative	Unknown	No	0	No	NA	5	14	No	Genital mucosa	No	Yes	Low (<38º)	5	No	Outpatient	Outpatient with indication to use over-the-counter analgesics	No	5
73	Monkeypox/PT0702/2023	Monkeypox/PT0702/2023	17	lesion swab	2023-08-08	NextSeq 550	150	96.8	92.6	OR804472	ERR12264186	IIb	C.1.1	M	20-29	MSM	Multiple male partners	Oral and anal	Yes	No	Sexual contact in a nightclub/bar/private event/sauna or Similar	Unknown	Sexual	Unknown	Unknown	Yes	Positive	Unknown	NA	0	No	NA	20	14	No	Head/Neck,Back,Chest/Abdomen,Groin/Buttocks/Perianal,Anal mucosa,Genital mucosa	Yes	Yes	Low (<38º)	3	No	Outpatient	Outpatient with indication to use over-the-counter analgesics	No	9
74		Not sequenced	28	lesion swab	2023-08-09									M	30-39	MSM	Multiple male partners	Anal only	Yes	No	Unknown	No	Sexual	No	Unknown	Yes	Negative	Unknown	No	0	No	NA	2	6	Unknown	Back,Chest/Abdomen,Left leg,Right leg,Anal mucosa	Yes	Yes	Low (<38º)	10	No	Outpatient	Unknown	No	6
75	Monkeypox/PT0703/2023	Monkeypox/PT0703/2023	20	lesion swab	2023-08-10	NextSeq 550	150	96	88.1	OR804473	ERR12264187	IIb	C.1.1	M	30-39	MSM	Single male partner	Oral and anal	Yes	Unknown	Unknown	Unknown	Sexual	No	No	No	Positive	Low	NA	2	Unknown	Unknown	30	13	No	Head/Neck,Back,Chest/Abdomen,Groin/Buttocks/Perianal,Left arm,Right arm,Left leg,Right leg,Left foot,Genital mucosa	No	Yes	Unknown	7	No	Hospitalization (due to mpox) but without ICU	Hospitalization with intravenous analgesics	No	13
76	Monkeypox/PT0705/2023	Monkeypox/PT0705/2023	21	lesion swab	2023-08-10	NextSeq 550	150	91.3	84.4	OR804475	ERR12264189	IIb	C.1.1	M	30-39	MSM	Multiple male partners	Oral and anal	Yes	No	Unknown	Yes	Sexual	No	Unknown	Yes	Negative	Unknown	No	Unknown	No	NA	10	1	No	Right arm,Right hand,Left leg,Right leg,Anal mucosa,Genital mucosa	Yes	Yes	High (>=38º)	4	No	Outpatient	Unknown	No	8
77	Monkeypox/PT0708/2023	Monkeypox/PT0708/2023	18	lesion swab	2023-08-10	NextSeq 550	150	95.5	89	OR804478	ERR12264192	IIb	C.1.1	M	20-29	MSM	Do not know/Do not answer	Unknown	Unknown	Unknown	Unknown	Unknown	Unknown	Unknown	Unknown	Unknown	Positive	High	NA	Unknown	Unknown	Unknown	Unknown	Unknown	Unknown		Unknown	Unknown	Unknown	Unknown	Unknown	Unknown	Unknown	Unknown	0
78	Monkeypox/PT0704/2023	Monkeypox/PT0704/2023	19	lesion swab	2023-08-11	NextSeq 550	150	95.1	87.5	OR804474	ERR12264188	IIb	C.1.1	M	40-49	MSM	Single male partner	Anal only	Yes	No	Household	No	Sexual	No	No	No	Negative	Unknown	No	0	No	NA	5	12	No	Groin/Buttocks/Perianal,Genital mucosa	No	Yes	Low (<38º)	2	No	Outpatient	Outpatient with analgesic prescription	No	7
79	Monkeypox/PT0706/2023	Monkeypox/PT0706/2023	16	lesion swab	2023-08-11	NextSeq 550	150	96.9	92.3	OR804476	ERR12264190	IIb	C.1.1	M	30-39	MSM	Multiple male partners	Oral and anal	Yes	No	Household	No	Sexual	No	No	No	Negative	Unknown	Yes	0	No	NA	20	21	No	Chest/Abdomen,Groin/Buttocks/Perianal,Left arm,Left hand,Anal mucosa,Genital mucosa	No	Yes	Low (<38º)	3	No	Outpatient	Outpatient with analgesic prescription	No	10
80	Monkeypox/PT0707/2023	Monkeypox/PT0707/2023	18	oropharyngeal swab	2023-08-11	NextSeq 550	150	98.7	96.4	OR804477	ERR12264191	IIb	C.1.1	M	20-29	MSM	Multiple male and female partners	Oral and anal	Yes	Unknown	Sexual contact in a nightclub/bar/private event/sauna or Similar	Unknown	Sexual	No	Unknown	Yes	Negative	Unknown	No	2	No	NA	10	28	No	Left hand,Right leg,Genital mucosa	Yes	Yes	Low (<38º)	Unknown	No	Outpatient	Outpatient with indication to use over-the-counter analgesics	Yes	7
81	Monkeypox/PT0709/2023	Monkeypox/PT0709/2023	18	lesion swab	2023-08-13	NextSeq 550	150	98.8	96.9	OR804479	ERR12264193	IIb	C.1.1	M	20-29	MSM	Multiple male partners	Oral and anal	Yes	No	Household	No	Sexual	No	No	No	Negative	Unknown	No	0	No	NA	2	15	No	Anal mucosa,Genital mucosa	No	Yes	High (>=38º)	2	No	Outpatient	Outpatient with analgesic prescription	No	7
82		Not sequenced	28	lesion swab	2023-08-14									M	30-39	MSM	Multiple male partners	Oral and anal	Yes	Unknown	Household	No	Sexual	No	Unknown	Yes	Positive	High	NA	Unknown	No	NA	8	16	No	Head/Neck,Back,Chest/Abdomen,Genital mucosa	No	No	NA	NA	No	Outpatient	Outpatient with indication to use over-the-counter analgesics	No	6
83		Not sequenced	31	lesion swab	2023-08-16									M	30-39	MSM	Multiple male partners	Oral and anal	Yes	Unknown	Unknown	Unknown	Sexual	No	Unknown	Yes	Negative	Unknown	Yes	0	Yes	preventive (related to the current outbreak)	Unknown	12	Unknown	Genital mucosa	No	No	NA	NA	No	Outpatient	Outpatient with indication to use over-the-counter analgesics	No	4
84	Monkeypox/PT0710/2023	Monkeypox/PT0710/2023	24	rectal swab	2023-08-17	NextSeq 550	150	97.1	90.7	OR804480	ERR12264194	IIb	C.1.1	M	20-29	MSM	Multiple male partners	Oral and anal	Yes	Unknown	Sexual contact in a nightclub/bar/private event/sauna or Similar	Yes	Sexual	Unknown	Unknown	Yes	Positive	Unknown	NA	0	No	NA	Unknown	7	Unknown	Head/Neck,Back,Groin/Buttocks/Perianal	Yes	Yes	Low (<38º)	Unknown	No	Outpatient	Outpatient with indication to use over-the-counter analgesics	No	3
85	Monkeypox/PT0712/2023	Sequencing Failed	20	rectal swab	2023-08-18	NextSeq 550	150	0	0					M	30-39	MSM	Single male partner	Oral and anal	Yes	No	Household	No	Sexual	No	Unknown	No	Negative	Unknown	Yes	1	No	NA	5-10	14	No	Right arm,Anal mucosa	No	Yes	High (>=38º)	2	No	Outpatient	Outpatient with indication to use over-the-counter analgesics	No	6
86		Not sequenced	28	lesion swab	2023-08-18									M	20-29	MSM	Multiple male partners	Anal only	Yes	No	Household	No	Sexual	No	Unknown	Yes	Negative	Unknown	Yes	0	No	NA	3	5	Unknown	Right hand,Genital mucosa	Yes	Yes	Low (<38º)	1	No	Outpatient	Unknown	No	5
87	Monkeypox/PT0711/2023	Monkeypox/PT0711/2023	18	lesion swab	2023-08-21	NextSeq 550	150	97.1	92.3	OR804481	ERR12264195	IIb	C.1.1	M	30-39	MSM	Multiple male partners	Oral and anal	Yes	Unknown	Sexual contact in a nightclub/bar/private event/sauna or Similar	Yes	Sexual	Unknown	Unknown	Yes	Positive	High	NA	1	No	NA	10	14	No	Head/Neck,Back,Chest/Abdomen,Anal mucosa,Oropharyngeal	Yes	Yes	Low (<38º)	Unknown	No	Outpatient	Outpatient with indication to use over-the-counter analgesics	Yes	8
88		Not sequenced	28	lesion swab	2023-08-21									M	20-29	MSM	Multiple male partners	Oral and anal	Yes	Unknown	Sexual contact in a nightclub/bar/private event/sauna or Similar	Yes	Sexual	No	Unknown	Yes	Negative	Unknown	Yes	Unknown	No	NA	3	Unknown	No	Left arm,Genital mucosa	No	No	NA	NA	No	Outpatient	Unknown	No	5
89	Monkeypox/PT0713/2023	Monkeypox/PT0713/2023	20	lesion swab	2023-08-21	NextSeq 550	150	95.7	90.5	OR804482	ERR12264196	IIb	C.1.1	M	30-39	MSM	Single male partner	Oral and anal	Unknown	Unknown	Unknown	Unknown	Person-to-person (excludes mother-child, associated with health and sexual care)	Unknown	Unknown	Unknown	Positive	High	NA	Unknown	No	NA	5	5	No	Back,Left arm,Right arm	Yes	Yes	Low (<38º)	1	No	Outpatient	Unknown	Unknown	3
90		Not sequenced	33	oropharyngeal swab	2023-08-22									M	40-49	MSM	Multiple male partners	Oral and anal	Yes	No	Sexual contact in a nightclub/bar/private event/sauna or Similar	No	Sexual	No	Unknown	Yes	Negative	Unknown	Yes	1	No	NA	5	14	No	Genital mucosa	No	Yes	Low (<38º)	3	No	Outpatient	Outpatient with indication to use over-the-counter analgesics	No	5
91	Monkeypox/PT0714/2023	Monkeypox/PT0714/2023	22	oropharyngeal swab	2023-08-22	NextSeq 550	150	89.9	82	OR804483	ERR12264197	IIb	C.1.1	M	20-29	MSM	Multiple male partners	Oral and anal	Yes	Unknown	Sexual contact in a nightclub/bar/private event/sauna or Similar	No	Sexual	No	Unknown	Yes	Positive	High	NA	Unknown	No	NA	15	21	Yes	Back,Chest/Abdomen,Groin/Buttocks/Perianal,Left arm,Right arm,Left hand,Right hand,Left leg,Right leg,Left foot,Right foot,Anal mucosa,Genital mucosa	No	Yes	High (>=38º)	Unknown	Yes	Outpatient	Outpatient with analgesic prescription	No	16
92	Monkeypox/PT0715/2023	Monkeypox/PT0715/2023	20	lesion swab	2023-08-22	NextSeq 550	150	97.7	95.2	OR804484	ERR12264198	IIb	C.1.1	M	40-49	MSM	Multiple male partners	Oral and anal	Yes	Yes	Sexual contact in a nightclub/bar/private event/sauna or Similar	No	Sexual	Unknown	Unknown	Yes	Positive	High	NA	1	No	NA	10	14	No	Back,Chest/Abdomen,Left arm,Right arm,Left leg,Right leg	Yes	Yes	Low (<38º)	2	No	Outpatient	Outpatient with indication to use over-the-counter analgesics	No	6
93		Not sequenced	21	lesion swab	2023-08-24									M	20-29	MSM	Multiple male partners	Oral and anal	Yes	Unknown	Sexual contact in a nightclub/bar/private event/sauna or Similar	No	Sexual	No	Unknown	Yes	Positive	High	NA	Unknown	No	NA	20	14	No	Head/Neck,Back,Chest/Abdomen,Groin/Buttocks/Perianal,Left arm,Right arm,Left hand,Right hand,Left foot,Right foot,Anal mucosa,Genital mucosa,Oropharyngeal	Yes	Yes	Low (<38º)	Unknown	No	Outpatient	Outpatient with indication to use over-the-counter analgesics	No	12
94		Not sequenced	33	lesion swab	2023-08-24									M	30-39	MSM	Single male partner	Oral and anal	Yes	Yes	Household	No	Sexual	No	No	Yes	Positive	Low	NA	0	No	NA	10	24	No	Genital mucosa	Yes	No	NA	NA	No	Outpatient	Unknown	No	5
95		Not sequenced	27	lesion swab	2023-08-25									M	30-39	MSM	Multiple male partners	Oral and anal	Unknown	Unknown	Household	No	Sexual	No	Yes	Yes	Positive	Unknown	NA	0	No	NA	4	Unknown	Unknown	Head/Neck,Groin/Buttocks/Perianal	Yes	Yes	Low (<38º)	Unknown	No	Outpatient	Outpatient with indication to use over-the-counter analgesics	No	4
96		Not sequenced	30	lesion swab	2023-08-25									M	20-29	MSM	Single male partner	Oral and anal	Yes	No	Unknown	No	Sexual	No	No	No	Negative	Unknown	No	2	Yes	preventive (related to the current outbreak)	1	7	Unknown	Genital mucosa,Oropharyngeal	No	No	NA	NA	No	Outpatient	Unknown	No	5
97		Not sequenced	21	lesion swab	2023-08-28									M	20-29	Unknown	Unknown	Unknown	Unknown	Unknown	Unknown	Unknown	Unknown	Unknown	Unknown	Unknown	Unkown	Unknown	NA	Unknown	Unknown	Unknown	Unknown	Unknown	Unknown		Unknown	Unknown	Unknown	Unknown	Unknown	Unknown	Unknown	Unknown	0
98		Not sequenced	31	lesion swab	2023-08-28									M	40-49	MSM	Multiple male partners	Oral and anal	Yes	Yes	Sexual contact in a nightclub/bar/private event/sauna or Similar	Yes	Sexual	No	No	Yes	Positive	High	NA	2	Yes	preventive (related to the current outbreak)	2	Unknown	Unknown	Genital mucosa	Yes	No	NA	NA	No	Outpatient	Outpatient with indication to use over-the-counter analgesics	No	5
99		Not sequenced	17	lesion swab	2023-08-29									M	30-39	MSM	Single male partner	Oral and anal	Yes	No	Sexual contact in a nightclub/bar/private event/sauna or Similar	Yes	Sexual	Yes	Yes	Yes	Positive	High	NA	Unknown	No	NA	15	16	No	Head/Neck,Back,Chest/Abdomen,Groin/Buttocks/Perianal,Left arm,Anal mucosa,Oropharyngeal	No	Yes	Low (<38º)	4	No	Outpatient	Outpatient with indication to use over-the-counter analgesics	No	9
100		Not sequenced	17	lesion swab	2023-08-29									M	20-29	MSM	Multiple male partners	Oral and anal	Yes	Yes	Sexual contact in a nightclub/bar/private event/sauna or Similar	No	Sexual	Unknown	Unknown	Yes	Negative	Unknown	No	1	Yes	preventive (related to the current outbreak)	50	14	No	Anal mucosa	No	Yes	Low (<38º)	Unknown	No	Outpatient	Outpatient with indication to use over-the-counter analgesics	No	6
101		Not sequenced	29	lesion swab	2023-08-30									M	30-39	MSM	Single male partner	Oral and anal	No	No	Household	No	Sexual	No	No	No	Negative	Unknown	No	0	Yes	post-exposure	0	10-15	Unknown	Anal mucosa	No	No	NA	NA	No	Outpatient	Outpatient with indication to use over-the-counter analgesics	No	4
102		Not sequenced	20	lesion swab	2023-08-30									F	20-29	MSM	Do not know/Do not answer	Oral and anal	Yes	Unknown	Unknown	No	Sexual	No	Unknown	Yes	Positive	High	NA	Unknown	No	NA	10-15	14	No	Head/Neck,Back,Chest/Abdomen,Left arm,Right arm,Left hand,Right hand,Left leg,Right leg,Left foot,Right foot,Genital mucosa	No	No	NA	NA	No	Outpatient	Outpatient with indication to use over-the-counter analgesics	No	11
103		Not sequenced	31	lesion swab	2023-08-30									M	20-29	MSM	Multiple male and female partners	Oral and anal	No	Yes	Unknown	Unknown	Sexual	No	Unknown	Yes	Negative	Unknown	No	1	No	NA	2	2	Unknown	Chest/Abdomen,Left arm,Right arm,Left leg,Right leg	Yes	No	NA	NA	No	Outpatient	Unknown	No	4
104	Monkeypox/PT0716/2023	Monkeypox/PT0716/2023	22	lesion swab	2023-08-31	NextSeq 550	150	94.9	87.4	OR804485	ERR12264199	IIb	C.1.1	M	30-39	MSM	Multiple male partners	Oral and anal	Yes	Yes	Sexual contact in a nightclub/bar/private event/sauna or Similar	Unknown	Sexual	Unknown	Unknown	Yes	Positive	High	NA	Unknown	No	NA	10	14	No	Head/Neck,Back,Chest/Abdomen	Yes	Yes	Low (<38º)	Unknown	No	Outpatient	Outpatient with indication to use over-the-counter analgesics	No	5
105	Monkeypox/PT0717/2023	Sequencing Failed	25	lesion swab	2023-08-31	NextSeq 550	150	5.7	2					M	30-39	MSM	Single male partner	Oral and anal	Yes	No	Household	No	Sexual	No	No	No	Positive	Unknown	NA	0	No	NA	1	Unknown	Unknown	Genital mucosa	Yes	No	NA	NA	No	Outpatient	Outpatient with indication to use over-the-counter analgesics	No	5
106	Monkeypox/PT0718/2023	Monkeypox/PT0718/2023	21	lesion swab	2023-09-01	NextSeq 550	150	91.5	84	OR804486	ERR12264200	IIb	C.1.1	M	20-29	msm	Multiple male partners	Oral and anal	Yes	No	Unknown	No	Sexual	No	No	Yes	Positive	Unknown	NA	0	No	NA	10	7	Unknown	Back,Chest/Abdomen,Groin/Buttocks/Perianal,Left arm,Right arm,Left leg,Right leg,Anal mucosa	Yes	Yes	Low (<38º)	7	No	Outpatient	Unknown	No	8
107	Monkeypox/PT0720/2023	Monkeypox/PT0720/2023	19	lesion swab	2023-09-05	NextSeq 550	150	97.6	92.7	OR804488	ERR12264202	IIb	C.1.1	M	30-39	MSM	Multiple male partners	Oral and anal	Yes	Unknown	Sexual contact in a nightclub/bar/private event/sauna or Similar	Unknown	Sexual	Unknown	Unknown	Yes	Negative	Unknown	Yes	Unknown	No	NA	10	14	No	Back,Chest/Abdomen,Genital mucosa	Yes	Yes	Low (<38º)	Unknown	No	Outpatient	Outpatient with indication to use over-the-counter analgesics	No	7
108	Monkeypox/PT0719/2023	Monkeypox/PT0719/2023	19	lesion swab	2023-09-05	NextSeq 550	150	95.9	89	OR804487	ERR12264201	IIb	C.1.1	M	40-49	MSM	Single male partner	Oral and anal	Yes	Unknown	Sexual contact in a nightclub/bar/private event/sauna or Similar	Yes	Sexual	No	Unknown	Yes	Negative	Unknown	No	Unknown	No	NA	10-15	15	No	Head/Neck,Back,Chest/Abdomen,Groin/Buttocks/Perianal,Left arm,Right arm,Left hand,Right hand,Left leg,Right leg,Left foot,Right foot,Anal mucosa,Genital mucosa	No	Yes	High (>=38º)	7	Yes	Hospitalization (due to mpox) but without ICU	Hospitalization with intravenous analgesics	No	17
109		Not sequenced	36	lesion swab	2023-09-06									M	30-39	MSM	Multiple male partners	Oral and anal	Yes	Yes	Household	No	Sexual	No	No	Yes	Negative	Unknown	No	1	No	NA	10	14	Yes	Chest/Abdomen,Groin/Buttocks/Perianal,Right arm,Right hand,Right leg,Right foot,Anal mucosa,Genital mucosa	No	Yes	Low (<38º)	3	No	Outpatient	Outpatient with analgesic prescription	No	12
110	Monkeypox/PT0723/2023	Monkeypox/PT0723/2023	21	lesion swab	2023-09-07	NextSeq 550	150	93.7	83.9	OR804491	ERR12264205	IIb	C.1.1	M	20-29	MSM	Multiple male partners	Anal only	Yes	No	Household	No	Sexual	No	No	Yes	Negative	Unknown	No	0	No	NA	20	Unknown	Unknown		Unknown	Unknown	Unknown	Unknown	Unknown	Unknown	Unknown	Unknown	2
111	Monkeypox/PT0721/2023	Monkeypox/PT0721/2023	20	lesion swab	2023-09-07	NextSeq 550	150	96.6	91.9	OR804489	ERR12264203	IIb	C.1.1	M	30-39	MSM	Multiple male partners	Oral and anal	Yes	Yes	Sexual contact in a nightclub/bar/private event/sauna or Similar	No	Sexual	No	No	Yes	Positive	High	NA	0	No	NA	10	22	No	Head/Neck,Chest/Abdomen,Groin/Buttocks/Perianal,Left arm,Right arm,Left hand,Right hand,Left leg,Right leg,Left foot,Right foot,Anal mucosa,Genital mucosa	Yes	Yes	High (>=38º)	5	No	Hospitalization (due to mpox) but without ICU	Hospitalization with intravenous analgesics	No	15
112	Monkeypox/PT0724/2023	Monkeypox/PT0724/2023	18	rectal swab	2023-09-08	NextSeq 550	150	97.4	92	OR804492	ERR12264206	IIb	C.1.1	M	20-29	MSM	Multiple male partners	Oral and anal	Yes	Unknown	Sexual contact in a nightclub/bar/private event/sauna or Similar	No	Sexual	Yes	Yes	Yes	Negative	Unknown	No	Unknown	No	NA	7	12	No	Back,Chest/Abdomen,Groin/Buttocks/Perianal	No	No	NA	NA	No	Outpatient	Outpatient with indication to use over-the-counter analgesics	No	4
113	Monkeypox/PT0725/2023	Monkeypox/PT0725/2023	22	lesion swab	2023-09-12	NextSeq 550	150	94.2	82.5	OR804493	ERR12264207	IIb	C.1.1	M	20-29	MSM	Single male partner	Oral and anal	Yes	Unknown	Household	No	Sexual	No	Unknown	No	Negative	Unknown	No	Unknown	No	NA	15	14	No	Head/Neck,Back,Chest/Abdomen,Groin/Buttocks/Perianal,Left arm,Right arm,Left hand,Right hand	No	No	NA	NA	Yes	Outpatient	Outpatient with analgesic prescription	No	10
114	Monkeypox/PT0727/2023	Monkeypox/PT0727/2023	17	lesion swab	2023-09-12	NextSeq 550	150	97.9	93.9	OR804495	ERR12264209	IIb	C.1.1	M	30-39	MSM	Multiple male partners	Anal only	Yes	No	Household	No	Sexual	No	No	Yes	Negative	Unknown	No	0	No	NA	5	11	No	Head/Neck,Genital mucosa,Oropharyngeal,Ocular	No	Yes	Low (<38º)	4	Yes	Outpatient	Outpatient with indication to use over-the-counter analgesics	No	10
115	Monkeypox/PT0726/2023	Monkeypox/PT0726/2023	18	lesion swab	2023-09-14	NextSeq 550	150	98.6	95.9	OR804494	ERR12264208	IIb	C.1.1	M	20-29	MSM	Do not know/Do not answer	Oral and anal	Yes	Unknown	Unknown	No	Sexual	Unknown	Unknown	Unknown	Positive	Low	NA	1	No	NA	10	20	No	Groin/Buttocks/Perianal,Anal mucosa	No	Yes	High (>=38º)	Unknown	No	Outpatient	Outpatient with analgesic prescription	No	8
116	Monkeypox/PT0728/2023	Sequencing Failed	23	lesion swab	2023-09-14	NextSeq 550	150	82.3	68.4					M	20-29	MSM	Multiple male partners	Oral and anal	Yes	No	Household	No	Sexual	No	No	No	Positive	High	NA	Unknown	No	NA	20	16	No	Head/Neck,Back,Chest/Abdomen,Groin/Buttocks/Perianal,Left hand,Right leg,Anal mucosa,Genital mucosa	Yes	No	NA	NA	No	Outpatient	Outpatient with indication to use over-the-counter analgesics	No	9
117	Monkeypox/PT0729/2023	Monkeypox/PT0729/2023	20	rectal swab	2023-09-15	NextSeq 550	150	90.3	83.7	OR804496	ERR12264210	IIb	C.1.1	M	50-59	MSM	Multiple male partners	Oral and anal	Yes	Unknown	Sexual contact in a nightclub/bar/private event/sauna or Similar	Yes	Sexual	No	No	Yes	Positive	High	NA	1	No	NA	6	Unknown	Unknown	Groin/Buttocks/Perianal,Anal mucosa	Yes	No	NA	NA	No	Outpatient	Outpatient with indication to use over-the-counter analgesics	No	6
118	Monkeypox/PT0730/2023	Monkeypox/PT0730/2023	21	lesion swab	2023-09-18	NextSeq 550	150	98.1	95.1	OR804497	ERR12264211	IIb	C.1.1	M	30-39	MSM	Multiple male and female partners	Oral and anal	Yes	No	Household	No	Sexual	No	No	Yes	Negative	Unknown	No	0	No	NA	15	15	Yes	Anal mucosa,Genital mucosa,Oropharyngeal	No	Yes	Low (<38º)	6	Yes	Outpatient	Outpatient with analgesic prescription	No	13
119	Monkeypox/PT0732/2023	Monkeypox/PT0732/2023	15	lesion swab	2023-09-19	NextSeq 550	150	99	97.6	OR804499	ERR12264213	IIb	C.1.1	M	20-29	MSM	Multiple male partners	Oral and anal	Yes	No	Sexual contact in a nightclub/bar/private event/sauna or Similar	Unknown	Sexual	Unknown	Unknown	Yes	Negative	Unknown	No	Unknown	No	NA	20	14	No	Head/Neck,Back,Chest/Abdomen,Genital mucosa	Yes	Yes	Low (<38º)	Unknown	No	Outpatient	Outpatient with indication to use over-the-counter analgesics	No	7
120	Monkeypox/PT0733/2023	Monkeypox/PT0733/2023	18	lesion swab	2023-09-19	NextSeq 550	150	96.1	90	OR804500	ERR12264214	IIb	C.1.1	M	20-29	MSM	Multiple male partners	Oral and anal	Yes	No	Household	No	Sexual	No	No	No	Negative	Unknown	No	0	No	NA	2	15	No	Anal mucosa,Genital mucosa	No	Yes	Low (<38º)	1	No	Outpatient	Outpatient with analgesic prescription	No	7
121	Monkeypox/PT0734/2023	Monkeypox/PT0734/2023	21	lesion swab	2023-09-19	NextSeq 550	150	94.8	88	OR804501	ERR12264215	IIb	C.1.1	M	20-29	MSM	Multiple male partners	Oral and anal	Yes	No	Household	Unknown	Sexual	Unknown	Unknown	Unknown	Negative	Unknown	No	1	No	NA	10	Unknown	Yes	Groin/Buttocks/Perianal,Left hand,Right hand,Anal mucosa	Yes	No	NA	NA	No	Outpatient	Outpatient with indication to use over-the-counter analgesics	No	9
