# Supplementary material for: Viral genetics and transmission dynamics in the second wave of mpox outbreak in Portugal and forecasting public health scenarios
Source: Emerg Microbes Infect. 2024 Oct 3;13(1):2412635. doi: 10.1080/22221751.2024.2412635 (PMC11486115; doi:10.1080/22221751.2024.2412635)
Supplement: Additional file 3.zip [file TEMI_A_2412635_SM0276.zip]

Archive with 3 entries (3 files):
- metadata.tsv
- monkeypox_hmpxv1_big.json
- monkeypox_hmpxv1_big_root-sequence.json
