# Supplementary material for: Viral genetics and transmission dynamics in the second wave of mpox outbreak in Portugal and forecasting public health scenarios
Source: Emerg Microbes Infect. 2024 Oct 3;13(1):2412635. doi: 10.1080/22221751.2024.2412635 (PMC11486115; doi:10.1080/22221751.2024.2412635)
Supplement: Additional file 3.zip [file TEMI_A_2412635_SM0276.zip › metadata.tsv]

name	accession	date	country	region
hMpxV/China/YN-CDC-0003/2023	EPI_ISL_18059184	03/07/2023	China	Asia
hMpxV/Japan/TMIPH-0288/2023	EPI_ISL_18557817	11/10/2023	Japan	Asia
hMpxV/Indonesia/JK-NIHRD-MP008/2023	EPI_ISL_18463158	18/10/2023	Indonesia	Asia
hMpxV/Japan/TMIPH-0264/2023	EPI_ISL_18352306	19/09/2023	Japan	Asia
hMpxV/Indonesia/JB-NIHRD-MP041/2023	EPI_ISL_18467808	25/10/2023	Indonesia	Asia
hMpxV/Indonesia/JK-NIHRD-MP080/2023	EPI_ISL_18467806	28/10/2023	Indonesia	Asia
hMpxV/Indonesia/JK-NIHRD-MP025/2023	EPI_ISL_18467796	23/10/2023	Indonesia	Asia
hMpxV/Japan/OIPH-001/2023	EPI_ISL_17518107	17/03/2023	Japan	Asia
hMpxV/Japan/TMIPH-0206/2023	EPI_ISL_18055900	26/06/2023	Japan	Asia
hMpxV/Indonesia/JK-NIHRD-MP022/2023	EPI_ISL_18467799	23/10/2023	Indonesia	Asia
hMpxV/USA/DE-DPHL-B1221136/2023	EPI_ISL_17831608	13/03/2023	USA	North America
hMpxV/Japan/TMIPH-0255/2024	EPI_ISL_18352303	11/09/2023	Japan	Asia
hMpxV/Japan/TMIPH-230002/2023	EPI_ISL_17445519	31/03/2023	Japan	Asia
hMpxV/Indonesia/JK-NIHRD-MP088/2023	EPI_ISL_18467807	30/10/2023	Indonesia	Asia
hMpxV/China/SZ-SZTH42/2023	EPI_ISL_18213374	24/06/2023	China	Asia
hMpxV/Indonesia/BT-NIHRD-MP059/2023	EPI_ISL_18467794	27/10/2023	Indonesia	Asia
hMpxV/Japan/TMIPH-220323/2023	EPI_ISL_17445514	30/01/2023	Japan	Asia
hMpxV/USA/CA-CDPH-11000308/2023	EPI_ISL_18325011	02/07/2023	USA	North America
hMpxV/Japan/TMIPH-0144/2023	EPI_ISL_17817241	20/05/2023	Japan	Asia
hMpxV/Indonesia/JK-NIHRD-MP085/2023	EPI_ISL_18467803	30/10/2023	Indonesia	Asia
hMpxV/Japan/TMIPH-0162/2023	EPI_ISL_17837266	02/06/2023	Japan	Asia
hMpxV/Ireland/un-NVRL-Z22IRL00908/2023	EPI_ISL_18308397	18/08/2023	Ireland	Europe
hMpxV/Indonesia/JK-NIHRD-MP010/2023	EPI_ISL_18436041	20/10/2023	Indonesia	Asia
hMpxV/Indonesia/JK-NIHRD-MP005/2023	EPI_ISL_18436040	12/10/2023	Indonesia	Asia
hMpxV/Japan/TMIPH-0260/2023	EPI_ISL_18352305	16/09/2023	Japan	Asia
hMpxV/China/BJ-HDCDC002/2023	EPI_ISL_18360394	22/09/2023	China	Asia
hMpxV/Japan/TMIPH-0112/2023	EPI_ISL_17959215	11/05/2023	Japan	Asia
hMpxV/Ireland/un-NVRL-Z22IRL00909/2023	EPI_ISL_18308398	31/08/2023	Ireland	Europe
hMpxV/Indonesia/JK-NIHRD-MP023/2023	EPI_ISL_18467795	23/10/2023	Indonesia	Asia
hMpxV/Japan/TMIPH-0138/2023	EPI_ISL_17817240	19/05/2023	Japan	Asia
hMpxV/Japan/TMIPH-0012/2023	EPI_ISL_17592666	04/04/2023	Japan	Asia
hMpxV/Japan/TMIPH-0176/2023	EPI_ISL_17837268	09/06/2023	Japan	Asia
hMpxV/Indonesia/JK-NIHRD-MP012/2023	EPI_ISL_18463159	20/10/2023	Indonesia	Asia
hMpxV/Japan/TMIPH-0072/2023	EPI_ISL_17692268	28/04/2023	Japan	Asia
hMpxV/Indonesia/JK-NIHRD-MP017/2023	EPI_ISL_18463161	21/10/2023	Indonesia	Asia
hMpxV/Japan/TMIPH-0204/2023	EPI_ISL_18055899	26/06/2023	Japan	Asia
hMpxV/Japan/TMIPH-0037/2023	EPI_ISL_17665625	18/04/2023	Japan	Asia
hMpxV/Indonesia/JK-NIHRD-MP036/2023	EPI_ISL_18467800	25/10/2023	Indonesia	Asia
hMpxV/China/HZCDC-0001/2023	EPI_ISL_17809521	15/06/2023	China	Asia
hMpxV/Indonesia/JK-NIHRD-MP039/2023	EPI_ISL_18467801	25/10/2023	Indonesia	Asia
hMpxV/Japan/TMIPH-0076/2023	EPI_ISL_17692269	28/04/2023	Japan	Asia
hMpxV/Ireland/un-NVRL-Z22IRL00910/2023	EPI_ISL_18308399	28/08/2023	Ireland	Asia
hMpxV/Japan/TMIPH-0007/2023	EPI_ISL_17592665	03/04/2023	Japan	Asia
hMpxV/USA/CA-LACPHL-MA00522/2023	EPI_ISL_18161299	08/05/2023	USA	North America
hMpxV/Japan/TMIPH-0029/2023	EPI_ISL_17665624	17/04/2023	Japan	Asia
hMpxV/Japan/TMIPH-0174/2023	EPI_ISL_17837267	12/06/2023	Japan	Asia
hMpxV/Japan/TMIPH-220357/2023	EPI_ISL_17445515	20/02/2023	Japan	Asia
hMpxV/Japan/TMIPH-0055/2023	EPI_ISL_17665627	21/04/2023	Japan	Asia
hMpxV/China/BJ-HDCDC001/2023	EPI_ISL_18257122	05/09/2023	China	Asia
hMpxV/South Korea/KDCA-P027/2023	EPI_ISL_18147349	22/04/2023	South Korea	Asia
hMpxV/Japan/TMIPH-0087/2023	EPI_ISL_18097375	02/05/2023	Japan	Asia
hMpxV/Japan/TMIPH-220510/2023	EPI_ISL_17592668	28/03/2023	Japan	Asia
hMpxV/USA/DE-DPH-B1221120/2022	EPI_ISL_17789831	13/03/2023	USA	North America
hMpxV/Indonesia/JK-NIHRD-MP015/2023	EPI_ISL_18463160	20/10/2023	Indonesia	Asia
hMpxV/Japan/TMIPH-0258/2023	EPI_ISL_18352304	14/09/2023	Japan	Asia
hMpxV/Ireland/un-NVRL-G23IRL50393/2023	EPI_ISL_18308396	16/08/2023	Ireland	Europe
hMpxV/Japan/TMIPH-0267/2023	EPI_ISL_18557816	22/09/2023	Japan	Asia
hMpxV/Japan/TMIPH-220516/2023	EPI_ISL_17592669	29/03/2023	Japan	Asia
hMpxV/Indonesia/JK-NIHRD-MP061/2023	EPI_ISL_18467802	27/10/2023	Indonesia	Asia
hMpxV/Japan/TMIPH-220524/2023	EPI_ISL_17445517	30/03/2023	Japan	Asia
hMpxV/Japan/TMIPH-0113/2023	EPI_ISL_17959216	12/05/2023	Japan	Asia
hMpxV/Indonesia/JK-NIHRD-MP055/2023	EPI_ISL_18467797	27/10/2023	Indonesia	Asia
hMpxV/Japan/TMIPH-0117/2023	EPI_ISL_17817239	15/05/2023	Japan	Asia
hMpxV/Japan/TMIPH-0085/2023	EPI_ISL_18075507	01/05/2023	Japan	Asia
hMpxV/Japan/TMIPH-0109/2023	EPI_ISL_17959214	11/05/2023	Japan	Asia
hMpxV/Japan/TMIPH-0019/2023	EPI_ISL_17592670	11/04/2023	Japan	Asia
hMpxV/China/SZ-SZTH41/2023	EPI_ISL_18213375	19/06/2023	China	Asia
hMpxV/Indonesia/JK-NIHRD-MP081/2023	EPI_ISL_18467798	27/10/2023	Indonesia	Asia
hMpxV/Japan/TMIPH-0082/2023	EPI_ISL_18075506	01/05/2023	Japan	Asia
hMpxV/China/YN-CDC-0002/2023	EPI_ISL_18059183	28/06/2023	China	Asia
hMpxV/Japan/TMIPH-0017/2023	EPI_ISL_17592667	06/04/2023	Japan	Asia
hMpxV/Japan/TMIPH-220512/2023	EPI_ISL_17445516	28/03/2023	Japan	Asia
hMpxV/China/YN-CDC-0001/2023	EPI_ISL_18059182	27/06/2023	China	Asia
hMpxV/Japan/TMIPH-0047/2023	EPI_ISL_17665626	19/04/2023	Japan	Asia
hMpxV/Japan/TMIPH-0129/2023	EPI_ISL_17762485	17/05/2023	Japan	Asia
hMpxV/Japan/TMIPH-0100/2023	EPI_ISL_17722468	06/05/2023	Japan	Asia
hMpxV/Japan/TMIPH-0304/2023	EPI_ISL_18557818	25/10/2023	Japan	Asia
hMpxV/Japan/TMIPH-220531/2023	EPI_ISL_17445518	31/03/2023	Japan	Asia
hMpxV/Japan/TMIPH-0171/2023	EPI_ISL_18352302	06/06/2023	Japan	Asia
hMpxV/Japan/TMIPH-0223/2023	EPI_ISL_18075508	07/07/2023	Japan	Asia
hMpxV/Indonesia/JK-NIHRD-MP044/2023	EPI_ISL_18467805	25/10/2023	Indonesia	Asia
MPXV/Germany/2023/ON/RKI1030	OR743499	01/10/2023	Germany	Europe
MPXV/Germany/2023/RKI719	OQ451904	01/01/2023	Germany	Europe
NY-NYCPHL-001191	OQ419091	01/01/2023	USA	North America
MPXV-ROK-P034-2023	OR459804	25/04/2023	South Korea	Asia
MPXV-ROK-P005-2023	OR459778	13/03/2023	South Korea	Asia
MPXV-ROK-P53/06-2023	OR855749	01/01/2023	South Korea	Asia
MPXV/human/Japan/Tokyo/2023/TKY220342/DNA	LC756925	09/02/2023	Japan	Asia
MPXV/human/Taiwan/110-525030/2023	OQ721953	01/03/2023	Taiwan	Asia
MPXV-ROK-P53/16-2023	OR855759	01/01/2023	South Korea	Asia
MPXV/Germany/2023/ON/RKI1023	OR519723	01/08/2023	Germany	Europe
MPXV/Germany/2023/RKI718	OQ451903	01/01/2023	Germany	Europe
MPXV-ROK-P53/09-2023	OR855752	01/01/2023	South Korea	Asia
MPXV-ROK-P53/22-2023	OR855765	01/01/2023	South Korea	Asia
MPXV/human/Taiwan/110-093831/2023	OQ581853	01/02/2023	Taiwan	Asia
MPXV-ROK-P020-2023	OR459793	19/04/2023	South Korea	Asia
MPXV-ROK-P53/01-2023	OR855744	01/01/2023	South Korea	Asia
MPXV/human/Japan/Tokyo/2023/TKY220318/DNA	LC756923	25/01/2023	Japan	Asia
MPXV-ROK-P53/23-2023	OR855766	01/01/2023	South Korea	Asia
MPXV-ROK-P021-2023	OR459794	21/04/2023	South Korea	Asia
MPXV/Germany/2023/ON/RKI1022	OR519724	01/08/2023	Germany	Europe
MPXV-ROK-P019-2023	OR459792	19/04/2023	South Korea	Asia
MPXV-ROK-P53/20-2023	OR855763	01/01/2023	South Korea	Asia
MPXV-ROK-P017-2023	OR459790	18/04/2023	South Korea	Asia
MPXV-ROK-P027-2023	OR459798	22/04/2023	South Korea	Asia
MPXV-ROK-P029-2023	OR459800	23/04/2023	South Korea	Asia
MPV/Human/USA/CA-LACPHL-MA00563/2023	OR643705	16/08/2023	USA	North America
MPXV-ROK-P53/17-2023	OR855760	01/01/2023	South Korea	Asia
MPXV-ROK-P028-2023	OR459799	22/04/2023	South Korea	Asia
MPXV-ROK-P018-2023	OR459791	18/04/2023	South Korea	Asia
MPXV-ROK-P53/04-2023	OR855747	01/01/2023	South Korea	Asia
MPXV-ROK-P53/13-2023	OR855756	01/01/2023	South Korea	Asia
MPXV-ROK-P030-2023	OR459801	23/04/2023	South Korea	Asia
MPXV/human/Taiwan/240031000030/2023	OQ721952	01/03/2023	Taiwan	Asia
MPXV-ROK-P014-2023	OR459787	17/04/2023	South Korea	Asia
MPXV/human/Japan/Tokyo/2023/TKY220325/DNA	LC756924	30/01/2023	Japan	Asia
MPXV-ROK-P010-2023	OR459783	13/04/2023	South Korea	Asia
MPXV-ROK-P53/14-2023	OR855757	01/01/2023	South Korea	Asia
MPXV-ROK-P53/12-2023	OR855755	01/01/2023	South Korea	Asia
MPXV/human/Japan/Tokyo/2023/TKY220343/DNA	LC760461	13/02/2023	Japan	Asia
MPXV/Germany/2023/ON/RKI1039	OR777677	01/10/2023	Germany	Europe
MPXV-ROK-P006-2023	OR459779	06/04/2023	South Korea	Asia
MPXV-ROK-P53/19-2023	OR855762	01/01/2023	South Korea	Asia
MPXV/Human/USA/CA-LACPHL-MA00522/2023	OR499979	08/05/2023	USA	North America
MPXV-ROK-P53/02-2023	OR855745	01/01/2023	South Korea	Asia
MpxV/human/USA/WA-UW-066957/2023	OR427348	01/06/2023	USA	North America
MPXV-ROK-P53/03-2023	OR855746	01/01/2023	South Korea	Asia
MPXV/human/Taiwan/110-539498/2023	OQ721954	01/03/2023	Taiwan	Asia
MPXV-ROK-P53/07-2023	OR855750	01/01/2023	South Korea	Asia
MPXV-ROK-P53/24-2023	OR855767	01/01/2023	South Korea	Asia
MPXV-ROK-P53/15-2023	OR855758	01/01/2023	South Korea	Asia
MPXV-ROK-P012-2023	OR459785	15/04/2023	South Korea	Asia
MPXV-ROK-P024-2023	OR459796	21/04/2023	South Korea	Asia
MPXV/human/Taiwan/109-005210/2023	OQ581854	01/02/2023	Taiwan	Asia
MPXV-ROK-P53/11-2023	OR855754	01/01/2023	South Korea	Asia
MPXV-ROK-P032-2023	OR459802	25/04/2023	South Korea	Asia
MPXV-ROK-P53/05-2023	OR855748	01/01/2023	South Korea	Asia
MPXV-ROK-P53/18-2023	OR855761	01/01/2023	South Korea	Asia
MPXV/human/Japan/Tokyo/2023/TKY220304/DNA	LC760460	23/01/2023	Japan	Asia
MPXV/Germany/2023/ON/RKI1027	OR743496	01/10/2023	Germany	Europe
B1221136	OR134560	13/03/2023	USA	North America
MPXV/Germany/2023/ON/RKI1031	OR743500	01/10/2023	Germany	Europe
MPXV-ROK-P026-2023	OR459797	22/04/2023	South Korea	Asia
MPXV-ROK-P013-2023	OR459786	15/04/2023	South Korea	Asia
MPXV/Germany/2023/ON/RKI1024	OR743493	01/08/2023	Germany	Europe
MPXV-ROK-P53/10-2023	OR855753	01/01/2023	South Korea	Asia
MPXV-ROK-P011-2023	OR459784	14/04/2023	South Korea	Asia
NY-NYCPHL-001190	OQ419090	01/01/2023	USA	North America
MPXV/Germany/2023/ON/RKI1021	OR449307	01/08/2023	Germany	Europe
MPXV-ROK-P008-2023	OR459781	11/04/2023	South Korea	Asia
MPXV-ROK-P022-2023	OR459795	21/04/2023	South Korea	Asia
MPXV-ROK-P53/21-2023	OR855764	01/01/2023	South Korea	Asia
MPXV/Germany/2023/ON/RKI1036	OR777674	01/10/2023	Germany	Europe
MPXV/human/Taiwan/0310000009/2023	OQ581855	01/03/2023	Taiwan	Asia
MPXV/human/Japan/Tokyo/2023/TKY220310/DNA	LC756922	25/01/2023	Japan	Asia
MPXV-ROK-P53/08-2023	OR855751	01/01/2023	South Korea	Asia
MPXV-ROK-P016-2023	OR459789	18/04/2023	South Korea	Asia
MpxV/human/USA/WA-UW-092809/2023	OR665166	01/09/2023	USA	North America
MPXV-ROK-P015-2023	OR459788	18/04/2023	South Korea	Asia
MPXV-ROK-P033-2023	OR459803	25/04/2023	South Korea	Asia
MPXV-ROK-P007-2023	OR459780	10/04/2023	South Korea	Asia
MPXV-ROK-P009-2023	OR459782	12/04/2023	South Korea	Asia
Monkeypox/PT0001/2022	ON585029	04/05/2022	Portugal	Europe
Monkeypox/PT0002/2022	ON585030	15/05/2022	Portugal	Europe
Monkeypox/PT0003/2022	ON585031	15/05/2022	Portugal	Europe
Monkeypox/PT0004/2022	ON585032	17/05/2022	Portugal	Europe
Monkeypox/PT0005/2022	ON585037	15/05/2022	Portugal	Europe
Monkeypox/PT0006/2022	ON585033	15/05/2022	Portugal	Europe
Monkeypox/PT0007/2022	ON585034	15/05/2022	Portugal	Europe
Monkeypox/PT0008/2022	ON585038	15/05/2022	Portugal	Europe
Monkeypox/PT0009/2022	ON585035	15/05/2022	Portugal	Europe
Monkeypox/PT0010/2022	ON585036	15/05/2022	Portugal	Europe
Monkeypox/PT0011/2022	ON649725	23/05/2022	Portugal	Europe
Monkeypox/PT0012/2022	ON649719	23/05/2022	Portugal	Europe
Monkeypox/PT0013/2022	ON649723	20/05/2022	Portugal	Europe
Monkeypox/PT0014/2022	ON649724	23/05/2022	Portugal	Europe
Monkeypox/PT0015/2022	ON649714	20/05/2022	Portugal	Europe
Monkeypox/PT0016/2022	ON649716	23/05/2022	Portugal	Europe
Monkeypox/PT0017/2022	ON649715	20/05/2022	Portugal	Europe
Monkeypox/PT0018/2022	ON649718	20/05/2022	Portugal	Europe
Monkeypox/PT0019/2022	ON649717	21/05/2022	Portugal	Europe
Monkeypox/PT0020/2022	ON649713	19/05/2022	Portugal	Europe
Monkeypox/PT0021/2022	ON649721	19/05/2022	Portugal	Europe
Monkeypox/PT0022/2022	ON649722	19/05/2022	Portugal	Europe
Monkeypox/PT0023/2022	ON649708	19/05/2022	Portugal	Europe
Monkeypox/PT0024/2022	ON649720	19/05/2022	Portugal	Europe
Monkeypox/PT0025/2022	ON649712	19/05/2022	Portugal	Europe
Monkeypox/PT0026/2022	ON649711	18/05/2022	Portugal	Europe
Monkeypox/PT0027/2022	ON649710	18/05/2022	Portugal	Europe
Monkeypox/PT0028/2022	ON649709	18/05/2022	Portugal	Europe
Monkeypox/PT0029/2022	ON843173	27/05/2022	Portugal	Europe
Monkeypox/PT0030/2022	ON843171	26/05/2022	Portugal	Europe
Monkeypox/PT0031/2022	ON843170	26/05/2022	Portugal	Europe
Monkeypox/PT0032/2022	ON843168	26/05/2022	Portugal	Europe
Monkeypox/PT0033/2022	ON843165	24/05/2022	Portugal	Europe
Monkeypox/PT0034/2022	ON843169	26/05/2022	Portugal	Europe
Monkeypox/PT0035/2022	ON843172	27/05/2022	Portugal	Europe
Monkeypox/PT0036/2022	ON843167	26/05/2022	Portugal	Europe
Monkeypox/PT0037/2022	ON843164	18/05/2022	Portugal	Europe
Monkeypox/PT0038/2022	ON843166	24/05/2022	Portugal	Europe
Monkeypox/PT0039/2022	ON843179	02/06/2022	Portugal	Europe
Monkeypox/PT0040/2022	ON843178	02/06/2022	Portugal	Europe
Monkeypox/PT0041/2022	ON843176	02/06/2022	Portugal	Europe
Monkeypox/PT0042/2022	ON843180	03/06/2022	Portugal	Europe
Monkeypox/PT0043/2022	ON843175	30/05/2022	Portugal	Europe
Monkeypox/PT0044/2022	ON843182	30/05/2022	Portugal	Europe
Monkeypox/PT0045/2022	ON843181	06/06/2022	Portugal	Europe
Monkeypox/PT0046/2022	ON843174	30/05/2022	Portugal	Europe
Monkeypox/PT0047/2022	ON843177	02/06/2022	Portugal	Europe
Monkeypox/PT0048/2022	ON843163	13/05/2022	Portugal	Europe
Monkeypox/PT0049/2022	OP245306	01/08/2022	Portugal	Europe
Monkeypox/PT0050/2022	OP245307	01/08/2022	Portugal	Europe
Monkeypox/PT0051/2022	OP245308	31/07/2022	Portugal	Europe
Monkeypox/PT0052/2022	OP245309	30/07/2022	Portugal	Europe
Monkeypox/PT0053/2022	OP245310	01/08/2022	Portugal	Europe
Monkeypox/PT0055/2022	OP245311	28/07/2022	Portugal	Europe
Monkeypox/PT0056/2022	OP245312	29/07/2022	Portugal	Europe
Monkeypox/PT0057/2022	OP245313	28/07/2022	Portugal	Europe
Monkeypox/PT0058/2022	OP245314	28/07/2022	Portugal	Europe
Monkeypox/PT0061/2022	OP245315	01/08/2022	Portugal	Europe
Monkeypox/PT0062/2022	OP245316	01/08/2022	Portugal	Europe
Monkeypox/PT0063/2022	OP245317	31/07/2022	Portugal	Europe
Monkeypox/PT0064/2022	OP245318	01/08/2022	Portugal	Europe
Monkeypox/PT0065/2022	OP245319	27/07/2022	Portugal	Europe
Monkeypox/PT0066/2022	OP245320	27/07/2022	Portugal	Europe
Monkeypox/PT0067/2022	OP245321	26/07/2022	Portugal	Europe
Monkeypox/PT0068/2022	OP245322	25/07/2022	Portugal	Europe
Monkeypox/PT0069/2022	OP245323	27/07/2022	Portugal	Europe
Monkeypox/PT0070/2022	OP245324	26/07/2022	Portugal	Europe
Monkeypox/PT0071/2022	OP245325	26/07/2022	Portugal	Europe
Monkeypox/PT0072/2022	OP245326	27/07/2022	Portugal	Europe
Monkeypox/PT0073/2022	OP245327	27/07/2022	Portugal	Europe
Monkeypox/PT0074/2022	OP245328	27/07/2022	Portugal	Europe
Monkeypox/PT0075/2022	OP245329	22/07/2022	Portugal	Europe
Monkeypox/PT0076/2022	OP245330	23/07/2022	Portugal	Europe
Monkeypox/PT0077/2022	OP245331	28/07/2022	Portugal	Europe
Monkeypox/PT0078/2022	OP245332	26/07/2022	Portugal	Europe
Monkeypox/PT0080/2022	OP245333	26/07/2022	Portugal	Europe
Monkeypox/PT0081/2022	OP245334	23/07/2022	Portugal	Europe
Monkeypox/PT0084/2022	OP245335	22/07/2022	Portugal	Europe
Monkeypox/PT0085/2022	OP245336	21/07/2022	Portugal	Europe
Monkeypox/PT0086/2022	OP245337	21/07/2022	Portugal	Europe
Monkeypox/PT0088/2022	OP245338	20/07/2022	Portugal	Europe
Monkeypox/PT0089/2022	OP245339	18/07/2022	Portugal	Europe
Monkeypox/PT0090/2022	OP245340	21/07/2022	Portugal	Europe
Monkeypox/PT0098/2022	OP245341	20/07/2022	Portugal	Europe
Monkeypox/PT0108/2022	OP245342	18/07/2022	Portugal	Europe
Monkeypox/PT0109/2022	OP245343	18/07/2022	Portugal	Europe
Monkeypox/PT0110/2022	OP245344	15/07/2022	Portugal	Europe
Monkeypox/PT0111/2022	OP245345	15/07/2022	Portugal	Europe
Monkeypox/PT0112/2022	OP245346	15/07/2022	Portugal	Europe
Monkeypox/PT0113/2022	OP245347	15/07/2022	Portugal	Europe
Monkeypox/PT0114/2022	OP245348	15/07/2022	Portugal	Europe
Monkeypox/PT0115/2022	OP245349	14/07/2022	Portugal	Europe
Monkeypox/PT0117/2022	OP245350	14/07/2022	Portugal	Europe
Monkeypox/PT0118/2022	OP245351	13/07/2022	Portugal	Europe
Monkeypox/PT0119/2022	OP245352	13/07/2022	Portugal	Europe
Monkeypox/PT0120/2022	OP245353	13/07/2022	Portugal	Europe
Monkeypox/PT0121/2022	OP245354	14/07/2022	Portugal	Europe
Monkeypox/PT0122/2022	OP245355	15/07/2022	Portugal	Europe
Monkeypox/PT0123/2022	OP245356	13/07/2022	Portugal	Europe
Monkeypox/PT0124/2022	OP245357	14/07/2022	Portugal	Europe
Monkeypox/PT0125/2022	OP245358	14/07/2022	Portugal	Europe
Monkeypox/PT0126/2022	OP245359	14/07/2022	Portugal	Europe
Monkeypox/PT0127/2022	OP245360	12/07/2022	Portugal	Europe
Monkeypox/PT0128/2022	OP245361	12/07/2022	Portugal	Europe
Monkeypox/PT0129/2022	OP324453	12/07/2022	Portugal	Europe
Monkeypox/PT0130/2022	OP324454	11/07/2022	Portugal	Europe
Monkeypox/PT0132/2022	OP324455	08/07/2022	Portugal	Europe
Monkeypox/PT0133/2022	OP324456	08/07/2022	Portugal	Europe
Monkeypox/PT0134/2022	OP324457	11/07/2022	Portugal	Europe
Monkeypox/PT0135/2022	OP324458	08/07/2022	Portugal	Europe
Monkeypox/PT0136/2022	OP324459	10/07/2022	Portugal	Europe
Monkeypox/PT0139/2022	OP324460	11/07/2022	Portugal	Europe
Monkeypox/PT0142/2022	OP324461	07/07/2022	Portugal	Europe
Monkeypox/PT0143/2022	OP324462	07/07/2022	Portugal	Europe
Monkeypox/PT0144/2022	OP324463	07/07/2022	Portugal	Europe
Monkeypox/PT0145/2022	OP324464	07/07/2022	Portugal	Europe
Monkeypox/PT0148/2022	OP324465	07/07/2022	Portugal	Europe
Monkeypox/PT0149/2022	OP324466	06/07/2022	Portugal	Europe
Monkeypox/PT0150/2022	OP324467	06/07/2022	Portugal	Europe
Monkeypox/PT0151/2022	OP324468	06/07/2022	Portugal	Europe
Monkeypox/PT0152/2022	OP324469	06/07/2022	Portugal	Europe
Monkeypox/PT0153/2022	OP324470	06/07/2022	Portugal	Europe
Monkeypox/PT0154/2022	OP324471	06/07/2022	Portugal	Europe
Monkeypox/PT0155/2022	OP324472	06/07/2022	Portugal	Europe
Monkeypox/PT0156/2022	OP324473	04/07/2022	Portugal	Europe
Monkeypox/PT0157/2022	OP324474	05/07/2022	Portugal	Europe
Monkeypox/PT0158/2022	OP324475	07/07/2022	Portugal	Europe
Monkeypox/PT0159/2022	OP324476	05/07/2022	Portugal	Europe
Monkeypox/PT0160/2022	OP324477	06/07/2022	Portugal	Europe
Monkeypox/PT0161/2022	OP324478	05/07/2022	Portugal	Europe
Monkeypox/PT0162/2022	OP324479	30/06/2022	Portugal	Europe
Monkeypox/PT0163/2022	OP324480	05/07/2022	Portugal	Europe
Monkeypox/PT0164/2022	OP324481	05/07/2022	Portugal	Europe
Monkeypox/PT0165/2022	OP324482	05/07/2022	Portugal	Europe
Monkeypox/PT0168/2022	OP324483	03/07/2022	Portugal	Europe
Monkeypox/PT0169/2022	OP324484	03/07/2022	Portugal	Europe
Monkeypox/PT0170/2022	OP324485	03/07/2022	Portugal	Europe
Monkeypox/PT0171/2022	OP324486	02/07/2022	Portugal	Europe
Monkeypox/PT0172/2022	OP324487	30/06/2022	Portugal	Europe
Monkeypox/PT0173/2022	OP324488	30/06/2022	Portugal	Europe
Monkeypox/PT0174/2022	OP324489	30/06/2022	Portugal	Europe
Monkeypox/PT0175/2022	OP324490	29/06/2022	Portugal	Europe
Monkeypox/PT0176/2022	OP324491	01/07/2022	Portugal	Europe
Monkeypox/PT0177/2022	OP324492	30/06/2022	Portugal	Europe
Monkeypox/PT0178/2022	OP324493	30/06/2022	Portugal	Europe
Monkeypox/PT0179/2022	OP324494	30/06/2022	Portugal	Europe
Monkeypox/PT0180/2022	OP324495	27/06/2022	Portugal	Europe
Monkeypox/PT0181/2022	OP324496	28/06/2022	Portugal	Europe
Monkeypox/PT0182/2022	OP324497	27/06/2022	Portugal	Europe
Monkeypox/PT0183/2022	OP324498	28/06/2022	Portugal	Europe
Monkeypox/PT0184/2022	OP324499	28/06/2022	Portugal	Europe
Monkeypox/PT0186/2022	OP324500	28/06/2022	Portugal	Europe
Monkeypox/PT0187/2022	OP324501	29/06/2022	Portugal	Europe
Monkeypox/PT0188/2022	OP324502	28/06/2022	Portugal	Europe
Monkeypox/PT0189/2022	OP324503	27/06/2022	Portugal	Europe
Monkeypox/PT0190/2022	OP324504	28/06/2022	Portugal	Europe
Monkeypox/PT0191/2022	OP324505	28/06/2022	Portugal	Europe
Monkeypox/PT0192/2022	OP324506	29/06/2022	Portugal	Europe
Monkeypox/PT0194/2022	OP324507	27/06/2022	Portugal	Europe
Monkeypox/PT0195/2022	OP324508	28/06/2022	Portugal	Europe
Monkeypox/PT0196/2022	OP324509	27/06/2022	Portugal	Europe
Monkeypox/PT0197/2022	OP324510	28/06/2022	Portugal	Europe
Monkeypox/PT0198/2022	OP324511	27/06/2022	Portugal	Europe
Monkeypox/PT0201/2022	OP324512	27/06/2022	Portugal	Europe
Monkeypox/PT0202/2022	OP324513	28/06/2022	Portugal	Europe
Monkeypox/PT0203/2022	OP324514	23/06/2022	Portugal	Europe
Monkeypox/PT0204/2022	OP324515	25/06/2022	Portugal	Europe
Monkeypox/PT0205/2022	OP324516	27/06/2022	Portugal	Europe
Monkeypox/PT0207/2022	OP324517	22/06/2022	Portugal	Europe
Monkeypox/PT0208/2022	OP324518	24/06/2022	Portugal	Europe
Monkeypox/PT0209/2022	OP324519	24/06/2022	Portugal	Europe
Monkeypox/PT0210/2022	OP324520	25/06/2022	Portugal	Europe
Monkeypox/PT0211/2022	OP324521	26/06/2022	Portugal	Europe
Monkeypox/PT0212/2022	OP324522	20/06/2022	Portugal	Europe
Monkeypox/PT0213/2022	OP324523	24/06/2022	Portugal	Europe
Monkeypox/PT0214/2022	OP324524	24/06/2022	Portugal	Europe
Monkeypox/PT0215/2022	OP324525	24/06/2022	Portugal	Europe
Monkeypox/PT0216/2022	OP324526	24/06/2022	Portugal	Europe
Monkeypox/PT0217/2022	OP324527	23/06/2022	Portugal	Europe
Monkeypox/PT0218/2022	OP324528	23/06/2022	Portugal	Europe
Monkeypox/PT0219/2022	OP324529	23/06/2022	Portugal	Europe
Monkeypox/PT0220/2022	OP324530	23/06/2022	Portugal	Europe
Monkeypox/PT0221/2022	OP324531	24/06/2022	Portugal	Europe
Monkeypox/PT0222/2022	OP324532	24/06/2022	Portugal	Europe
Monkeypox/PT0223/2022	OP324533	24/06/2022	Portugal	Europe
Monkeypox/PT0224/2022	OP324534	23/06/2022	Portugal	Europe
Monkeypox/PT0225/2022	OP324535	22/06/2022	Portugal	Europe
Monkeypox/PT0226/2022	OP324536	22/06/2022	Portugal	Europe
Monkeypox/PT0228/2022	OP324537	22/06/2022	Portugal	Europe
Monkeypox/PT0229/2022	OP324538	22/06/2022	Portugal	Europe
Monkeypox/PT0231/2022	OP324539	22/06/2022	Portugal	Europe
Monkeypox/PT0232/2022	OP324540	21/06/2022	Portugal	Europe
Monkeypox/PT0233/2022	OP324541	21/06/2022	Portugal	Europe
Monkeypox/PT0234/2022	OP324542	20/06/2022	Portugal	Europe
Monkeypox/PT0235/2022	OP324543	21/06/2022	Portugal	Europe
Monkeypox/PT0236/2022	OP324544	22/06/2022	Portugal	Europe
Monkeypox/PT0237/2022	OP324545	22/06/2022	Portugal	Europe
Monkeypox/PT0238/2022	OP324546	21/06/2022	Portugal	Europe
Monkeypox/PT0239/2022	OP414283	21/06/2022	Portugal	Europe
Monkeypox/PT0240/2022	OP414284	21/06/2022	Portugal	Europe
Monkeypox/PT0241/2022	OP414285	21/06/2022	Portugal	Europe
Monkeypox/PT0242/2022	OP414286	21/06/2022	Portugal	Europe
Monkeypox/PT0243/2022	OP414287	21/06/2022	Portugal	Europe
Monkeypox/PT0244/2022	OP414288	21/06/2022	Portugal	Europe
Monkeypox/PT0248/2022	OP414289	20/06/2022	Portugal	Europe
Monkeypox/PT0249/2022	OP414290	20/06/2022	Portugal	Europe
Monkeypox/PT0250/2022	OP414291	20/06/2022	Portugal	Europe
Monkeypox/PT0251/2022	OP414292	21/06/2022	Portugal	Europe
Monkeypox/PT0252/2022	OP414293	21/06/2022	Portugal	Europe
Monkeypox/PT0253/2022	OP414294	21/06/2022	Portugal	Europe
Monkeypox/PT0254/2022	OP414295	19/06/2022	Portugal	Europe
Monkeypox/PT0255/2022	OP414296	18/06/2022	Portugal	Europe
Monkeypox/PT0256/2022	OP414297	19/06/2022	Portugal	Europe
Monkeypox/PT0257/2022	OP414298	18/06/2022	Portugal	Europe
Monkeypox/PT0258/2022	OP414299	19/06/2022	Portugal	Europe
Monkeypox/PT0259/2022	OP414300	19/06/2022	Portugal	Europe
Monkeypox/PT0261/2022	OP414301	19/06/2022	Portugal	Europe
Monkeypox/PT0262/2022	OP414302	17/06/2022	Portugal	Europe
Monkeypox/PT0263/2022	OP414303	17/06/2022	Portugal	Europe
Monkeypox/PT0264/2022	OP414304	17/06/2022	Portugal	Europe
Monkeypox/PT0265/2022	OP414305	17/06/2022	Portugal	Europe
Monkeypox/PT0266/2022	OP414306	15/06/2022	Portugal	Europe
Monkeypox/PT0267/2022	OP414307	15/06/2022	Portugal	Europe
Monkeypox/PT0268/2022	OP414308	17/06/2022	Portugal	Europe
Monkeypox/PT0269/2022	OP414309	15/06/2022	Portugal	Europe
Monkeypox/PT0270/2022	OP414310	16/06/2022	Portugal	Europe
Monkeypox/PT0271/2022	OP414311	15/06/2022	Portugal	Europe
Monkeypox/PT0272/2022	OP414312	15/06/2022	Portugal	Europe
Monkeypox/PT0273/2022	OP414313	15/06/2022	Portugal	Europe
Monkeypox/PT0274/2022	OP414314	14/06/2022	Portugal	Europe
Monkeypox/PT0275/2022	OP414315	14/06/2022	Portugal	Europe
Monkeypox/PT0276/2022	OP414316	14/06/2022	Portugal	Europe
Monkeypox/PT0277/2022	OP414317	14/06/2022	Portugal	Europe
Monkeypox/PT0278/2022	OP414318	14/06/2022	Portugal	Europe
Monkeypox/PT0280/2022	OP414319	14/06/2022	Portugal	Europe
Monkeypox/PT0281/2022	OP414320	09/06/2022	Portugal	Europe
Monkeypox/PT0282/2022	OP414321	12/06/2022	Portugal	Europe
Monkeypox/PT0287/2022	OP414322	10/06/2022	Portugal	Europe
Monkeypox/PT0288/2022	OP414323	13/06/2022	Portugal	Europe
Monkeypox/PT0289/2022	OP414324	12/06/2022	Portugal	Europe
Monkeypox/PT0290/2022	OP414325	14/06/2022	Portugal	Europe
Monkeypox/PT0291/2022	OP414326	10/06/2022	Portugal	Europe
Monkeypox/PT0292/2022	OP414327	09/06/2022	Portugal	Europe
Monkeypox/PT0293/2022	OP414328	14/06/2022	Portugal	Europe
Monkeypox/PT0295/2022	OP414329	08/06/2022	Portugal	Europe
Monkeypox/PT0296/2022	OP414330	08/06/2022	Portugal	Europe
Monkeypox/PT0297/2022	OP414331	08/06/2022	Portugal	Europe
Monkeypox/PT0298/2022	OP414332	08/06/2022	Portugal	Europe
Monkeypox/PT0299/2022	OP414333	08/06/2022	Portugal	Europe
Monkeypox/PT0300/2022	OP414334	07/06/2022	Portugal	Europe
Monkeypox/PT0301/2022	OP414335	07/06/2022	Portugal	Europe
Monkeypox/PT0302/2022	OP414336	07/06/2022	Portugal	Europe
Monkeypox/PT0303/2022	OP414337	07/06/2022	Portugal	Europe
Monkeypox/PT0304/2022	OP414338	07/06/2022	Portugal	Europe
Monkeypox/PT0305/2022	OP414339	06/06/2022	Portugal	Europe
Monkeypox/PT0306/2022	OP414340	06/06/2022	Portugal	Europe
Monkeypox/PT0307/2022	OP414341	07/06/2022	Portugal	Europe
Monkeypox/PT0308/2022	OP414342	06/06/2022	Portugal	Europe
Monkeypox/PT0309/2022	OP414343	06/06/2022	Portugal	Europe
Monkeypox/PT0310/2022	OP414344	06/06/2022	Portugal	Europe
Monkeypox/PT0311/2022	OP414345	06/06/2022	Portugal	Europe
Monkeypox/PT0313/2022	OP414346	03/06/2022	Portugal	Europe
Monkeypox/PT0314/2022	OP414347	05/06/2022	Portugal	Europe
Monkeypox/PT0315/2022	OP414348	03/06/2022	Portugal	Europe
Monkeypox/PT0317/2022	OP414349	06/06/2022	Portugal	Europe
Monkeypox/PT0318/2022	OP414350	03/06/2022	Portugal	Europe
Monkeypox/PT0319/2022	OP414351	04/06/2022	Portugal	Europe
Monkeypox/PT0320/2022	OP414352	04/06/2022	Portugal	Europe
Monkeypox/PT0321/2022	OP414353	04/06/2022	Portugal	Europe
Monkeypox/PT0322/2022	OP414354	06/06/2022	Portugal	Europe
Monkeypox/PT0323/2022	OP414355	04/06/2022	Portugal	Europe
Monkeypox/PT0324/2022	OP414356	03/06/2022	Portugal	Europe
Monkeypox/PT0325/2022	OP414357	03/06/2022	Portugal	Europe
Monkeypox/PT0326/2022	OP414358	02/06/2022	Portugal	Europe
Monkeypox/PT0327/2022	OP414359	02/06/2022	Portugal	Europe
Monkeypox/PT0328/2022	OP414360	31/05/2022	Portugal	Europe
Monkeypox/PT0330/2022	OP414361	01/06/2022	Portugal	Europe
Monkeypox/PT0331/2022	OP414362	28/05/2022	Portugal	Europe
Monkeypox/PT0332/2022	OP414363	27/05/2022	Portugal	Europe
Monkeypox/PT0333/2022	OP414364	27/05/2022	Portugal	Europe
Monkeypox/PT0335/2022	OP414365	29/05/2022	Portugal	Europe
Monkeypox/PT0337/2022	OP414366	26/05/2022	Portugal	Europe
Monkeypox/PT0338/2022	OP414367	26/05/2022	Portugal	Europe
Monkeypox/PT0339/2022	OP414368	26/05/2022	Portugal	Europe
Monkeypox/PT0340/2022	OP414369	26/05/2022	Portugal	Europe
Monkeypox/PT0341/2022	OP414370	27/05/2022	Portugal	Europe
Monkeypox/PT0342/2022	OP414371	26/05/2022	Portugal	Europe
Monkeypox/PT0343/2022	OP414372	26/05/2022	Portugal	Europe
Monkeypox/PT0344/2022	OP414373	25/05/2022	Portugal	Europe
Monkeypox/PT0345/2022	OP414374	26/05/2022	Portugal	Europe
Monkeypox/PT0346/2022	OP414375	26/05/2022	Portugal	Europe
Monkeypox/PT0347/2022	OP414376	26/05/2022	Portugal	Europe
Monkeypox/PT0348/2022	OP414377	25/05/2022	Portugal	Europe
Monkeypox/PT0349/2022	OP414378	26/05/2022	Portugal	Europe
Monkeypox/PT0350/2022	OP414379	24/05/2022	Portugal	Europe
Monkeypox/PT0351/2022	OP414380	24/05/2022	Portugal	Europe
Monkeypox/PT0354/2022	OP414381	23/05/2022	Portugal	Europe
Monkeypox/PT0355/2022	OP414382	22/05/2022	Portugal	Europe
Monkeypox/PT0356/2022	OP414383	23/05/2022	Portugal	Europe
Monkeypox/PT0357/2022	OP414384	21/06/2022	Portugal	Europe
Monkeypox/PT0358/2022	OP414385	21/06/2022	Portugal	Europe
Monkeypox/PT0363/2022	OP414386	27/06/2022	Portugal	Europe
Monkeypox/PT0364/2022	OP414387	26/06/2022	Portugal	Europe
Monkeypox/PT0365/2022	OP414388	27/06/2022	Portugal	Europe
Monkeypox/PT0367/2022	OP555464	27/06/2022	Portugal	Europe
Monkeypox/PT0369/2022	OP555465	30/06/2022	Portugal	Europe
Monkeypox/PT0370/2022	OP555466	03/07/2022	Portugal	Europe
Monkeypox/PT0371/2022	OP555467	05/07/2022	Portugal	Europe
Monkeypox/PT0372/2022	OP555468	05/07/2022	Portugal	Europe
Monkeypox/PT0373/2022	OP555469	05/07/2022	Portugal	Europe
Monkeypox/PT0374/2022	OP555470	07/07/2022	Portugal	Europe
Monkeypox/PT0375/2022	OP555471	06/07/2022	Portugal	Europe
Monkeypox/PT0376/2022	OP555472	07/07/2022	Portugal	Europe
Monkeypox/PT0377/2022	OP555473	06/07/2022	Portugal	Europe
Monkeypox/PT0378/2022	OP555474	06/07/2022	Portugal	Europe
Monkeypox/PT0379/2022	OP555475	06/07/2022	Portugal	Europe
Monkeypox/PT0380/2022	OP555476	13/07/2022	Portugal	Europe
Monkeypox/PT0381/2022	OP555477	11/07/2022	Portugal	Europe
Monkeypox/PT0382/2022	OP555478	12/07/2022	Portugal	Europe
Monkeypox/PT0383/2022	OP555479	12/07/2022	Portugal	Europe
Monkeypox/PT0384/2022	OP555480	12/07/2022	Portugal	Europe
Monkeypox/PT0385/2022	OP555481	11/07/2022	Portugal	Europe
Monkeypox/PT0386/2022	OP555482	12/07/2022	Portugal	Europe
Monkeypox/PT0387/2022	OP555483	12/07/2022	Portugal	Europe
Monkeypox/PT0388/2022	OP555484	12/07/2022	Portugal	Europe
Monkeypox/PT0389/2022	OP555485	12/07/2022	Portugal	Europe
Monkeypox/PT0390/2022	OP555486	11/07/2022	Portugal	Europe
Monkeypox/PT0391/2022	OP555487	13/07/2022	Portugal	Europe
Monkeypox/PT0392/2022	OP555488	13/07/2022	Portugal	Europe
Monkeypox/PT0393/2022	OP555489	13/07/2022	Portugal	Europe
Monkeypox/PT0394/2022	OP555490	13/07/2022	Portugal	Europe
Monkeypox/PT0395/2022	OP555491	13/07/2022	Portugal	Europe
Monkeypox/PT0396/2022	OP555492	13/07/2022	Portugal	Europe
Monkeypox/PT0397/2022	OP555493	15/07/2022	Portugal	Europe
Monkeypox/PT0398/2022	OP555494	15/07/2022	Portugal	Europe
Monkeypox/PT0399/2022	OP555495	18/07/2022	Portugal	Europe
Monkeypox/PT0400/2022	OP555496	19/07/2022	Portugal	Europe
Monkeypox/PT0401/2022	OP555497	19/07/2022	Portugal	Europe
Monkeypox/PT0402/2022	OP555498	19/07/2022	Portugal	Europe
Monkeypox/PT0403/2022	OP555499	19/07/2022	Portugal	Europe
Monkeypox/PT0404/2022	OP555500	19/07/2022	Portugal	Europe
Monkeypox/PT0406/2022	OP555501	20/07/2022	Portugal	Europe
Monkeypox/PT0408/2022	OP555502	25/07/2022	Portugal	Europe
Monkeypox/PT0409/2022	OP555503	25/07/2022	Portugal	Europe
Monkeypox/PT0411/2022	OP555504	21/07/2022	Portugal	Europe
Monkeypox/PT0412/2022	OP555505	25/07/2022	Portugal	Europe
Monkeypox/PT0413/2022	OP555506	26/07/2022	Portugal	Europe
Monkeypox/PT0414/2022	OP555507	26/07/2022	Portugal	Europe
Monkeypox/PT0416/2022	OP555508	26/07/2022	Portugal	Europe
Monkeypox/PT0417/2022	OP555509	27/07/2022	Portugal	Europe
Monkeypox/PT0418/2022	OP555510	29/07/2022	Portugal	Europe
Monkeypox/PT0421/2022	OP555511	28/07/2022	Portugal	Europe
Monkeypox/PT0424/2022	OP555512	01/08/2022	Portugal	Europe
Monkeypox/PT0426/2022	OP555513	31/07/2022	Portugal	Europe
Monkeypox/PT0427/2022	OP555514	01/08/2022	Portugal	Europe
Monkeypox/PT0428/2022	OP555515	01/08/2022	Portugal	Europe
Monkeypox/PT0431/2022	OP555516	01/08/2022	Portugal	Europe
Monkeypox/PT0432/2022	OP555517	31/07/2022	Portugal	Europe
Monkeypox/PT0433/2022	OP555518	02/08/2022	Portugal	Europe
Monkeypox/PT0434/2022	OP555519	02/08/2022	Portugal	Europe
Monkeypox/PT0435/2022	OP555520	02/08/2022	Portugal	Europe
Monkeypox/PT0437/2022	OP555521	02/08/2022	Portugal	Europe
Monkeypox/PT0438/2022	OP555522	02/08/2022	Portugal	Europe
Monkeypox/PT0439/2022	OP555523	01/08/2022	Portugal	Europe
Monkeypox/PT0442/2022	OP555524	03/08/2022	Portugal	Europe
Monkeypox/PT0443/2022	OP555525	02/08/2022	Portugal	Europe
Monkeypox/PT0445/2022	OP555526	03/08/2022	Portugal	Europe
Monkeypox/PT0446/2022	OP555527	03/08/2022	Portugal	Europe
Monkeypox/PT0447/2022	OP555528	04/08/2022	Portugal	Europe
Monkeypox/PT0448/2022	OP555529	04/08/2022	Portugal	Europe
Monkeypox/PT0449/2022	OP555530	03/08/2022	Portugal	Europe
Monkeypox/PT0450/2022	OP555531	04/08/2022	Portugal	Europe
Monkeypox/PT0451/2022	OP555532	04/08/2022	Portugal	Europe
Monkeypox/PT0452/2022	OP555533	04/08/2022	Portugal	Europe
Monkeypox/PT0453/2022	OP555534	05/08/2022	Portugal	Europe
Monkeypox/PT0454/2022	OP555535	03/08/2022	Portugal	Europe
Monkeypox/PT0455/2022	OP555536	04/08/2022	Portugal	Europe
Monkeypox/PT0456/2022	OP555537	04/08/2022	Portugal	Europe
Monkeypox/PT0457/2022	OP555538	05/08/2022	Portugal	Europe
Monkeypox/PT0458/2022	OP555539	04/08/2022	Portugal	Europe
Monkeypox/PT0459/2022	OP555540	04/08/2022	Portugal	Europe
Monkeypox/PT0460/2022	OP555541	04/08/2022	Portugal	Europe
Monkeypox/PT0462/2022	OP555542	05/08/2022	Portugal	Europe
Monkeypox/PT0464/2022	OP555543	07/08/2022	Portugal	Europe
Monkeypox/PT0465/2022	OP555544	07/08/2022	Portugal	Europe
Monkeypox/PT0466/2022	OP555545	05/08/2022	Portugal	Europe
Monkeypox/PT0467/2022	OP555546	05/08/2022	Portugal	Europe
Monkeypox/PT0468/2022	OP555547	05/08/2022	Portugal	Europe
Monkeypox/PT0469/2022	OP555548	08/08/2022	Portugal	Europe
Monkeypox/PT0470/2022	OP555549	08/08/2022	Portugal	Europe
Monkeypox/PT0471/2022	OP555550	08/08/2022	Portugal	Europe
Monkeypox/PT0472/2022	OP555551	08/08/2022	Portugal	Europe
Monkeypox/PT0473/2022	OP555552	05/08/2022	Portugal	Europe
Monkeypox/PT0474/2022	OP555553	08/08/2022	Portugal	Europe
Monkeypox/PT0475/2022	OP555554	08/08/2022	Portugal	Europe
Monkeypox/PT0476/2022	OP555555	09/08/2022	Portugal	Europe
Monkeypox/PT0477/2022	OP555556	09/08/2022	Portugal	Europe
Monkeypox/PT0478/2022	OP555557	08/08/2022	Portugal	Europe
Monkeypox/PT0479/2022	OP555558	09/08/2022	Portugal	Europe
Monkeypox/PT0480/2022	OP555559	09/08/2022	Portugal	Europe
Monkeypox/PT0482/2022	OP555560	10/08/2022	Portugal	Europe
Monkeypox/PT0483/2022	OP555561	10/08/2022	Portugal	Europe
Monkeypox/PT0486/2022	OP555562	09/08/2022	Portugal	Europe
Monkeypox/PT0487/2022	OP555563	11/08/2022	Portugal	Europe
Monkeypox/PT0488/2022	OP555564	11/08/2022	Portugal	Europe
Monkeypox/PT0489/2022	OP555565	11/08/2022	Portugal	Europe
Monkeypox/PT0490/2022	OP555566	11/08/2022	Portugal	Europe
Monkeypox/PT0492/2022	OP555567	11/08/2022	Portugal	Europe
Monkeypox/PT0493/2022	OP555568	11/08/2022	Portugal	Europe
Monkeypox/PT0494/2022	OP555569	15/08/2022	Portugal	Europe
Monkeypox/PT0496/2022	OP555570	13/08/2022	Portugal	Europe
Monkeypox/PT0497/2022	OP555571	16/08/2022	Portugal	Europe
Monkeypox/PT0498/2022	OP555572	15/08/2022	Portugal	Europe
Monkeypox/PT0499/2022	OP555573	12/08/2022	Portugal	Europe
Monkeypox/PT0500/2022	OP555574	12/08/2022	Portugal	Europe
Monkeypox/PT0501/2022	OP555575	16/08/2022	Portugal	Europe
Monkeypox/PT0502/2022	OP555576	12/08/2022	Portugal	Europe
Monkeypox/PT0503/2022	OP555577	12/08/2022	Portugal	Europe
Monkeypox/PT0504/2022	OP555578	13/08/2022	Portugal	Europe
Monkeypox/PT0506/2022	OP555579	16/08/2022	Portugal	Europe
Monkeypox/PT0507/2022	OP555580	16/08/2022	Portugal	Europe
Monkeypox/PT0508/2022	OP555581	16/08/2022	Portugal	Europe
Monkeypox/PT0510/2022	OP555582	12/08/2022	Portugal	Europe
Monkeypox/PT0511/2022	OP555583	12/08/2022	Portugal	Europe
Monkeypox/PT0512/2022	OP555584	16/08/2022	Portugal	Europe
Monkeypox/PT0514/2022	OP555585	16/08/2022	Portugal	Europe
Monkeypox/PT0515/2022	OP555586	16/08/2022	Portugal	Europe
Monkeypox/PT0516/2022	OP555587	17/08/2022	Portugal	Europe
Monkeypox/PT0517/2022	OP555588	17/08/2022	Portugal	Europe
Monkeypox/PT0518/2022	OP555589	17/08/2022	Portugal	Europe
Monkeypox/PT0519/2022	OP555590	17/08/2022	Portugal	Europe
Monkeypox/PT0520/2022	OP555591	18/08/2022	Portugal	Europe
Monkeypox/PT0521/2022	OP555592	19/08/2022	Portugal	Europe
Monkeypox/PT0522/2022	OP555593	18/08/2022	Portugal	Europe
Monkeypox/PT0523/2022	OP555594	17/08/2022	Portugal	Europe
Monkeypox/PT0524/2022	OP555595	18/08/2022	Portugal	Europe
Monkeypox/PT0525/2022	OP555596	18/08/2022	Portugal	Europe
Monkeypox/PT0526/2022	OP555597	18/08/2022	Portugal	Europe
Monkeypox/PT0527/2022	OP555598	19/08/2022	Portugal	Europe
Monkeypox/PT0528/2022	OP555599	21/08/2022	Portugal	Europe
Monkeypox/PT0529/2022	OP555600	22/08/2022	Portugal	Europe
Monkeypox/PT0530/2022	OP555601	20/08/2022	Portugal	Europe
Monkeypox/PT0531/2022	OP555602	19/08/2022	Portugal	Europe
Monkeypox/PT0532/2022	OP555603	18/08/2022	Portugal	Europe
Monkeypox/PT0533/2022	OP555604	22/08/2022	Portugal	Europe
Monkeypox/PT0534/2022	OP555605	23/08/2022	Portugal	Europe
Monkeypox/PT0535/2022	OP555606	23/08/2022	Portugal	Europe
Monkeypox/PT0536/2022	OP555607	22/08/2022	Portugal	Europe
Monkeypox/PT0537/2022	OP555608	19/08/2022	Portugal	Europe
Monkeypox/PT0538/2022	OP555609	23/08/2022	Portugal	Europe
Monkeypox/PT0539/2022	OP555610	23/08/2022	Portugal	Europe
Monkeypox/PT0540/2022	OP555611	24/08/2022	Portugal	Europe
Monkeypox/PT0541/2022	OP555612	23/08/2022	Portugal	Europe
Monkeypox/PT0542/2022	OP555613	23/08/2022	Portugal	Europe
Monkeypox/PT0543/2022	OP555614	20/08/2022	Portugal	Europe
Monkeypox/PT0544/2022	OP555615	25/08/2022	Portugal	Europe
Monkeypox/PT0545/2022	OP555616	26/08/2022	Portugal	Europe
Monkeypox/PT0546/2022	OP555617	27/08/2022	Portugal	Europe
Monkeypox/PT0547/2022	OP555618	26/08/2022	Portugal	Europe
Monkeypox/PT0548/2022	OP555619	27/08/2022	Portugal	Europe
Monkeypox/PT0549/2022	OP555620	26/08/2022	Portugal	Europe
Monkeypox/PT0550/2022	OP555621	24/08/2022	Portugal	Europe
Monkeypox/PT0551/2022	OP555622	26/08/2022	Portugal	Europe
Monkeypox/PT0552/2022	OP555623	27/08/2022	Portugal	Europe
Monkeypox/PT0553/2022	OP555624	26/08/2022	Portugal	Europe
Monkeypox/PT0554/2022	OP555625	30/08/2022	Portugal	Europe
Monkeypox/PT0555/2022	OP555626	29/08/2022	Portugal	Europe
Monkeypox/PT0556/2022	OP555627	30/08/2022	Portugal	Europe
Monkeypox/PT0557/2022	OP555628	30/08/2022	Portugal	Europe
Monkeypox/PT0558/2022	OP555629	30/08/2022	Portugal	Europe
Monkeypox/PT0559/2022	OP555630	30/08/2022	Portugal	Europe
Monkeypox/PT0560/2022	OP555631	30/08/2022	Portugal	Europe
Monkeypox/PT0561/2022	OP555632	31/08/2022	Portugal	Europe
Monkeypox/PT0562/2022	OP555633	01/09/2022	Portugal	Europe
Monkeypox/PT0563/2022	OP555634	05/09/2022	Portugal	Europe
Monkeypox/PT0564/2022	OP555635	05/09/2022	Portugal	Europe
Monkeypox/PT0565/2022	OP555636	05/09/2022	Portugal	Europe
Monkeypox/PT0566/2022	OP555637	31/08/2022	Portugal	Europe
Monkeypox/PT0567/2022	OP555638	03/09/2022	Portugal	Europe
Monkeypox/PT0568/2022	OP555639	02/09/2022	Portugal	Europe
Monkeypox/PT0569/2022	OP555640	31/08/2022	Portugal	Europe
Monkeypox/PT0570/2022	OP555641	02/09/2022	Portugal	Europe
Monkeypox/PT0571/2022	OP555642	05/09/2022	Portugal	Europe
Monkeypox/PT0572/2022	OP555643	05/09/2022	Portugal	Europe
Monkeypox/PT0573/2022	OP555644	06/09/2022	Portugal	Europe
Monkeypox/PT0574/2022	OP555645	06/09/2022	Portugal	Europe
Monkeypox/PT0575/2022	OP555646	06/09/2022	Portugal	Europe
Monkeypox/PT0576/2022	OP555647	05/09/2022	Portugal	Europe
Monkeypox/PT0577/2022	OP555648	09/09/2022	Portugal	Europe
Monkeypox/PT0578/2022	OP555649	12/09/2022	Portugal	Europe
Monkeypox/PT0579/2022	OP555650	10/09/2022	Portugal	Europe
Monkeypox/PT0580/2022	OP555651	09/09/2022	Portugal	Europe
Monkeypox/PT0581/2022	OP555652	28/07/2022	Portugal	Europe
Monkeypox/PT0583/2022	OP555653	02/08/2022	Portugal	Europe
Monkeypox/PT0585/2022	OP555654	04/08/2022	Portugal	Europe
Monkeypox/PT0586/2022	OP555655	05/08/2022	Portugal	Europe
Monkeypox/PT0588/2022	OP555656	16/08/2022	Portugal	Europe
Monkeypox/PT0589/2022	OP555657	24/08/2022	Portugal	Europe
Monkeypox/PT0591/2022	OP555658	13/09/2022	Portugal	Europe
Monkeypox/PT0592/2022	OP555659	14/09/2022	Portugal	Europe
Monkeypox/PT0593/2022	OP555660	14/09/2022	Portugal	Europe
Monkeypox/PT0594/2022	OP555661	15/09/2022	Portugal	Europe
Monkeypox/PT0595/2022	OP555662	16/09/2022	Portugal	Europe
Monkeypox/PT0626/2023	OQ735077	21/03/2023	Portugal	Europe
Monkeypox/PT0627/2023	OR326991	15/06/2023	Portugal	Europe
Monkeypox/PT0628/2023	OR326992	16/06/2023	Portugal	Europe
Monkeypox/PT0629/2023	OR326993	20/06/2023	Portugal	Europe
Monkeypox/PT0630/2023	OR326994	22/06/2023	Portugal	Europe
Monkeypox/PT0631/2023	OR326995	22/06/2023	Portugal	Europe
Monkeypox/PT0632/2023	OR326996	25/06/2023	Portugal	Europe
Monkeypox/PT0633/2023	OR326997	25/06/2023	Portugal	Europe
Monkeypox/PT0650/2023	OR381844	18/07/2023	Portugal	Europe
Monkeypox/PT0649/2023	OR381843	10/07/2023	Portugal	Europe
Monkeypox/PT0646/2023	OR381842	07/07/2023	Portugal	Europe
Monkeypox/PT0645/2023	OR381841	07/07/2023	Portugal	Europe
Monkeypox/PT0644/2023	OR381840	07/07/2023	Portugal	Europe
Monkeypox/PT0643/2023	OR381839	04/07/2023	Portugal	Europe
Monkeypox/PT0641/2023	OR381838	04/07/2023	Portugal	Europe
Monkeypox/PT0640/2023	OR381837	27/06/2023	Portugal	Europe
Monkeypox/PT0639/2023	OR381836	27/06/2023	Portugal	Europe
Monkeypox/PT0638/2023	OR381835	27/06/2023	Portugal	Europe
Monkeypox/PT0636/2023	OR381834	29/06/2023	Portugal	Europe
Monkeypox/PT0634/2023	OR381833	03/07/2023	Portugal	Europe
Monkeypox/PT0684/2022	OR488002	31/05/2022	Portugal	Europe
Monkeypox/PT0683/2022	OR488001	31/05/2022	Portugal	Europe
Monkeypox/PT0682/2023	OR488000	07/08/2023	Portugal	Europe
Monkeypox/PT0681/2023	OR487999	08/08/2023	Portugal	Europe
Monkeypox/PT0680/2023	OR487998	08/08/2023	Portugal	Europe
Monkeypox/PT0679/2023	OR487997	08/08/2023	Portugal	Europe
Monkeypox/PT0677/2023	OR487996	07/08/2023	Portugal	Europe
Monkeypox/PT0675/2023	OR487995	03/08/2023	Portugal	Europe
Monkeypox/PT0674/2023	OR487994	03/08/2023	Portugal	Europe
Monkeypox/PT0673/2023	OR487993	03/08/2023	Portugal	Europe
Monkeypox/PT0672/2023	OR487992	02/08/2023	Portugal	Europe
Monkeypox/PT0671/2023	OR487991	02/08/2023	Portugal	Europe
Monkeypox/PT0669/2023	OR487990	01/08/2023	Portugal	Europe
Monkeypox/PT0668/2023	OR487989	01/08/2023	Portugal	Europe
Monkeypox/PT0667/2023	OR487988	01/08/2023	Portugal	Europe
Monkeypox/PT0666/2023	OR487987	01/08/2023	Portugal	Europe
Monkeypox/PT0665/2023	OR487986	01/08/2023	Portugal	Europe
Monkeypox/PT0664/2023	OR487985	01/08/2023	Portugal	Europe
Monkeypox/PT0663/2023	OR487984	28/07/2023	Portugal	Europe
Monkeypox/PT0661/2023	OR487983	26/07/2023	Portugal	Europe
Monkeypox/PT0660/2023	OR487982	26/07/2023	Portugal	Europe
Monkeypox/PT0657/2023	OR487981	21/07/2023	Portugal	Europe
Monkeypox/PT0656/2023	OR487980	21/07/2023	Portugal	Europe
Monkeypox/PT0655/2023	OR487979	21/07/2023	Portugal	Europe
Monkeypox/PT0654/2023	OR487978	21/07/2023	Portugal	Europe
Monkeypox/PT0653/2023	OR487977	21/07/2023	Portugal	Europe
Monkeypox/PT0652/2023	OR487976	19/07/2023	Portugal	Europe
Monkeypox/PT0735/2022	OR804502	02/06/2022	Portugal	Europe
Monkeypox/PT0733/2023	OR804500	19/09/2023	Portugal	Europe
Monkeypox/PT0734/2023	OR804501	19/09/2023	Portugal	Europe
Monkeypox/PT0732/2023	OR804499	19/09/2023	Portugal	Europe
Monkeypox/PT0731/2023	OR804498	19/09/2023	Portugal	Europe
Monkeypox/PT0730/2023	OR804497	18/09/2023	Portugal	Europe
Monkeypox/PT0729/2023	OR804496	15/09/2023	Portugal	Europe
Monkeypox/PT0727/2023	OR804495	12/09/2023	Portugal	Europe
Monkeypox/PT0726/2023	OR804494	14/09/2023	Portugal	Europe
Monkeypox/PT0725/2023	OR804493	12/09/2023	Portugal	Europe
Monkeypox/PT0724/2023	OR804492	08/09/2023	Portugal	Europe
Monkeypox/PT0723/2023	OR804491	07/09/2023	Portugal	Europe
Monkeypox/PT0722/2023	OR804490	07/09/2023	Portugal	Europe
Monkeypox/PT0721/2023	OR804489	07/09/2023	Portugal	Europe
Monkeypox/PT0720/2023	OR804488	05/09/2023	Portugal	Europe
Monkeypox/PT0719/2023	OR804487	05/09/2023	Portugal	Europe
Monkeypox/PT0718/2023	OR804486	01/09/2023	Portugal	Europe
Monkeypox/PT0716/2023	OR804485	31/08/2023	Portugal	Europe
Monkeypox/PT0715/2023	OR804484	22/08/2023	Portugal	Europe
Monkeypox/PT0714/2023	OR804483	22/08/2023	Portugal	Europe
Monkeypox/PT0713/2023	OR804482	21/08/2023	Portugal	Europe
Monkeypox/PT0711/2023	OR804481	21/08/2023	Portugal	Europe
Monkeypox/PT0710/2023	OR804480	17/08/2023	Portugal	Europe
Monkeypox/PT0709/2023	OR804479	13/08/2023	Portugal	Europe
Monkeypox/PT0708/2023	OR804478	10/08/2023	Portugal	Europe
Monkeypox/PT0707/2023	OR804477	11/08/2023	Portugal	Europe
Monkeypox/PT0706/2023	OR804476	11/08/2023	Portugal	Europe
Monkeypox/PT0705/2023	OR804475	10/08/2023	Portugal	Europe
Monkeypox/PT0704/2023	OR804474	11/08/2023	Portugal	Europe
Monkeypox/PT0703/2023	OR804473	10/08/2023	Portugal	Europe
Monkeypox/PT0702/2023	OR804472	08/08/2023	Portugal	Europe
Monkeypox/PT0701/2023	OR804471	07/08/2023	Portugal	Europe
Monkeypox/PT0700/2023	OR804470	08/08/2023	Portugal	Europe
Monkeypox/PT0698/2023	OR804469	07/08/2023	Portugal	Europe
Monkeypox/PT0696/2023	OR804468	24/07/2023	Portugal	Europe
Monkeypox/PT0694/2023	OR804467	18/07/2023	Portugal	Europe
Monkeypox/PT0691/2023	OR804466	15/07/2023	Portugal	Europe
Monkeypox/PT0686/2023	OR804464	13/07/2023	Portugal	Europe
Monkeypox/PT0689/2023	OR804465	17/07/2023	Portugal	Europe
Monkeypox/PT0685/2023	OR804463	13/07/2023	Portugal	Europe
