# Supplementary material for: Viral genetics and transmission dynamics in the second wave of mpox outbreak in Portugal and forecasting public health scenarios
Source: Emerg Microbes Infect. 2024 Oct 3;13(1):2412635. doi: 10.1080/22221751.2024.2412635 (PMC11486115; doi:10.1080/22221751.2024.2412635)
Supplement: Additional file 3.zip [file TEMI_A_2412635_SM0276.zip › monkeypox_hmpxv1_big.json]

{"version": "v2", "meta": {"title": "INSaFLU Monkeypox Nextstrain build", "updated": "2024-07-16", "build_url": "https://github.com/INSaFLU/nextstrain_builds", "data_provenance": [{"name": "INSaFLU", "url": "https://insaflu.insa.pt"}], "maintainers": [{"name": "INSA", "url": "https://www.insa.min-saude.pt"}], "display_defaults": {"color_by": "lineage", "map_triplicate": true, "distance_measure": "num_date", "transmission_lines": false}, "genome_annotations": {"nuc": {"end": 197209, "start": 1, "strand": "+", "seqid": "config/genemap.gff", "type": "source"}, "NBT03_gp052": {"end": 55141, "seqid": "config/genemap.gff", "start": 54752, "strand": "+", "type": "gene"}, "NBT03_gp174": {"end": 190940, "seqid": "config/genemap.gff", "start": 190410, "strand": "+", "type": "gene"}, "NBT03_gp175": {"end": 192367, "seqid": "config/genemap.gff", "start": 191054, "strand": "+", "type": "gene"}, "OPG001": {"end": 196375, "seqid": "config/genemap.gff", "start": 195635, "strand": "+", "type": "gene"}, "OPG002": {"end": 195508, "seqid": "config/genemap.gff", "start": 194459, "strand": "+", "type": "gene"}, "OPG003": {"end": 194369, "seqid": "config/genemap.gff", "start": 192603, "strand": "+", "type": "gene"}, "OPG005": {"end": 189660, "seqid": "config/genemap.gff", "start": 189199, "strand": "+", "type": "gene"}, "OPG015": {"end": 6156, "seqid": "config/genemap.gff", "start": 4843, "strand": "+", "type": "gene"}, "OPG019": {"end": 8008, "seqid": "config/genemap.gff", "start": 7580, "strand": "+", "type": "gene"}, "OPG021": {"end": 10315, "seqid": "config/genemap.gff", "start": 9587, "strand": "+", "type": "gene"}, "OPG022": {"end": 10858, "seqid": "config/genemap.gff", "start": 10478, "strand": "+", "type": "gene"}, "OPG023": {"end": 12900, "seqid": "config/genemap.gff", "start": 10918, "strand": "+", "type": "gene"}, "OPG024": {"end": 13228, "seqid": "config/genemap.gff", "start": 13034, "strand": "+", "type": "gene"}, "OPG025": {"end": 15267, "seqid": "config/genemap.gff", "start": 13375, "strand": "+", "type": "gene"}, "OPG027": {"end": 16377, "seqid": "config/genemap.gff", "start": 15925, "strand": "+", "type": "gene"}, "OPG029": {"end": 17069, "seqid": "config/genemap.gff", "start": 16602, "strand": "+", "type": "gene"}, "OPG030": {"end": 17833, "seqid": "config/genemap.gff", "start": 17213, "strand": "+", "type": "gene"}, "OPG031": {"end": 18828, "seqid": "config/genemap.gff", "start": 17878, "strand": "+", "type": "gene"}, "OPG034": {"end": 20005, "seqid": "config/genemap.gff", "start": 19361, "strand": "+", "type": "gene"}, "OPG035": {"end": 20404, "seqid": "config/genemap.gff", "start": 20051, "strand": "+", "type": "gene"}, "OPG036": {"end": 21064, "seqid": "config/genemap.gff", "start": 20531, "strand": "+", "type": "gene"}, "OPG037": {"end": 22433, "seqid": "config/genemap.gff", "start": 21105, "strand": "+", "type": "gene"}, "OPG038": {"end": 23159, "seqid": "config/genemap.gff", "start": 22497, "strand": "+", "type": "gene"}, "OPG039": {"end": 24118, "seqid": "config/genemap.gff", "start": 23264, "strand": "+", "type": "gene"}, "OPG040": {"end": 25478, "seqid": "config/genemap.gff", "start": 24351, "strand": "+", "type": "gene"}, "OPG042": {"end": 27097, "seqid": "config/genemap.gff", "start": 25823, "strand": "+", "type": "gene"}, "OPG043": {"end": 27955, "seqid": "config/genemap.gff", "start": 27125, "strand": "+", "type": "gene"}, "OPG044": {"end": 28540, "seqid": "config/genemap.gff", "start": 28091, "strand": "+", "type": "gene"}, "OPG045": {"end": 29262, "seqid": "config/genemap.gff", "start": 28603, "strand": "+", "type": "gene"}, "OPG046": {"end": 29729, "seqid": "config/genemap.gff", "start": 29274, "strand": "+", "type": "gene"}, "OPG047": {"end": 31194, "seqid": "config/genemap.gff", "start": 29746, "strand": "+", "type": "gene"}, "OPG048": {"end": 32164, "seqid": "config/genemap.gff", "start": 31205, "strand": "+", "type": "gene"}, "OPG049": {"end": 33151, "seqid": "config/genemap.gff", "start": 32195, "strand": "+", "type": "gene"}, "OPG050": {"end": 33408, "seqid": "config/genemap.gff", "start": 33181, "strand": "+", "type": "gene"}, "OPG051": {"end": 33649, "seqid": "config/genemap.gff", "start": 33425, "strand": "+", "type": "gene"}, "OPG052": {"end": 33995, "seqid": "config/genemap.gff", "start": 33801, "strand": "+", "type": "gene"}, "OPG053": {"end": 34690, "seqid": "config/genemap.gff", "start": 34052, "strand": "+", "type": "gene"}, "OPG054": {"end": 35996, "seqid": "config/genemap.gff", "start": 34677, "strand": "+", "type": "gene"}, "OPG055": {"end": 37083, "seqid": "config/genemap.gff", "start": 36019, "strand": "+", "type": "gene"}, "OPG056": {"end": 39034, "seqid": "config/genemap.gff", "start": 37127, "strand": "+", "type": "gene"}, "OPG057": {"end": 40195, "seqid": "config/genemap.gff", "start": 39077, "strand": "+", "type": "gene"}, "OPG058": {"end": 40434, "seqid": "config/genemap.gff", "start": 40213, "strand": "+", "type": "gene"}, "OPG059": {"end": 40633, "seqid": "config/genemap.gff", "start": 40484, "strand": "+", "type": "gene"}, "OPG060": {"end": 41182, "seqid": "config/genemap.gff", "start": 40706, "strand": "+", "type": "gene"}, "OPG061": {"end": 41884, "seqid": "config/genemap.gff", "start": 41189, "strand": "+", "type": "gene"}, "OPG062": {"end": 42252, "seqid": "config/genemap.gff", "start": 41947, "strand": "+", "type": "gene"}, "OPG063": {"end": 43688, "seqid": "config/genemap.gff", "start": 42249, "strand": "+", "type": "gene"}, "OPG064": {"end": 45898, "seqid": "config/genemap.gff", "start": 43685, "strand": "+", "type": "gene"}, "OPG065": {"end": 46483, "seqid": "config/genemap.gff", "start": 46022, "strand": "+", "type": "gene"}, "OPG066": {"end": 47428, "seqid": "config/genemap.gff", "start": 46649, "strand": "+", "type": "gene"}, "OPG068": {"end": 49904, "seqid": "config/genemap.gff", "start": 48201, "strand": "+", "type": "gene"}, "OPG069": {"end": 50486, "seqid": "config/genemap.gff", "start": 49986, "strand": "+", "type": "gene"}, "OPG070": {"end": 51411, "seqid": "config/genemap.gff", "start": 50590, "strand": "+", "type": "gene"}, "OPG071": {"end": 54438, "seqid": "config/genemap.gff", "start": 51418, "strand": "+", "type": "gene"}, "OPG072": {"end": 54757, "seqid": "config/genemap.gff", "start": 54470, "strand": "+", "type": "gene"}, "OPG074": {"end": 57125, "seqid": "config/genemap.gff", "start": 55128, "strand": "+", "type": "gene"}, "OPG075": {"end": 57498, "seqid": "config/genemap.gff", "start": 57172, "strand": "+", "type": "gene"}, "OPG076": {"end": 57630, "seqid": "config/genemap.gff", "start": 57523, "strand": "+", "type": "gene"}, "OPG077": {"end": 58583, "seqid": "config/genemap.gff", "start": 57645, "strand": "+", "type": "gene"}, "OPG078": {"end": 58811, "seqid": "config/genemap.gff", "start": 58590, "strand": "+", "type": "gene"}, "OPG079": {"end": 59621, "seqid": "config/genemap.gff", "start": 58812, "strand": "+", "type": "gene"}, "OPG080": {"end": 62018, "seqid": "config/genemap.gff", "start": 59703, "strand": "+", "type": "gene"}, "OPG081": {"end": 62285, "seqid": "config/genemap.gff", "start": 62046, "strand": "+", "type": "gene"}, "OPG082": {"end": 63452, "seqid": "config/genemap.gff", "start": 62304, "strand": "+", "type": "gene"}, "OPG083": {"end": 64716, "seqid": "config/genemap.gff", "start": 63445, "strand": "+", "type": "gene"}, "OPG084": {"end": 66752, "seqid": "config/genemap.gff", "start": 64722, "strand": "+", "type": "gene"}, "OPG085": {"end": 68531, "seqid": "config/genemap.gff", "start": 66756, "strand": "+", "type": "gene"}, "OPG086": {"end": 68863, "seqid": "config/genemap.gff", "start": 68528, "strand": "+", "type": "gene"}, "OPG087": {"end": 69519, "seqid": "config/genemap.gff", "start": 68857, "strand": "+", "type": "gene"}, "OPG088": {"end": 69863, "seqid": "config/genemap.gff", "start": 69489, "strand": "+", "type": "gene"}, "OPG089": {"end": 71170, "seqid": "config/genemap.gff", "start": 69866, "strand": "+", "type": "gene"}, "OPG090": {"end": 71370, "seqid": "config/genemap.gff", "start": 71179, "strand": "+", "type": "gene"}, "OPG091": {"end": 71867, "seqid": "config/genemap.gff", "start": 71370, "strand": "+", "type": "gene"}, "OPG092": {"end": 72947, "seqid": "config/genemap.gff", "start": 71832, "strand": "+", "type": "gene"}, "OPG093": {"end": 73760, "seqid": "config/genemap.gff", "start": 72978, "strand": "+", "type": "gene"}, "OPG094": {"end": 74802, "seqid": "config/genemap.gff", "start": 73780, "strand": "+", "type": "gene"}, "OPG095": {"end": 75555, "seqid": "config/genemap.gff", "start": 74803, "strand": "+", "type": "gene"}, "OPG096": {"end": 75865, "seqid": "config/genemap.gff", "start": 75587, "strand": "+", "type": "gene"}, "OPG097": {"end": 76875, "seqid": "config/genemap.gff", "start": 75841, "strand": "+", "type": "gene"}, "OPG098": {"end": 77655, "seqid": "config/genemap.gff", "start": 76900, "strand": "+", "type": "gene"}, "OPG099": {"end": 78051, "seqid": "config/genemap.gff", "start": 77665, "strand": "+", "type": "gene"}, "OPG100": {"end": 78466, "seqid": "config/genemap.gff", "start": 78008, "strand": "+", "type": "gene"}, "OPG101": {"end": 79019, "seqid": "config/genemap.gff", "start": 78486, "strand": "+", "type": "gene"}, "OPG102": {"end": 80086, "seqid": "config/genemap.gff", "start": 79085, "strand": "+", "type": "gene"}, "OPG103": {"end": 80558, "seqid": "config/genemap.gff", "start": 80001, "strand": "+", "type": "gene"}, "OPG104": {"end": 81019, "seqid": "config/genemap.gff", "start": 80618, "strand": "+", "type": "gene"}, "OPG105": {"end": 84986, "seqid": "config/genemap.gff", "start": 81126, "strand": "+", "type": "gene"}, "OPG106": {"end": 85498, "seqid": "config/genemap.gff", "start": 84983, "strand": "+", "type": "gene"}, "OPG107": {"end": 86081, "seqid": "config/genemap.gff", "start": 85512, "strand": "+", "type": "gene"}, "OPG108": {"end": 87059, "seqid": "config/genemap.gff", "start": 86085, "strand": "+", "type": "gene"}, "OPG109": {"end": 89447, "seqid": "config/genemap.gff", "start": 87060, "strand": "+", "type": "gene"}, "OPG110": {"end": 90264, "seqid": "config/genemap.gff", "start": 89632, "strand": "+", "type": "gene"}, "OPG111": {"end": 91209, "seqid": "config/genemap.gff", "start": 90265, "strand": "+", "type": "gene"}, "OPG112": {"end": 91687, "seqid": "config/genemap.gff", "start": 91247, "strand": "+", "type": "gene"}, "OPG113": {"end": 94268, "seqid": "config/genemap.gff", "start": 91731, "strand": "+", "type": "gene"}, "OPG114": {"end": 94667, "seqid": "config/genemap.gff", "start": 94227, "strand": "+", "type": "gene"}, "OPG115": {"end": 95361, "seqid": "config/genemap.gff", "start": 94660, "strand": "+", "type": "gene"}, "OPG116": {"end": 96017, "seqid": "config/genemap.gff", "start": 95361, "strand": "+", "type": "gene"}, "OPG117": {"end": 98406, "seqid": "config/genemap.gff", "start": 96049, "strand": "+", "type": "gene"}, "OPG118": {"end": 100359, "seqid": "config/genemap.gff", "start": 98446, "strand": "+", "type": "gene"}, "OPG119": {"end": 100871, "seqid": "config/genemap.gff", "start": 100386, "strand": "+", "type": "gene"}, "OPG120": {"end": 101748, "seqid": "config/genemap.gff", "start": 100834, "strand": "+", "type": "gene"}, "OPG121": {"end": 102431, "seqid": "config/genemap.gff", "start": 101790, "strand": "+", "type": "gene"}, "OPG122": {"end": 103174, "seqid": "config/genemap.gff", "start": 102428, "strand": "+", "type": "gene"}, "OPG123": {"end": 105070, "seqid": "config/genemap.gff", "start": 103175, "strand": "+", "type": "gene"}, "OPG124": {"end": 105968, "seqid": "config/genemap.gff", "start": 105105, "strand": "+", "type": "gene"}, "OPG125": {"end": 107654, "seqid": "config/genemap.gff", "start": 105999, "strand": "+", "type": "gene"}, "OPG126": {"end": 108130, "seqid": "config/genemap.gff", "start": 107678, "strand": "+", "type": "gene"}, "OPG127": {"end": 108825, "seqid": "config/genemap.gff", "start": 108151, "strand": "+", "type": "gene"}, "OPG128": {"end": 109055, "seqid": "config/genemap.gff", "start": 108822, "strand": "+", "type": "gene"}, "OPG129": {"end": 111004, "seqid": "config/genemap.gff", "start": 109070, "strand": "+", "type": "gene"}, "OPG130": {"end": 111902, "seqid": "config/genemap.gff", "start": 111057, "strand": "+", "type": "gene"}, "OPG131": {"end": 112425, "seqid": "config/genemap.gff", "start": 111940, "strand": "+", "type": "gene"}, "OPG132": {"end": 113540, "seqid": "config/genemap.gff", "start": 112422, "strand": "+", "type": "gene"}, "OPG133": {"end": 115696, "seqid": "config/genemap.gff", "start": 113564, "strand": "+", "type": "gene"}, "OPG134": {"end": 116628, "seqid": "config/genemap.gff", "start": 115750, "strand": "+", "type": "gene"}, "OPG135": {"end": 116911, "seqid": "config/genemap.gff", "start": 116609, "strand": "+", "type": "gene"}, "OPG136": {"end": 119587, "seqid": "config/genemap.gff", "start": 116912, "strand": "+", "type": "gene"}, "OPG137": {"end": 120558, "seqid": "config/genemap.gff", "start": 119602, "strand": "+", "type": "gene"}, "OPG138": {"end": 121132, "seqid": "config/genemap.gff", "start": 120560, "strand": "+", "type": "gene"}, "OPG139": {"end": 121368, "seqid": "config/genemap.gff", "start": 121156, "strand": "+", "type": "gene"}, "OPG140": {"end": 121746, "seqid": "config/genemap.gff", "start": 121474, "strand": "+", "type": "gene"}, "OPG141": {"end": 121924, "seqid": "config/genemap.gff", "start": 121763, "strand": "+", "type": "gene"}, "OPG142": {"end": 122198, "seqid": "config/genemap.gff", "start": 121914, "strand": "+", "type": "gene"}, "OPG143": {"end": 123315, "seqid": "config/genemap.gff", "start": 122182, "strand": "+", "type": "gene"}, "OPG144": {"end": 123932, "seqid": "config/genemap.gff", "start": 123318, "strand": "+", "type": "gene"}, "OPG145": {"end": 125425, "seqid": "config/genemap.gff", "start": 123947, "strand": "+", "type": "gene"}, "OPG146": {"end": 125639, "seqid": "config/genemap.gff", "start": 125406, "strand": "+", "type": "gene"}, "OPG147": {"end": 125987, "seqid": "config/genemap.gff", "start": 125640, "strand": "+", "type": "gene"}, "OPG148": {"end": 127266, "seqid": "config/genemap.gff", "start": 125986, "strand": "+", "type": "gene"}, "OPG149": {"end": 127759, "seqid": "config/genemap.gff", "start": 127196, "strand": "+", "type": "gene"}, "OPG150": {"end": 128927, "seqid": "config/genemap.gff", "start": 127779, "strand": "+", "type": "gene"}, "OPG151": {"end": 132418, "seqid": "config/genemap.gff", "start": 128924, "strand": "+", "type": "gene"}, "OPG153": {"end": 137667, "seqid": "config/genemap.gff", "start": 136138, "strand": "+", "type": "gene"}, "OPG154": {"end": 138050, "seqid": "config/genemap.gff", "start": 137718, "strand": "+", "type": "gene"}, "OPG155": {"end": 138491, "seqid": "config/genemap.gff", "start": 138051, "strand": "+", "type": "gene"}, "OPG156": {"end": 139409, "seqid": "config/genemap.gff", "start": 138492, "strand": "+", "type": "gene"}, "OPG157": {"end": 139608, "seqid": "config/genemap.gff", "start": 139372, "strand": "+", "type": "gene"}, "OPG158": {"end": 139769, "seqid": "config/genemap.gff", "start": 139641, "strand": "+", "type": "gene"}, "OPG159": {"end": 140205, "seqid": "config/genemap.gff", "start": 139768, "strand": "+", "type": "gene"}, "OPG160": {"end": 141074, "seqid": "config/genemap.gff", "start": 140172, "strand": "+", "type": "gene"}, "OPG161": {"end": 141647, "seqid": "config/genemap.gff", "start": 141102, "strand": "+", "type": "gene"}, "OPG162": {"end": 142158, "seqid": "config/genemap.gff", "start": 141652, "strand": "+", "type": "gene"}, "OPG163": {"end": 142732, "seqid": "config/genemap.gff", "start": 142202, "strand": "+", "type": "gene"}, "OPG164": {"end": 143464, "seqid": "config/genemap.gff", "start": 142778, "strand": "+", "type": "gene"}, "OPG165": {"end": 144322, "seqid": "config/genemap.gff", "start": 143516, "strand": "+", "type": "gene"}, "OPG167": {"end": 145407, "seqid": "config/genemap.gff", "start": 144574, "strand": "+", "type": "gene"}, "OPG170": {"end": 146778, "seqid": "config/genemap.gff", "start": 146113, "strand": "+", "type": "gene"}, "OPG171": {"end": 147389, "seqid": "config/genemap.gff", "start": 146988, "strand": "+", "type": "gene"}, "OPG172": {"end": 148017, "seqid": "config/genemap.gff", "start": 147427, "strand": "+", "type": "gene"}, "OPG173": {"end": 148261, "seqid": "config/genemap.gff", "start": 148037, "strand": "+", "type": "gene"}, "OPG174": {"end": 149395, "seqid": "config/genemap.gff", "start": 148355, "strand": "+", "type": "gene"}, "OPG175": {"end": 149819, "seqid": "config/genemap.gff", "start": 149442, "strand": "+", "type": "gene"}, "OPG176": {"end": 150531, "seqid": "config/genemap.gff", "start": 149809, "strand": "+", "type": "gene"}, "OPG178": {"end": 152123, "seqid": "config/genemap.gff", "start": 151509, "strand": "+", "type": "gene"}, "OPG180": {"end": 154371, "seqid": "config/genemap.gff", "start": 152692, "strand": "+", "type": "gene"}, "OPG181": {"end": 155416, "seqid": "config/genemap.gff", "start": 154412, "strand": "+", "type": "gene"}, "OPG185": {"end": 159858, "seqid": "config/genemap.gff", "start": 158917, "strand": "+", "type": "gene"}, "OPG187": {"end": 161533, "seqid": "config/genemap.gff", "start": 160622, "strand": "+", "type": "gene"}, "OPG188": {"end": 163107, "seqid": "config/genemap.gff", "start": 161596, "strand": "+", "type": "gene"}, "OPG189": {"end": 165018, "seqid": "config/genemap.gff", "start": 163333, "strand": "+", "type": "gene"}, "OPG190": {"end": 166075, "seqid": "config/genemap.gff", "start": 165122, "strand": "+", "type": "gene"}, "OPG191": {"end": 166667, "seqid": "config/genemap.gff", "start": 166161, "strand": "+", "type": "gene"}, "OPG192": {"end": 167279, "seqid": "config/genemap.gff", "start": 166731, "strand": "+", "type": "gene"}, "OPG193": {"end": 168137, "seqid": "config/genemap.gff", "start": 167334, "strand": "+", "type": "gene"}, "OPG195": {"end": 168895, "seqid": "config/genemap.gff", "start": 168230, "strand": "+", "type": "gene"}, "OPG197": {"end": 169972, "seqid": "config/genemap.gff", "start": 169670, "strand": "+", "type": "gene"}, "OPG198": {"end": 170886, "seqid": "config/genemap.gff", "start": 170038, "strand": "+", "type": "gene"}, "OPG199": {"end": 172022, "seqid": "config/genemap.gff", "start": 170988, "strand": "+", "type": "gene"}, "OPG200": {"end": 172599, "seqid": "config/genemap.gff", "start": 172150, "strand": "+", "type": "gene"}, "OPG204": {"end": 175587, "seqid": "config/genemap.gff", "start": 174532, "strand": "+", "type": "gene"}, "OPG205": {"end": 178019, "seqid": "config/genemap.gff", "start": 175656, "strand": "+", "type": "gene"}, "OPG208": {"end": 180339, "seqid": "config/genemap.gff", "start": 179266, "strand": "+", "type": "gene"}, "OPG209": {"end": 181090, "seqid": "config/genemap.gff", "start": 180518, "strand": "+", "type": "gene"}, "OPG210": {"end": 186998, "seqid": "config/genemap.gff", "start": 181356, "strand": "+", "type": "gene"}}, "description": "\n#### Analysis\nOur bioinformatic processing workflow can be found at [github.com/nextstrain/monkeypox](https://github.com/nextstrain/monkeypox) and includes:\n- sequence alignment by [nextalign](https://docs.nextstrain.org/projects/nextclade/en/stable/user/nextalign-cli.html) against [MPXV-M5312_HM12_Rivers](https://www.ncbi.nlm.nih.gov/nuccore/NC_063383)\n- masking several regions of the genome, including the first 1500 and last 7000 base pairs and a repetitive region of variable length\n- phylogenetic reconstruction using [IQTREE](http://www.iqtree.org/)\n- ancestral state reconstruction and temporal inference using [TreeTime](https://github.com/neherlab/treetime)\n- clade assignment via [clade definitions defined here](https://github.com/nextstrain/monkeypox/blob/master/config/clades.tsv), to label broader MPXV clades 1, 2 and 3 and to label hMPXV1 lineages A, A.1, A.1.1, etc... (last update 20/10/2022)\n\nSite numbering refers to the reference used for alignment: [MPXV-M5312_HM12_Rivers](https://www.ncbi.nlm.nih.gov/nuccore/NC_063383).\n", "colorings": [{"key": "clade_membership", "title": "Clade", "type": "categorical", "scale": [["IIb", "#DEA73C"]]}, {"key": "num_date", "title": "Sampling date", "type": "continuous"}, {"key": "gt", "title": "Genotype", "type": "categorical"}, {"key": "outbreak", "title": "Outbreak", "type": "categorical", "scale": [["hMPXV-1", "#4C90C0"]]}, {"key": "lineage", "title": "Lineage", "type": "categorical", "scale": [["A", "#5E1D9D"], ["B.1", "#4041C7"], ["B.1.1", "#3F53CD"], ["B.1.2", "#4064CF"], ["B.1.3", "#4375CD"], ["C.1", "#4784C8"], ["B.1.5", "#539CB4"], ["B.1.7", "#63AC9A"], ["B.1.8", "#6CB28C"], ["B.1.9", "#77B67E"], ["B.1.10", "#82BA71"], ["B.1.11", "#8FBC66"], ["B.1.14", "#B5BD4C"], ["B.1.15", "#C1BA46"], ["B.1.19", "#E39B39"], ["A.2.3", "#DE3E27"]]}, {"key": "region", "title": "Region", "type": "categorical", "scale": [["Asia", "#4E94BD"], ["Europe", "#81BA72"], ["North America", "#C8B944"]]}, {"key": "country", "title": "Country", "type": "categorical", "scale": [["China", "#3E5DD0"], ["Indonesia", "#4A8CC2"], ["Taiwan", "#60AA9E"], ["South Korea", "#80B974"], ["Japan", "#A6BE55"], ["Portugal", "#CBB742"], ["Ireland", "#E29D39"], ["Germany", "#E56A2F"], ["USA", "#DB2823"]]}, {"key": "host", "title": "Host", "type": "categorical"}, {"key": "GA_CT_fraction", "title": "G\u2192A or C\u2192T fraction", "type": "continuous"}, {"key": "dinuc_context_fraction", "title": "NGA/TCN context of G\u2192A/C\u2192T mutations", "type": "continuous"}, {"key": "GA_CT_fraction", "title": "G\u2192A or C\u2192T fraction", "type": "continuous"}, {"key": "dinuc_context_fraction", "title": "NGA/TCN context of G\u2192A/C\u2192T mutations", "type": "continuous"}, {"key": "outbreak", "title": "Outbreak", "type": "categorical", "scale": [["hMPXV-1", "#4C90C0"]]}, {"key": "lineage", "title": "Lineage", "type": "categorical", "scale": [["A", "#5E1D9D"], ["B.1", "#4041C7"], ["B.1.1", "#3F53CD"], ["B.1.2", "#4064CF"], ["B.1.3", "#4375CD"], ["C.1", "#4784C8"], ["B.1.5", "#539CB4"], ["B.1.7", "#63AC9A"], ["B.1.8", "#6CB28C"], ["B.1.9", "#77B67E"], ["B.1.10", "#82BA71"], ["B.1.11", "#8FBC66"], ["B.1.14", "#B5BD4C"], ["B.1.15", "#C1BA46"], ["B.1.19", "#E39B39"], ["A.2.3", "#DE3E27"]]}], "filters": ["clade_membership", "lineage", "region", "country", "division", "location", "recency", "host"], "geo_resolutions": [{"key": "country", "demes": {"Indonesia": {"latitude": -0.897599, "longitude": 114.181602}, "South Korea": {"latitude": 36.609249, "longitude": 127.917932}, "Ireland": {"latitude": 52.865, "longitude": -7.979}, "Portugal": {"latitude": 39.54046, "longitude": -8.174701}, "Japan": {"latitude": 35.68536, "longitude": 139.75309}, "China": {"latitude": 33.394333, "longitude": 104.689839}, "Taiwan": {"latitude": 23.8169, "longitude": 121.031365}, "Germany": {"latitude": 51.1657, "longitude": 10.4515}, "USA": {"latitude": 38.916963, "longitude": -98.891372}}}, {"key": "region", "demes": {"Europe": {"latitude": 49.646237, "longitude": 10.799454}, "Asia": {"latitude": 30.451098, "longitude": 86.654576}, "North America": {"latitude": 28.2367447, "longitude": -97.738017}}}], "panels": ["tree", "map", "entropy"]}, "tree": {"name": "NODE_0000000", "node_attrs": {"div": 0, "num_date": {"value": 2017.3248845975106, "confidence": [2015.6730502484731, 2017.5602621937019]}, "clade_membership": {"value": "IIb"}, "outbreak": {"value": "hMPXV-1"}, "lineage": {"value": "A"}}, "branch_attrs": {"mutations": {}, "labels": {"clade": "hMPXV-1 A"}}, "children": [{"name": "?", "node_attrs": {"div": 4.7511558798927296e-05, "num_date": {"value": 2017.9136986301369, "confidence": [2017.9136986301369, 2017.9136986301369]}, "accession": "?", "clade_membership": {"value": "IIb"}, "GA_CT_fraction": {"value": 1.0}, "dinuc_context_fraction": {"value": 1.0}, "outbreak": {"value": "hMPXV-1"}, "host": {"value": "Homo sapiens"}, "lineage": {"value": "A"}, "region": {"value": "Europe"}}, "branch_attrs": {"mutations": {"nuc": ["G3477A", "G37209A", "G48180A", "C98046T", "C120237T", "C127906T", "G149775A", "C172965T", "G174056A"], "OPG056": ["S609F"], "OPG150": ["S43L"], "OPG175": ["E112K"]}, "labels": {"aa": "OPG056: S609F; OPG150: S43L; OPG175: E112K"}}}, {"name": "NODE_0000002", "node_attrs": {"div": 5.057831437698754e-06, "num_date": {"value": 2017.4165501784782, "confidence": [2015.8835973657401, 2017.6235045341227]}, "clade_membership": {"value": "IIb"}, "GA_CT_fraction": {"value": 1.0}, "dinuc_context_fraction": {"value": 1.0}, "outbreak": {"value": "hMPXV-1"}, "lineage": {"value": "A"}}, "branch_attrs": {"mutations": {"nuc": ["G154015A"], "OPG180": ["D442N"]}, "labels": {"aa": "OPG180: D442N"}}, "children": [{"name": "Monkeypox/PT0428/2022", "node_attrs": {"div": 0.00023979646924299618, "num_date": {"value": 2022.5821917808219, "confidence": [2022.5821917808219, 2022.5821917808219]}, "accession": "OP555515", "clade_membership": {"value": "IIb"}, "GA_CT_fraction": {"value": 1.0}, "dinuc_context_fraction": {"value": 0.8604651162790697}, "outbreak": {"value": "hMPXV-1"}, "country": {"value": "Portugal"}, "host": {"value": "Homo sapiens"}, "lineage": {"value": "A.2.3"}, "region": {"value": "Europe"}}, "branch_attrs": {"mutations": {"nuc": ["G2752A", "C13298T", "C18792T", "C30636T", "C30669T", "C34472T", "C34578T", "G39173A", "C45028T", "G49377A", "C57284T", "G61844A", "C74226T", "G80099A", "G93387A", "G95355A", "G114659A", "G118739A", "C121320T", "G124031A", "G136132A", "G142265A", "C146223T", "G148427A", "C148529-", "A148530-", "T148531-", "A148532-", "T148533-", "C148534-", "A148535-", "G149265A", "C149872T", "G150800A", "C159143T", "C161953T", "C162264T", "C165782T", "G168205A", "G168365A", "G170317A", "C170573T", "G172527A", "C175759T", "C177720T", "C180686T", "C181216T", "G188229A", "G189417A", "C189474T"], "OPG031": ["D13N"], "OPG047": ["E176K", "D187N"], "OPG053": ["G38E"], "OPG064": ["E291K"], "OPG068": ["D393N"], "OPG075": ["R72K"], "OPG113": ["E553K"], "OPG139": ["A17T"], "OPG145": ["D29N"], "OPG163": ["D22N"], "OPG170": ["D186N"], "OPG174": ["S44L", "N287X", "D288-", "M289-", "*347X"], "OPG176": ["Q22*"], "OPG185": ["S76F"], "OPG188": ["H120Y"], "OPG190": ["P221S"], "OPG195": ["E46K"], "OPG198": ["D94N", "S179L"], "OPG205": ["A35V", "R689C"], "OPG209": ["Q57*"]}, "labels": {"aa": "OPG031: D13N; OPG047: E176K, D187N; OPG053: G38E; OPG064: E291K; OPG068: D393N; OPG075: R72K; OPG113: E553K; OPG139: A17T; OPG145: D29N; OPG163: D22N; OPG170: D186N; OPG174: S44L, N287X, D288-, M289-, *347X; OPG176: Q22*; OPG185: S76F; OPG188: H120Y; OPG190: P221S; OPG195: E46K; OPG198: D94N, S179L; OPG205: A35V, R689C; OPG209: Q57*", "clade": "A.2.3"}}}, {"name": "?", "node_attrs": {"div": 4.725150594143563e-05, "num_date": {"value": 2017.886301369863, "confidence": [2017.886301369863, 2017.886301369863]}, "accession": "?", "clade_membership": {"value": "IIb"}, "GA_CT_fraction": {"value": 1.0}, "dinuc_context_fraction": {"value": 1.0}, "outbreak": {"value": "hMPXV-1"}, "host": {"value": "Homo sapiens"}, "lineage": {"value": "A"}, "region": {"value": "Europe"}}, "branch_attrs": {"mutations": {"nuc": ["C10430T", "C18699T", "G26002A", "C134814T", "C143669T", "G180039A", "G180827A", "G189317A"], "OPG005": ["R40K"], "OPG031": ["D44N"], "OPG042": ["R366C"], "OPG165": ["L52F"], "OPG208": ["M258I"], "OPG209": ["E104K"]}, "labels": {"aa": "OPG005: R40K; OPG031: D44N; OPG042: R366C; OPG165: L52F; OPG208: M258I; OPG209: E104K"}}}]}, {"name": "NODE_0000003", "node_attrs": {"div": 0.0003086096972146043, "num_date": {"value": 2022.3383561643836, "confidence": [2022.3383215486213, 2022.3383561643836]}, "clade_membership": {"value": "IIb"}, "GA_CT_fraction": {"value": 0.9649122807017544}, "dinuc_context_fraction": {"value": 0.9272727272727272}, "outbreak": {"value": "hMPXV-1"}, "lineage": {"value": "B.1"}}, "branch_attrs": {"mutations": {"nuc": ["G1262A", "G2591A", "G3111A", "G3522A", "C3818T", "C7771T", "G14000T", "G15428A", "G21723A", "C23564T", "G25661A", "G30367A", "G31053A", "G34459A", "G37202A", "G38360A", "C38662T", "C39119T", "C39139T", "G52885A", "G54117A", "G54635A", "G64297A", "C72362T", "C73066T", "G73239A", "G74205A", "G77383A", "G81275A", "C82373T", "G82451A", "C83326T", "C84587T", "G87230A", "G87297A", "G91728A", "G95034A", "C119296T", "C121320T", "G124130A", "G124674A", "G125249A", "C128698T", "G148412A", "C150469T", "A151461C", "G155795A", "G162243A", "C162331T", "C164832T", "C168120T", "G170262A", "G178133A", "G181980A", "C183519T", "G186578A", "C187428T"], "OPG025": ["A423D"], "OPG047": ["R48C"], "OPG053": ["P78S"], "OPG056": ["E125K"], "OPG057": ["E353K"], "OPG071": ["L108F"], "OPG072": ["D56N"], "OPG092": ["D196N"], "OPG093": ["S30L", "D88N"], "OPG094": ["M142I"], "OPG098": ["E162K"], "OPG105": ["S734L"], "OPG109": ["H740Y"], "OPG136": ["D98N"], "OPG139": ["A17T"], "OPG145": ["E62K", "R243Q", "E435K"], "OPG150": ["S307L"], "OPG176": ["H221Y"], "OPG193": ["L263F"], "OPG210": ["D209N", "P722S", "M1741I"]}, "labels": {"aa": "OPG025: A423D; OPG047: R48C; OPG053: P78S; OPG056: E125K; OPG057: E353K; OPG071: L108F; OPG072: D56N; OPG092: D196N; OPG093: S30L, D88N; OPG094: M142I; OPG098: E162K; OPG105: S734L; OPG109: H740Y; OPG136: D98N; OPG139: A17T; OPG145: E62K, R243Q, E435K; OPG150: S307L; OPG176: H221Y; OPG193: L263F; OPG210: D209N, P722S, M1741I", "clade": "B.1"}}, "children": [{"name": "Monkeypox/PT0027/2022", "node_attrs": {"div": 0.0003086096972146043, "num_date": {"value": 2022.376712328767, "confidence": [2022.376712328767, 2022.376712328767]}, "accession": "ON649710", "clade_membership": {"value": "IIb"}, "outbreak": {"value": "hMPXV-1"}, "country": {"value": "Portugal"}, "host": {"value": "Homo sapiens"}, "lineage": {"value": "B.1"}, "region": {"value": "Europe"}}, "branch_attrs": {"mutations": {}}}, {"name": "Monkeypox/PT0180/2022", "node_attrs": {"div": 0.0003086096972146043, "num_date": {"value": 2022.486301369863, "confidence": [2022.486301369863, 2022.486301369863]}, "accession": "OP324495", "clade_membership": {"value": "IIb"}, "outbreak": {"value": "hMPXV-1"}, "country": {"value": "Portugal"}, "host": {"value": "Homo sapiens"}, "lineage": {"value": "B.1"}, "region": {"value": "Europe"}}, "branch_attrs": {"mutations": {}}}, {"name": "Monkeypox/PT0539/2022", "node_attrs": {"div": 0.0003086096972146043, "num_date": {"value": 2022.6424657534246, "confidence": [2022.6424657534246, 2022.6424657534246]}, "accession": "OP555610", "clade_membership": {"value": "IIb"}, "outbreak": {"value": "hMPXV-1"}, "country": {"value": "Portugal"}, "host": {"value": "Homo sapiens"}, "lineage": {"value": "B.1"}, "region": {"value": "Europe"}}, "branch_attrs": {"mutations": {}}}, {"name": "Monkeypox/PT0526/2022", "node_attrs": {"div": 0.0003138514062638595, "num_date": {"value": 2022.6287671232876, "confidence": [2022.6287671232876, 2022.6287671232876]}, "accession": "OP555597", "clade_membership": {"value": "IIb"}, "GA_CT_fraction": {"value": 1.0}, "dinuc_context_fraction": {"value": 1.0}, "outbreak": {"value": "hMPXV-1"}, "country": {"value": "Portugal"}, "host": {"value": "Homo sapiens"}, "lineage": {"value": "B.1"}, "region": {"value": "Europe"}}, "branch_attrs": {"mutations": {"nuc": ["G107103A"]}}}, {"name": "Monkeypox/PT0256/2022", "node_attrs": {"div": 0.0003086096972146043, "num_date": {"value": 2022.464383561644, "confidence": [2022.464383561644, 2022.464383561644]}, "accession": "OP414297", "clade_membership": {"value": "IIb"}, "outbreak": {"value": "hMPXV-1"}, "country": {"value": "Portugal"}, "host": {"value": "Homo sapiens"}, "lineage": {"value": "B.1"}, "region": {"value": "Europe"}}, "branch_attrs": {"mutations": {}}}, {"name": "Monkeypox/PT0151/2022", "node_attrs": {"div": 0.0003086096972146043, "num_date": {"value": 2022.5109589041097, "confidence": [2022.5109589041097, 2022.5109589041097]}, "accession": "OP324468", "clade_membership": {"value": "IIb"}, "outbreak": {"value": "hMPXV-1"}, "country": {"value": "Portugal"}, "host": {"value": "Homo sapiens"}, "lineage": {"value": "B.1"}, "region": {"value": "Europe"}}, "branch_attrs": {"mutations": {}}}, {"name": "Monkeypox/PT0197/2022", "node_attrs": {"div": 0.0003086096972146043, "num_date": {"value": 2022.4890410958903, "confidence": [2022.4890410958903, 2022.4890410958903]}, "accession": "OP324510", "clade_membership": {"value": "IIb"}, "outbreak": {"value": "hMPXV-1"}, "country": {"value": "Portugal"}, "host": {"value": "Homo sapiens"}, "lineage": {"value": "B.1"}, "region": {"value": "Europe"}}, "branch_attrs": {"mutations": {}}}, {"name": "Monkeypox/PT0112/2022", "node_attrs": {"div": 0.0003086096972146043, "num_date": {"value": 2022.535616438356, "confidence": [2022.535616438356, 2022.535616438356]}, "accession": "OP245346", "clade_membership": {"value": "IIb"}, "outbreak": {"value": "hMPXV-1"}, "country": {"value": "Portugal"}, "host": {"value": "Homo sapiens"}, "lineage": {"value": "B.1"}, "region": {"value": "Europe"}}, "branch_attrs": {"mutations": {}}}, {"name": "Monkeypox/PT0250/2022", "node_attrs": {"div": 0.000313883021174289, "num_date": {"value": 2022.4671232876713, "confidence": [2022.4671232876713, 2022.4671232876713]}, "accession": "OP414291", "clade_membership": {"value": "IIb"}, "GA_CT_fraction": {"value": 1.0}, "dinuc_context_fraction": {"value": 1.0}, "outbreak": {"value": "hMPXV-1"}, "country": {"value": "Portugal"}, "host": {"value": "Homo sapiens"}, "lineage": {"value": "B.1"}, "region": {"value": "Europe"}}, "branch_attrs": {"mutations": {"nuc": ["C113001T"]}}}, {"name": "Monkeypox/PT0163/2022", "node_attrs": {"div": 0.0003349439567983351, "num_date": {"value": 2022.5082191780823, "confidence": [2022.5082191780823, 2022.5082191780823]}, "accession": "OP324480", "clade_membership": {"value": "IIb"}, "GA_CT_fraction": {"value": 1.0}, "dinuc_context_fraction": {"value": 1.0}, "outbreak": {"value": "hMPXV-1"}, "country": {"value": "Portugal"}, "host": {"value": "Homo sapiens"}, "lineage": {"value": "B.1"}, "region": {"value": "Europe"}}, "branch_attrs": {"mutations": {"nuc": ["C6428T", "G10118A", "C15004T", "G16819A", "T163190-", "A163191-", "A163192-", "C163193-", "G169928A"], "OPG021": ["E178K"], "OPG029": ["S84L"], "OPG197": ["D87N"]}, "labels": {"aa": "OPG021: E178K; OPG029: S84L; OPG197: D87N"}}}, {"name": "Monkeypox/PT0593/2022", "node_attrs": {"div": 0.00031912558631539166, "num_date": {"value": 2022.7027397260274, "confidence": [2022.7027397260274, 2022.7027397260274]}, "accession": "OP555660", "clade_membership": {"value": "IIb"}, "GA_CT_fraction": {"value": 1.0}, "dinuc_context_fraction": {"value": 0.5}, "outbreak": {"value": "hMPXV-1"}, "country": {"value": "Portugal"}, "host": {"value": "Homo sapiens"}, "lineage": {"value": "B.1"}, "region": {"value": "Europe"}}, "branch_attrs": {"mutations": {"nuc": ["C55859T", "C93755T"], "OPG074": ["V423I"]}, "labels": {"aa": "OPG074: V423I"}}}, {"name": "Monkeypox/PT0337/2022", "node_attrs": {"div": 0.0003086096972146043, "num_date": {"value": 2022.3986301369864, "confidence": [2022.3986301369864, 2022.3986301369864]}, "accession": "OP414366", "clade_membership": {"value": "IIb"}, "outbreak": {"value": "hMPXV-1"}, "country": {"value": "Portugal"}, "host": {"value": "Homo sapiens"}, "lineage": {"value": "B.1"}, "region": {"value": "Europe"}}, "branch_attrs": {"mutations": {}}}, {"name": "Monkeypox/PT0346/2022", "node_attrs": {"div": 0.0003086096972146043, "num_date": {"value": 2022.3986301369864, "confidence": [2022.3986301369864, 2022.3986301369864]}, "accession": "OP414375", "clade_membership": {"value": "IIb"}, "outbreak": {"value": "hMPXV-1"}, "country": {"value": "Portugal"}, "host": {"value": "Homo sapiens"}, "lineage": {"value": "B.1"}, "region": {"value": "Europe"}}, "branch_attrs": {"mutations": {}}}, {"name": "Monkeypox/PT0308/2022", "node_attrs": {"div": 0.0003086096972146043, "num_date": {"value": 2022.4287671232876, "confidence": [2022.4287671232876, 2022.4287671232876]}, "accession": "OP414342", "clade_membership": {"value": "IIb"}, "outbreak": {"value": "hMPXV-1"}, "country": {"value": "Portugal"}, "host": {"value": "Homo sapiens"}, "lineage": {"value": "B.1"}, "region": {"value": "Europe"}}, "branch_attrs": {"mutations": {}}}, {"name": "Monkeypox/PT0351/2022", "node_attrs": {"div": 0.0003086096972146043, "num_date": {"value": 2022.3931506849315, "confidence": [2022.3931506849315, 2022.3931506849315]}, "accession": "OP414380", "clade_membership": {"value": "IIb"}, "outbreak": {"value": "hMPXV-1"}, "country": {"value": "Portugal"}, "host": {"value": "Homo sapiens"}, "lineage": {"value": "B.1"}, "region": {"value": "Europe"}}, "branch_attrs": {"mutations": {}}}, {"name": "Monkeypox/PT0418/2022", "node_attrs": {"div": 0.0003086096972146043, "num_date": {"value": 2022.5739726027398, "confidence": [2022.5739726027398, 2022.5739726027398]}, "accession": "OP555510", "clade_membership": {"value": "IIb"}, "outbreak": {"value": "hMPXV-1"}, "country": {"value": "Portugal"}, "host": {"value": "Homo sapiens"}, "lineage": {"value": "B.1"}, "region": {"value": "Europe"}}, "branch_attrs": {"mutations": {}}}, {"name": "Monkeypox/PT0293/2022", "node_attrs": {"div": 0.0003086096972146043, "num_date": {"value": 2022.4506849315069, "confidence": [2022.4506849315069, 2022.4506849315069]}, "accession": "OP414328", "clade_membership": {"value": "IIb"}, "outbreak": {"value": "hMPXV-1"}, "country": {"value": "Portugal"}, "host": {"value": "Homo sapiens"}, "lineage": {"value": "B.1"}, "region": {"value": "Europe"}}, "branch_attrs": {"mutations": {}}}, {"name": "Monkeypox/PT0047/2022", "node_attrs": {"div": 0.0003086096972146043, "num_date": {"value": 2022.4178082191781, "confidence": [2022.4178082191781, 2022.4178082191781]}, "accession": "ON843177", "clade_membership": {"value": "IIb"}, "outbreak": {"value": "hMPXV-1"}, "country": {"value": "Portugal"}, "host": {"value": "Homo sapiens"}, "lineage": {"value": "B.1"}, "region": {"value": "Europe"}}, "branch_attrs": {"mutations": {}}}, {"name": "Monkeypox/PT0016/2022", "node_attrs": {"div": 0.0003138564865004447, "num_date": {"value": 2022.390410958904, "confidence": [2022.390410958904, 2022.390410958904]}, "accession": "ON649716", "clade_membership": {"value": "IIb"}, "GA_CT_fraction": {"value": 1.0}, "dinuc_context_fraction": {"value": 1.0}, "outbreak": {"value": "hMPXV-1"}, "country": {"value": "Portugal"}, "host": {"value": "Homo sapiens"}, "lineage": {"value": "B.1"}, "region": {"value": "Europe"}}, "branch_attrs": {"mutations": {"nuc": ["C162826T"], "OPG188": ["H411Y"]}, "labels": {"aa": "OPG188: H411Y"}}}, {"name": "Monkeypox/PT0581/2022", "node_attrs": {"div": 0.0003086096972146311, "num_date": {"value": 2022.5712328767124, "confidence": [2022.5712328767124, 2022.5712328767124]}, "accession": "OP555652", "clade_membership": {"value": "IIb"}, "outbreak": {"value": "hMPXV-1"}, "country": {"value": "Portugal"}, "host": {"value": "Homo sapiens"}, "lineage": {"value": "B.1"}, "region": {"value": "Europe"}}, "branch_attrs": {"mutations": {}}}, {"name": "Monkeypox/PT0333/2022", "node_attrs": {"div": 0.0003086096972146043, "num_date": {"value": 2022.4013698630138, "confidence": [2022.4013698630138, 2022.4013698630138]}, "accession": "OP414364", "clade_membership": {"value": "IIb"}, "outbreak": {"value": "hMPXV-1"}, "country": {"value": "Portugal"}, "host": {"value": "Homo sapiens"}, "lineage": {"value": "B.1"}, "region": {"value": "Europe"}}, "branch_attrs": {"mutations": {}}}, {"name": "Monkeypox/PT0309/2022", "node_attrs": {"div": 0.0003086096972146043, "num_date": {"value": 2022.4287671232876, "confidence": [2022.4287671232876, 2022.4287671232876]}, "accession": "OP414343", "clade_membership": {"value": "IIb"}, "outbreak": {"value": "hMPXV-1"}, "country": {"value": "Portugal"}, "host": {"value": "Homo sapiens"}, "lineage": {"value": "B.1"}, "region": {"value": "Europe"}}, "branch_attrs": {"mutations": {}}}, {"name": "Monkeypox/PT0051/2022", "node_attrs": {"div": 0.0003086096972146043, "num_date": {"value": 2022.5794520547945, "confidence": [2022.5794520547945, 2022.5794520547945]}, "accession": "OP245308", "clade_membership": {"value": "IIb"}, "outbreak": {"value": "hMPXV-1"}, "country": {"value": "Portugal"}, "host": {"value": "Homo sapiens"}, "lineage": {"value": "B.1"}, "region": {"value": "Europe"}}, "branch_attrs": {"mutations": {"nuc": ["A801-"]}}}, {"name": "Monkeypox/PT0074/2022", "node_attrs": {"div": 0.00031384828757906574, "num_date": {"value": 2022.5684931506848, "confidence": [2022.5684931506848, 2022.5684931506848]}, "accession": "OP245328", "clade_membership": {"value": "IIb"}, "GA_CT_fraction": {"value": 1.0}, "dinuc_context_fraction": {"value": 0.0}, "outbreak": {"value": "hMPXV-1"}, "country": {"value": "Portugal"}, "host": {"value": "Homo sapiens"}, "lineage": {"value": "B.1"}, "region": {"value": "Europe"}}, "branch_attrs": {"mutations": {"nuc": ["G41351A"]}}}, {"name": "Monkeypox/PT0332/2022", "node_attrs": {"div": 0.0003086096972146043, "num_date": {"value": 2022.4013698630138, "confidence": [2022.4013698630138, 2022.4013698630138]}, "accession": "OP414363", "clade_membership": {"value": "IIb"}, "outbreak": {"value": "hMPXV-1"}, "country": {"value": "Portugal"}, "host": {"value": "Homo sapiens"}, "lineage": {"value": "B.1"}, "region": {"value": "Europe"}}, "branch_attrs": {"mutations": {}}}, {"name": "Monkeypox/PT0340/2022", "node_attrs": {"div": 0.0003086096972146043, "num_date": {"value": 2022.3986301369864, "confidence": [2022.3986301369864, 2022.3986301369864]}, "accession": "OP414369", "clade_membership": {"value": "IIb"}, "outbreak": {"value": "hMPXV-1"}, "country": {"value": "Portugal"}, "host": {"value": "Homo sapiens"}, "lineage": {"value": "B.1"}, "region": {"value": "Europe"}}, "branch_attrs": {"mutations": {}}}, {"name": "Monkeypox/PT0403/2022", "node_attrs": {"div": 0.00031926896921596713, "num_date": {"value": 2022.5465753424658, "confidence": [2022.5465753424658, 2022.5465753424658]}, "accession": "OP555499", "clade_membership": {"value": "IIb"}, "GA_CT_fraction": {"value": 0.5}, "dinuc_context_fraction": {"value": 1.0}, "outbreak": {"value": "hMPXV-1"}, "country": {"value": "Portugal"}, "host": {"value": "Homo sapiens"}, "lineage": {"value": "B.1"}, "region": {"value": "Europe"}}, "branch_attrs": {"mutations": {"nuc": ["C89249T", "G165970T", "G173510-", "A173511-", "A173512-"], "OPG109": ["D67N"], "OPG190": ["M283I"]}, "labels": {"aa": "OPG109: D67N; OPG190: M283I"}}}, {"name": "Monkeypox/PT0013/2022", "node_attrs": {"div": 0.0003086096972146043, "num_date": {"value": 2022.3821917808218, "confidence": [2022.3821917808218, 2022.3821917808218]}, "accession": "ON649723", "clade_membership": {"value": "IIb"}, "outbreak": {"value": "hMPXV-1"}, "country": {"value": "Portugal"}, "host": {"value": "Homo sapiens"}, "lineage": {"value": "B.1"}, "region": {"value": "Europe"}}, "branch_attrs": {"mutations": {}}}, {"name": "Monkeypox/PT0040/2022", "node_attrs": {"div": 0.0003086096972146043, "num_date": {"value": 2022.4178082191781, "confidence": [2022.4178082191781, 2022.4178082191781]}, "accession": "ON843178", "clade_membership": {"value": "IIb"}, "outbreak": {"value": "hMPXV-1"}, "country": {"value": "Portugal"}, "host": {"value": "Homo sapiens"}, "lineage": {"value": "B.1"}, "region": {"value": "Europe"}}, "branch_attrs": {"mutations": {}}}, {"name": "Monkeypox/PT0022/2022", "node_attrs": {"div": 0.0003086096972146043, "num_date": {"value": 2022.3794520547945, "confidence": [2022.3794520547945, 2022.3794520547945]}, "accession": "ON649722", "clade_membership": {"value": "IIb"}, "outbreak": {"value": "hMPXV-1"}, "country": {"value": "Portugal"}, "host": {"value": "Homo sapiens"}, "lineage": {"value": "B.1"}, "region": {"value": "Europe"}}, "branch_attrs": {"mutations": {}}}, {"name": "Monkeypox/PT0041/2022", "node_attrs": {"div": 0.0003086096972146043, "num_date": {"value": 2022.4178082191781, "confidence": [2022.4178082191781, 2022.4178082191781]}, "accession": "ON843176", "clade_membership": {"value": "IIb"}, "outbreak": {"value": "hMPXV-1"}, "country": {"value": "Portugal"}, "host": {"value": "Homo sapiens"}, "lineage": {"value": "B.1"}, "region": {"value": "Europe"}}, "branch_attrs": {"mutations": {}}}, {"name": "Monkeypox/PT0014/2022", "node_attrs": {"div": 0.0003086096972146043, "num_date": {"value": 2022.390410958904, "confidence": [2022.390410958904, 2022.390410958904]}, "accession": "ON649724", "clade_membership": {"value": "IIb"}, "outbreak": {"value": "hMPXV-1"}, "country": {"value": "Portugal"}, "host": {"value": "Homo sapiens"}, "lineage": {"value": "B.1"}, "region": {"value": "Europe"}}, "branch_attrs": {"mutations": {}}}, {"name": "Monkeypox/PT0018/2022", "node_attrs": {"div": 0.0003086096972146043, "num_date": {"value": 2022.3821917808218, "confidence": [2022.3821917808218, 2022.3821917808218]}, "accession": "ON649718", "clade_membership": {"value": "IIb"}, "outbreak": {"value": "hMPXV-1"}, "country": {"value": "Portugal"}, "host": {"value": "Homo sapiens"}, "lineage": {"value": "B.1"}, "region": {"value": "Europe"}}, "branch_attrs": {"mutations": {}}}, {"name": "Monkeypox/PT0036/2022", "node_attrs": {"div": 0.0003086096972146043, "num_date": {"value": 2022.3986301369864, "confidence": [2022.3986301369864, 2022.3986301369864]}, "accession": "ON843167", "clade_membership": {"value": "IIb"}, "outbreak": {"value": "hMPXV-1"}, "country": {"value": "Portugal"}, "host": {"value": "Homo sapiens"}, "lineage": {"value": "B.1"}, "region": {"value": "Europe"}}, "branch_attrs": {"mutations": {}}}, {"name": "Monkeypox/PT0021/2022", "node_attrs": {"div": 0.0003086096972146043, "num_date": {"value": 2022.3794520547945, "confidence": [2022.3794520547945, 2022.3794520547945]}, "accession": "ON649721", "clade_membership": {"value": "IIb"}, "outbreak": {"value": "hMPXV-1"}, "country": {"value": "Portugal"}, "host": {"value": "Homo sapiens"}, "lineage": {"value": "B.1"}, "region": {"value": "Europe"}}, "branch_attrs": {"mutations": {}}}, {"name": "Monkeypox/PT0024/2022", "node_attrs": {"div": 0.0003086096972146043, "num_date": {"value": 2022.3794520547945, "confidence": [2022.3794520547945, 2022.3794520547945]}, "accession": "ON649720", "clade_membership": {"value": "IIb"}, "outbreak": {"value": "hMPXV-1"}, "country": {"value": "Portugal"}, "host": {"value": "Homo sapiens"}, "lineage": {"value": "B.1"}, "region": {"value": "Europe"}}, "branch_attrs": {"mutations": {}}}, {"name": "Monkeypox/PT0035/2022", "node_attrs": {"div": 0.0003086096972146043, "num_date": {"value": 2022.4013698630138, "confidence": [2022.4013698630138, 2022.4013698630138]}, "accession": "ON843172", "clade_membership": {"value": "IIb"}, "outbreak": {"value": "hMPXV-1"}, "country": {"value": "Portugal"}, "host": {"value": "Homo sapiens"}, "lineage": {"value": "B.1"}, "region": {"value": "Europe"}}, "branch_attrs": {"mutations": {}}}, {"name": "Monkeypox/PT0011/2022", "node_attrs": {"div": 0.0003086096972146043, "num_date": {"value": 2022.390410958904, "confidence": [2022.390410958904, 2022.390410958904]}, "accession": "ON649725", "clade_membership": {"value": "IIb"}, "outbreak": {"value": "hMPXV-1"}, "country": {"value": "Portugal"}, "host": {"value": "Homo sapiens"}, "lineage": {"value": "B.1"}, "region": {"value": "Europe"}}, "branch_attrs": {"mutations": {}}}, {"name": "Monkeypox/PT0208/2022", "node_attrs": {"div": 0.0003138632664248507, "num_date": {"value": 2022.478082191781, "confidence": [2022.478082191781, 2022.478082191781]}, "accession": "OP324518", "clade_membership": {"value": "IIb"}, "GA_CT_fraction": {"value": 1.0}, "dinuc_context_fraction": {"value": 1.0}, "outbreak": {"value": "hMPXV-1"}, "country": {"value": "Portugal"}, "host": {"value": "Homo sapiens"}, "lineage": {"value": "B.1"}, "region": {"value": "Europe"}}, "branch_attrs": {"mutations": {"nuc": ["G165892A"]}}}, {"name": "Monkeypox/PT0300/2022", "node_attrs": {"div": 0.0003138488316709825, "num_date": {"value": 2022.4315068493152, "confidence": [2022.4315068493152, 2022.4315068493152]}, "accession": "OP414334", "clade_membership": {"value": "IIb"}, "GA_CT_fraction": {"value": 1.0}, "dinuc_context_fraction": {"value": 1.0}, "outbreak": {"value": "hMPXV-1"}, "country": {"value": "Portugal"}, "host": {"value": "Homo sapiens"}, "lineage": {"value": "B.1"}, "region": {"value": "Europe"}}, "branch_attrs": {"mutations": {"nuc": ["C71743T"], "OPG091": ["S125L"]}, "labels": {"aa": "OPG091: S125L"}}}, {"name": "Monkeypox/PT0258/2022", "node_attrs": {"div": 0.00032962648426763653, "num_date": {"value": 2022.464383561644, "confidence": [2022.464383561644, 2022.464383561644]}, "accession": "OP414299", "clade_membership": {"value": "IIb"}, "GA_CT_fraction": {"value": 1.0}, "dinuc_context_fraction": {"value": 1.0}, "outbreak": {"value": "hMPXV-1"}, "country": {"value": "Portugal"}, "host": {"value": "Homo sapiens"}, "lineage": {"value": "B.1"}, "region": {"value": "Europe"}}, "branch_attrs": {"mutations": {"nuc": ["C37061T", "G40992A", "G144478A", "G153765A"], "OPG055": ["R8K"], "OPG060": ["S64F"]}, "labels": {"aa": "OPG055: R8K; OPG060: S64F"}}}, {"name": "Monkeypox/PT0541/2022", "node_attrs": {"div": 0.0003244225875773745, "num_date": {"value": 2022.6424657534246, "confidence": [2022.6424657534246, 2022.6424657534246]}, "accession": "OP555612", "clade_membership": {"value": "IIb"}, "GA_CT_fraction": {"value": 1.0}, "dinuc_context_fraction": {"value": 0.6666666666666666}, "outbreak": {"value": "hMPXV-1"}, "country": {"value": "Portugal"}, "host": {"value": "Homo sapiens"}, "lineage": {"value": "B.1"}, "region": {"value": "Europe"}}, "branch_attrs": {"mutations": {"nuc": ["G98166A", "C124265T", "C157632T"]}}}, {"name": "Monkeypox/PT0038/2022", "node_attrs": {"div": 0.00031909672120405876, "num_date": {"value": 2022.3931506849315, "confidence": [2022.3931506849315, 2022.3931506849315]}, "accession": "ON843166", "clade_membership": {"value": "IIb"}, "GA_CT_fraction": {"value": 1.0}, "dinuc_context_fraction": {"value": 1.0}, "outbreak": {"value": "hMPXV-1"}, "country": {"value": "Portugal"}, "host": {"value": "Homo sapiens"}, "lineage": {"value": "B.1"}, "region": {"value": "Europe"}}, "branch_attrs": {"mutations": {"nuc": ["C16125T", "G93828A"], "OPG027": ["E85K"], "OPG113": ["E700K"]}, "labels": {"aa": "OPG027: E85K; OPG113: E700K"}}}, {"name": "Monkeypox/PT0003/2022", "node_attrs": {"div": 0.0003086096972146043, "num_date": {"value": 2022.368493150685, "confidence": [2022.368493150685, 2022.368493150685]}, "accession": "ON585031", "clade_membership": {"value": "IIb"}, "outbreak": {"value": "hMPXV-1"}, "country": {"value": "Portugal"}, "host": {"value": "Homo sapiens"}, "lineage": {"value": "B.1"}, "region": {"value": "Europe"}}, "branch_attrs": {"mutations": {"nuc": ["A188349-"]}}}, {"name": "Monkeypox/PT0002/2022", "node_attrs": {"div": 0.0003086096972146043, "num_date": {"value": 2022.368493150685, "confidence": [2022.368493150685, 2022.368493150685]}, "accession": "ON585030", "clade_membership": {"value": "IIb"}, "outbreak": {"value": "hMPXV-1"}, "country": {"value": "Portugal"}, "host": {"value": "Homo sapiens"}, "lineage": {"value": "B.1"}, "region": {"value": "Europe"}}, "branch_attrs": {"mutations": {"nuc": ["A188349-"]}}}, {"name": "Monkeypox/PT0414/2022", "node_attrs": {"div": 0.0003138493598797641, "num_date": {"value": 2022.5657534246575, "confidence": [2022.5657534246575, 2022.5657534246575]}, "accession": "OP555507", "clade_membership": {"value": "IIb"}, "GA_CT_fraction": {"value": 1.0}, "dinuc_context_fraction": {"value": 1.0}, "outbreak": {"value": "hMPXV-1"}, "country": {"value": "Portugal"}, "host": {"value": "Homo sapiens"}, "lineage": {"value": "B.1"}, "region": {"value": "Europe"}}, "branch_attrs": {"mutations": {"nuc": ["C78232T"]}}}, {"name": "Monkeypox/PT0310/2022", "node_attrs": {"div": 0.0003086096972146043, "num_date": {"value": 2022.4287671232876, "confidence": [2022.4287671232876, 2022.4287671232876]}, "accession": "OP414344", "clade_membership": {"value": "IIb"}, "outbreak": {"value": "hMPXV-1"}, "country": {"value": "Portugal"}, "host": {"value": "Homo sapiens"}, "lineage": {"value": "B.1"}, "region": {"value": "Europe"}}, "branch_attrs": {"mutations": {}}}, {"name": "Monkeypox/PT0057/2022", "node_attrs": {"div": 0.0003086096972146043, "num_date": {"value": 2022.5712328767124, "confidence": [2022.5712328767124, 2022.5712328767124]}, "accession": "OP245313", "clade_membership": {"value": "IIb"}, "outbreak": {"value": "hMPXV-1"}, "country": {"value": "Portugal"}, "host": {"value": "Homo sapiens"}, "lineage": {"value": "B.1"}, "region": {"value": "Europe"}}, "branch_attrs": {"mutations": {"nuc": ["A801-", "C802-", "T803-", "C804-", "A805-"]}}}, {"name": "Monkeypox/PT0298/2022", "node_attrs": {"div": 0.0003086096972146043, "num_date": {"value": 2022.4342465753425, "confidence": [2022.4342465753425, 2022.4342465753425]}, "accession": "OP414332", "clade_membership": {"value": "IIb"}, "outbreak": {"value": "hMPXV-1"}, "country": {"value": "Portugal"}, "host": {"value": "Homo sapiens"}, "lineage": {"value": "B.1"}, "region": {"value": "Europe"}}, "branch_attrs": {"mutations": {}}}, {"name": "Monkeypox/PT0398/2022", "node_attrs": {"div": 0.00031384881013560333, "num_date": {"value": 2022.535616438356, "confidence": [2022.535616438356, 2022.535616438356]}, "accession": "OP555494", "clade_membership": {"value": "IIb"}, "GA_CT_fraction": {"value": 1.0}, "dinuc_context_fraction": {"value": 1.0}, "outbreak": {"value": "hMPXV-1"}, "country": {"value": "Portugal"}, "host": {"value": "Homo sapiens"}, "lineage": {"value": "B.1"}, "region": {"value": "Europe"}}, "branch_attrs": {"mutations": {"nuc": ["C187686T"]}}}, {"name": "Monkeypox/PT0357/2022", "node_attrs": {"div": 0.00031384873168572734, "num_date": {"value": 2022.4698630136986, "confidence": [2022.4698630136986, 2022.4698630136986]}, "accession": "OP414384", "clade_membership": {"value": "IIb"}, "GA_CT_fraction": {"value": 1.0}, "dinuc_context_fraction": {"value": 1.0}, "outbreak": {"value": "hMPXV-1"}, "country": {"value": "Portugal"}, "host": {"value": "Homo sapiens"}, "lineage": {"value": "B.1"}, "region": {"value": "Europe"}}, "branch_attrs": {"mutations": {"nuc": ["C67451T"], "OPG085": ["D361N"]}, "labels": {"aa": "OPG085: D361N"}}}, {"name": "Monkeypox/PT0046/2022", "node_attrs": {"div": 0.00031909672120405876, "num_date": {"value": 2022.4095890410958, "confidence": [2022.4095890410958, 2022.4095890410958]}, "accession": "ON843174", "clade_membership": {"value": "IIb"}, "GA_CT_fraction": {"value": 1.0}, "dinuc_context_fraction": {"value": 0.5}, "outbreak": {"value": "hMPXV-1"}, "country": {"value": "Portugal"}, "host": {"value": "Homo sapiens"}, "lineage": {"value": "B.1"}, "region": {"value": "Europe"}}, "branch_attrs": {"mutations": {"nuc": ["G45851A", "C136299T"], "OPG153": ["D457N"]}, "labels": {"aa": "OPG153: D457N"}}}, {"name": "Monkeypox/PT0431/2022", "node_attrs": {"div": 0.00032494825265037684, "num_date": {"value": 2022.5821917808219, "confidence": [2022.5821917808219, 2022.5821917808219]}, "accession": "OP555516", "clade_membership": {"value": "IIb"}, "GA_CT_fraction": {"value": 0.6666666666666666}, "dinuc_context_fraction": {"value": 0.5}, "outbreak": {"value": "hMPXV-1"}, "country": {"value": "Portugal"}, "host": {"value": "Homo sapiens"}, "lineage": {"value": "B.1"}, "region": {"value": "Europe"}}, "branch_attrs": {"mutations": {"nuc": ["C65571T", "A153679T", "G189467A"], "OPG005": ["C90Y"], "OPG180": ["T330S"]}, "labels": {"aa": "OPG005: C90Y; OPG180: T330S"}}}, {"name": "Monkeypox/PT0242/2022", "node_attrs": {"div": 0.00031918559027822814, "num_date": {"value": 2022.4698630136986, "confidence": [2022.4698630136986, 2022.4698630136986]}, "accession": "OP414286", "clade_membership": {"value": "IIb"}, "GA_CT_fraction": {"value": 0.5}, "dinuc_context_fraction": {"value": 1.0}, "outbreak": {"value": "hMPXV-1"}, "country": {"value": "Portugal"}, "host": {"value": "Homo sapiens"}, "lineage": {"value": "B.1"}, "region": {"value": "Europe"}}, "branch_attrs": {"mutations": {"nuc": ["C18165T", "G76862C", "A181246-"], "OPG031": ["D222N"], "OPG097": ["T5S"]}, "labels": {"aa": "OPG031: D222N; OPG097: T5S"}}}, {"name": "Monkeypox/PT0449/2022", "node_attrs": {"div": 0.0003086096972146043, "num_date": {"value": 2022.5876712328768, "confidence": [2022.5876712328768, 2022.5876712328768]}, "accession": "OP555530", "clade_membership": {"value": "IIb"}, "outbreak": {"value": "hMPXV-1"}, "country": {"value": "Portugal"}, "host": {"value": "Homo sapiens"}, "lineage": {"value": "B.1"}, "region": {"value": "Europe"}}, "branch_attrs": {"mutations": {}}}, {"name": "Monkeypox/PT0262/2022", "node_attrs": {"div": 0.0003086096972146043, "num_date": {"value": 2022.458904109589, "confidence": [2022.458904109589, 2022.458904109589]}, "accession": "OP414302", "clade_membership": {"value": "IIb"}, "outbreak": {"value": "hMPXV-1"}, "country": {"value": "Portugal"}, "host": {"value": "Homo sapiens"}, "lineage": {"value": "B.1"}, "region": {"value": "Europe"}}, "branch_attrs": {"mutations": {}}}, {"name": "Monkeypox/PT0056/2022", "node_attrs": {"div": 0.0003194615065807676, "num_date": {"value": 2022.5739726027398, "confidence": [2022.5739726027398, 2022.5739726027398]}, "accession": "OP245312", "clade_membership": {"value": "IIb"}, "GA_CT_fraction": {"value": 0.5}, "dinuc_context_fraction": {"value": 1.0}, "outbreak": {"value": "hMPXV-1"}, "country": {"value": "Portugal"}, "host": {"value": "Homo sapiens"}, "lineage": {"value": "B.1"}, "region": {"value": "Europe"}}, "branch_attrs": {"mutations": {"nuc": ["C79473A", "C171808T"], "OPG102": ["P130H"], "OPG199": ["S274L"]}, "labels": {"aa": "OPG102: P130H; OPG199: S274L"}}}, {"name": "Monkeypox/PT0025/2022", "node_attrs": {"div": 0.0003086096972146043, "num_date": {"value": 2022.3794520547945, "confidence": [2022.3794520547945, 2022.3794520547945]}, "accession": "ON649712", "clade_membership": {"value": "IIb"}, "outbreak": {"value": "hMPXV-1"}, "country": {"value": "Portugal"}, "host": {"value": "Homo sapiens"}, "lineage": {"value": "B.1"}, "region": {"value": "Europe"}}, "branch_attrs": {"mutations": {}}}, {"name": "Monkeypox/PT0032/2022", "node_attrs": {"div": 0.00032435563021727856, "num_date": {"value": 2022.3986301369864, "confidence": [2022.3986301369864, 2022.3986301369864]}, "accession": "ON843168", "clade_membership": {"value": "IIb"}, "GA_CT_fraction": {"value": 1.0}, "dinuc_context_fraction": {"value": 1.0}, "outbreak": {"value": "hMPXV-1"}, "country": {"value": "Portugal"}, "host": {"value": "Homo sapiens"}, "lineage": {"value": "B.1"}, "region": {"value": "Europe"}}, "branch_attrs": {"mutations": {"nuc": ["C10484T", "C138426T", "C138956T"], "OPG156": ["E152K"]}, "labels": {"aa": "OPG156: E152K"}}}, {"name": "Monkeypox/PT0174/2022", "node_attrs": {"div": 0.00031385008889360825, "num_date": {"value": 2022.4945205479453, "confidence": [2022.4945205479453, 2022.4945205479453]}, "accession": "OP324489", "clade_membership": {"value": "IIb"}, "GA_CT_fraction": {"value": 1.0}, "dinuc_context_fraction": {"value": 1.0}, "outbreak": {"value": "hMPXV-1"}, "country": {"value": "Portugal"}, "host": {"value": "Homo sapiens"}, "lineage": {"value": "B.1"}, "region": {"value": "Europe"}}, "branch_attrs": {"mutations": {"nuc": ["C143277T"], "OPG164": ["S167F"]}, "labels": {"aa": "OPG164: S167F"}}}, {"name": "Monkeypox/PT0354/2022", "node_attrs": {"div": 0.0003086096972146043, "num_date": {"value": 2022.390410958904, "confidence": [2022.390410958904, 2022.390410958904]}, "accession": "OP414381", "clade_membership": {"value": "IIb"}, "outbreak": {"value": "hMPXV-1"}, "country": {"value": "Portugal"}, "host": {"value": "Homo sapiens"}, "lineage": {"value": "B.1"}, "region": {"value": "Europe"}}, "branch_attrs": {"mutations": {"nuc": ["A11326-", "T11327-", "C11328-", "T11329-", "A11330-", "C11331-", "G11332-", "A11333-", "T11334-", "A11335-", "T11336-", "T11337-", "A11338-", "G11339-", "A11340-", "T11341-", "A11342-", "C11343-", "T11344-", "T11345-", "C11346-", "A11347-", "C11348-", "T11349-", "C11350-", "A11351-", "A11352-", "T11353-", "G11354-", "A11355-", "A11356-", "T11357-", "C11358-", "A11359-", "A11360-", "T11361-", "C11362-", "A11363-", "C11364-", "A11365-", "C11366-", "A11367-", "A11368-", "T11369-", "C11370-", "T11371-", "A11372-", "A11373-", "T11374-", "G11375-", "T11376-", "A11377-", "G11378-", "G11379-", "T11380-", "T11381-", "T11382-", "A11383-", "T11384-", "G11385-", "A11386-", "C11387-", "A11388-", "T11389-", "A11390-", "A11391-", "T11392-", "A11393-", "G11394-", "C11395-", "A11396-", "T11397-", "T11398-", "T11399-", "T11400-", "C11401-", "A11402-", "G11403-", "C11404-", "A11405-", "G11406-", "T11407-", "T11408-", "C11409-", "A11410-", "A11411-", "T11412-", "G11413-", "T11414-", "T11415-", "T11416-", "C11417-", "T11418-", "A11419-", "G11420-", "A11421-", "T11422-", "T11423-", "C11424-", "G11425-", "T11426-", "T11427-", "G11428-", "A11429-", "T11430-", "G11431-", "G11432-", "C11433-", "A11434-", "A11435-", "T11436-", "G11437-", "G11438-", "T11439-", "T11440-", "A11441-", "T11442-", "A11443-", "C11444-", "A11445-", "T11446-", "G11447-", "T11448-", "A11449-", "T11450-", "A11451-", "T11452-", "C11453-", "C11454-", "G11455-", "T11456-", "T11457-", "A11458-", "T11459-", "T11460-", "T11461-", "G11462-", "A11463-", "T11464-", "C11465-", "T11466-", "A11467-", "A11468-", "T11469-", "G11470-", "T11471-", "T11472-", "G11473-", "A11474-", "C11475-", "A11476-", "T11477-", "C11478-", "T11479-", "G11480-", "A11481-", "A11482-", "C11483-", "C11484-", "G11485-", "G11486-", "A11487-", "T11488-", "T11489-", "C11490-", "T11491-", "A11492-", "G11493-", "C11494-", "A11495-", "G11496-", "T11497-", "A11498-", "A11499-", "A11500-", "G11501-", "A11502-", "T11503-", "A11504-", "C11505-", "T11506-", "A11507-", "G11508-", "A11509-", "G11510-", "A11511-", "T11512-", "T11513-", "G11514-", "T11515-", "T11516-", "T11517-", "A11518-", "T11519-", "T11520-", "A11521-", "T11522-", "A11523-", "T11524-", "C11525-", "T11526-", "A11527-", "A11528-", "C11529-", "A11530-", "G11531-", "C11532-", "C11533-", "T11534-", "T11535-", "G11536-", "T11537-", "G11538-", "A11539-", "A11540-", "G11541-", "A11542-", "A11543-", "G11544-", "T11545-", "G11546-", "T11547-", "T11548-", "T11549-", "C11550-", "T11551-", "C11552-", "C11553-", "T11554-", "C11555-", "G11556-", "T11557-", "T11558-", "T11559-", "G11560-", "T11561-", "C11562-", "A11563-", "A11564-", "T11565-", "C11566-", "A11567-", "T11568-", "G11569-", "T11570-", "T11571-", "A11572-", "A11573-", "T11574-", "G11575-", "T11576-", "C11577-", "T11578-", "T11579-", "T11580-", "A11581-", "A11582-", "G11583-", "A11584-", "T11585-", "A11586-", "A11587-", "G11588-", "G11589-", "T11590-", "A11591-", "G11592-", "A11593-", "C11594-", "A11595-", "A11596-", "A11597-", "T11598-", "G11599-", "T11600-", "T11601-", "T11602-", "A11603-", "T11604-", "A11605-", "G11606-", "T11607-", "A11608-", "C11609-", "T11610-", "A11611-", "A11612-", "G11613-", "A11614-", "A11615-", "T11616-", "T11617-", "G11618-", "G11619-", "G11620-", "C11621-", "A11622-", "A11623-", "A11624-", "C11625-", "A11626-", "T11627-", "A11628-", "A11629-", "G11630-", "A11631-", "C11632-", "A11633-", "T11634-", "G11635-", "T11636-", "C11637-", "A11638-", "C11639-", "A11640-", "A11641-", "A11642-", "G11643-", "A11644-", "C11645-", "C11646-", "C11647-", "T11648-", "T11649-", "T11650-", "T11651-", "T11652-", "G11653-", "T11654-", "A11655-", "T11656-", "G11657-", "T11658-", "A11659-", "T11660-", "A11661-", "A11662-", "G11663-", "T11664-", "G11665-", "T11666-", "A11667-", "G11668-", "A11669-", "A11670-", "A11671-", "T11672-", "T11673-", "A11674-", "T11675-", "A11676-", "A11677-", "C11678-", "A11679-", "T11680-", "C11681-", "C11682-", "A11683-", "T11684-", "A11685-", "G11686-", "T11687-", "T11688-", "G11689-", "G11690-", "A11691-", "T11692-", "T11693-", "C11694-", "A11695-", "C11696-", "A11697-", "T11698-", "A11699-", "G11700-", "G11701-", "T11702-", "G11703-", "T11704-", "C11705-", "C11706-", "A11707-", "A11708-", "T11709-", "C11710-", "G11711-", "G11712-", "G11713-", "A11714-", "T11715-", "C11716-", "T11717-", "C11718-", "T11719-", "C11720-", "C11721-", "A11722-", "T11723-", "C11724-", "A11725-", "T11726-", "C11727-", "G11728-", "A11729-", "G11730-", "A11731-", "T11732-", "G11733-", "A11734-", "T11735-", "T11736-", "G11737-", "A11738-", "C11739-", "G11740-", "G11741-", "C11742-", "A11743-", "T11744-", "C11745-", "T11746-", "C11747-", "C11748-", "C11749-", "C11750-", "C11751-", "T11752-", "T11753-", "C11754-", "C11755-", "T11756-", "T11757-", "T11758-", "T11759-", "T11760-", "T11761-", "A11762-", "G11763-", "T11764-", "A11765-", "G11766-", "A11767-", "T11768-", "A11769-", "T11770-", "T11771-", "T11772-", "C11773-", "A11774-", "T11775-", "C11776-", "G11777-", "T11778-", "G11779-", "T11780-", "A11781-", "A11782-", "G11783-", "A11784-", "A11785-", "T11786-", "C11787-", "A11788-", "A11789-", "T11790-", "A11791-", "T11792-", "T11793-", "A11794-", "A11795-", "T11796-", "A11797-", "T11798-", "T11799-", "T11800-", "C11801-", "T11802-", "A11803-", "A11804-", "A11805-", "G11806-", "T11807-", "A11808-", "T11809-", "C11810-", "T11811-", "G11812-", "T11813-", "G11814-", "T11815-", "A11816-", "T11817-", "A11818-", "G11819-", "C11820-", "C11821-", "T11822-", "C11823-", "T11824-", "T11825-", "T11826-", "A11827-", "T11828-", "T11829-", "T11830-", "A11831-", "C11832-", "C11833-", "A11834-", "C11835-", "A11836-", "G11837-", "C11838-", "T11839-", "C11840-", "C11841-", "A11842-", "T11843-", "A11844-", "T11845-", "T11846-", "C11847-", "C11848-", "A11849-", "A11850-", "C11851-", "A11852-", "T11853-", "G11854-", "C11855-", "A11856-", "T11857-", "T11858-", "C11859-", "C11860-", "A11861-", "C11862-", "T11863-", "A11864-", "G11865-", "A11866-", "G11867-", "G11868-", "G11869-", "A11870-", "T11871-", "A11872-", "T11873-", "C11874-", "G11875-", "A11876-", "T11877-", "A11878-", "T11879-", "C11880-", "G11881-", "C11882-", "C11883-", "G11884-", "A11885-", "A11886-", "T11887-", "G11888-", "T11889-", "C11890-", "A11891-", "T11892-", "A11893-", "T11894-", "A11895-", "C11896-", "T11897-", "C11898-", "A11899-", "A11900-", "T11901-", "T11902-", "A11903-", "G11904-", "T11905-", "A11906-", "T11907-", "A11908-", "T11909-", "G11910-", "T11911-", "T11912-", "G11913-", "G11914-", "A11915-", "G11916-", "G11917-", "A11918-", "C11919-", "A11920-", "T11921-", "C11922-", "C11923-", "G11924-", "A11925-", "G11926-", "T11927-", "T11928-", "C11929-", "A11930-", "T11931-", "T11932-", "G11933-", "T11934-", "T11935-", "T11936-", "T11937-", "C11938-", "A11939-", "A11940-", "T11941-", "A11942-", "T11943-", "C11944-", "A11945-", "A11946-", "A11947-", "G11948-", "A11949-", "G11950-", "A11951-", "T11952-", "G11953-", "G11954-", "T11955-", "T11956-", "T11957-", "C11958-", "C11959-", "T11960-", "T11961-", "A11962-", "T11963-", "C11964-", "A11965-", "T11966-", "T11967-", "T11968-", "C11969-", "T11970-", "C11971-", "C11972-", "A11973-", "T11974-", "A11975-", "G11976-", "T11977-", "G11978-", "G11979-", "T11980-", "A11981-", "C11982-", "A11983-", "A11984-", "T11985-", "A11986-", "C11987-", "T11988-", "A11989-", "C11990-", "A11991-", "C11992-", "A11993-", "T11994-", "T11995-", "A11996-", "T11997-", "T11998-", "C11999-", "C12000-", "G12001-", "T12002-", "A12003-", "C12004-", "G12005-", "G12006-", "C12007-", "T12008-", "T12009-", "T12010-", "C12011-", "C12012-", "A12013-", "T12014-", "T12015-", "C12016-", "T12017-", "C12018-", "C12019-", "A12020-", "A12021-", "A12022-", "A12023-", "A12024-", "C12025-", "A12026-", "A12027-", "T12028-", "T12029-", "T12030-", "T12031-", "A12032-", "C12033-", "C12034-", "A12035-", "A12036-", "A12037-", "T12038-", "C12039-", "T12040-", "A12041-", "A12042-", "A12043-", "T12044-", "C12045-", "T12046-", "A12047-", "C12048-", "A12049-", "T12050-", "C12051-", "T12052-", "T12053-", "T12054-", "A12055-", "T12056-", "T12057-", "G12058-", "T12059-", "A12060-", "T12061-", "C12062-", "T12063-", "A12064-", "T12065-", "A12066-", "A12067-", "T12068-", "C12069-", "A12070-", "C12071-", "T12072-", "A12073-", "T12074-", "T12075-", "T12076-", "A12077-", "G12078-", "A12079-", "T12080-", "A12081-", "A12082-", "T12083-", "C12084-", "A12085-", "G12086-", "C12087-", "C12088-", "A12089-", "T12090-", "A12091-", "A12092-", "T12093-", "T12094-", "C12095-", "C12096-", "T12097-", "C12098-", "G12099-", "A12100-", "G12101-", "T12102-", "G12103-", "C12104-", "A12105-", "A12106-", "C12107-", "A12108-", "T12109-", "G12110-", "T12111-", "T12112-", "A12113-", "G12114-", "A12115-", "T12116-", "C12117-", "G12118-", "T12119-", "C12120-", "T12121-", "A12122-", "T12123-", "A12124-", "T12125-", "A12126-", "T12127-", "G12128-", "A12129-", "A12130-", "T12131-", "A12132-", "A12133-", "G12134-", "C12135-", "C12136-", "G12137-", "T12138-", "G12139-", "T12140-", "T12141-", "A12142-", "T12143-", "C12144-", "T12145-", "A12146-", "T12147-", "T12148-", "C12149-", "C12150-", "T12151-", "T12152-", "T12153-", "C12154-", "A12155-", "T12156-", "T12157-", "A12158-", "A12159-", "C12160-", "A12161-", "A12162-", "T12163-", "T12164-", "T12165-", "A12166-", "A12167-", "C12168-", "G12169-", "A12170-", "T12171-", "G12172-", "T12173-", "C12174-", "T12175-", "A12176-", "T12177-", "A12178-", "T12179-", "C12180-", "T12181-", "A12182-", "T12183-", "A12184-", "T12185-", "G12186-", "A12187-", "G12188-", "A12189-", "T12190-", "G12191-", "A12192-", "C12193-", "T12194-", "T12195-", "A12196-", "A12197-", "T12198-", "A12199-", "T12200-", "A12201-", "A12202-", "T12203-", "A12204-", "T12205-", "T12206-", "G12207-", "A12208-", "A12209-", "G12210-", "A12211-", "G12212-", "C12213-", "T12214-", "G12215-", "T12216-", "A12217-", "C12218-", "A12219-", "A12220-", "T12221-", "A12222-", "G12223-", "T12224-", "T12225-", "T12226-", "T12227-", "T12228-", "A12229-", "T12230-", "C12231-", "T12232-", "A12233-", "T12234-", "A12235-", "G12236-", "A12237-", "A12238-"], "OPG023": ["S221X", "S222-", "I223-", "D224-", "K225-", "N226-", "Y227-", "C228-", "T229-", "A230-", "L231-", "Q232-", "Y233-", "Y234-", "I235-", "K236-", "S237-", "S238-", "H239-", "I240-", "D241-", "I242-", "D243-", "I244-", "V245-", "K246-", "L247-", "L248-", "M249-", "K250-", "G251-", "I252-", "D253-", "N254-", "T255-", "A256-", "Y257-", "S258-", "Y259-", "I260-", "D261-", "D262-", "L263-", "T264-", "C265-", "C266-", "T267-", "R268-", "G269-", "I270-", "M271-", "A272-", "D273-", "Y274-", "L275-", "N276-", "S277-", "D278-", "Y279-", "R280-", "Y281-", "N282-", "K283-", "D284-", "V285-", "D286-", "L287-", "D288-", "L289-", "V290-", "K291-", "L292-", "F293-", "L294-", "E295-", "N296-", "G297-", "K298-", "P299-", "Y300-", "G301-", "I302-", "M303-", "C304-", "S305-", "I306-", "V307-", "P308-", "L309-", "W310-", "R311-", "N312-", "D313-", "K314-", "E315-", "T316-", "I317-", "S318-", "L319-", "I320-", "L321-", "K322-", "T323-", "M324-", "N325-", "S326-", "D327-", "V328-", "L329-", "Q330-", "H331-", "I332-", "L333-", "I334-", "E335-", "Y336-", "M337-", "T338-", "F339-", "G340-", "D341-", "I342-", "D343-", "I344-", "P345-", "L346-", "V347-", "E348-", "C349-", "M350-", "L351-", "E352-", "Y353-", "G354-", "A355-", "V356-", "V357-", "N358-", "K359-", "E360-", "A361-", "I362-", "H363-", "R364-", "Y365-", "F366-", "R367-", "N368-", "I369-", "N370-", "I371-", "D372-", "S373-", "Y374-", "T375-", "M376-", "K377-", "Y378-", "L379-", "L380-", "K381-", "K382-", "E383-", "G384-", "G385-", "D386-", "A387-", "V388-", "N389-", "H390-", "L391-", "D392-", "D393-", "G394-", "E395-", "I396-", "P397-", "I398-", "G399-", "H400-", "L401-", "C402-", "E403-", "S404-", "N405-", "Y406-", "G407-", "C408-", "Y409-", "N410-", "F411-", "Y412-", "T413-", "Y414-", "T415-", "Y416-", "K417-", "K418-", "G419-", "L420-", "C421-", "D422-", "M423-", "S424-", "Y425-", "V426-", "C427-", "P428-", "I429-", "L430-", "S431-", "T432-", "I433-", "N434-", "I435-", "C436-", "L437-", "P438-", "Y439-", "L440-", "K441-", "D442-", "I443-", "N444-", "M445-", "I446-", "D447-", "K448-", "R449-", "G450-", "E451-", "T452-", "L453-", "L454-", "H455-", "K456-", "A457-", "V458-", "R459-", "Y460-", "N461-", "K462-", "Q463-", "S464-", "L465-", "V466-", "S467-", "L468-", "L469-", "L470-", "E471-", "S472-", "G473-", "S474-", "D475-", "V476-", "N477-", "I478-", "R479-", "S480-", "N481-", "N482-", "G483-", "Y484-", "T485-", "C486-", "I487-", "T488-", "I489-", "A490-", "I491-", "N492-", "E493-", "S494-", "R495-", "N496-", "I497-", "E498-", "L499-", "L500-", "K501-", "M502-", "L503-", "L504-", "C505-", "H506-", "K507-", "P508-", "T509-", "L510-", "D511-", "C512-", "V513-", "I514-", "D515-", "S516-", "L517-", "S518-", "E519-", "V520-", "S521-", "N522-", "I523-", "V524-", "D525-", "*661X"]}, "labels": {"aa": "OPG023: S221X, S222-, I223-, D224-, K225-, N226-, Y227-, C228-, T229-, A230-, L231-, Q232-, Y233-, Y234-, I235-, K236-, S237-, S238-, H239-, I240-, D241-, I242-, D243-, I244-, V245-, K246-, L247-, L248-, M249-, K250-, G251-, I252-, D253-, N254-, T255-, A256-, Y257-, S258-, Y259-, I260-, D261-, D262-, L263-, T264-, C265-, C266-, T267-, R268-, G269-, I270-, M271-, A272-, D273-, Y274-, L275-, N276-, S277-, D278-, Y279-, R280-, Y281-, N282-, K283-, D284-, V285-, D286-, L287-, D288-, L289-, V290-, K291-, L292-, F293-, L294-, E295-, N296-, G297-, K298-, P299-, Y300-, G301-, I302-, M303-, C304-, S305-, I306-, V307-, P308-, L309-, W310-, R311-, N312-, D313-, K314-, E315-, T316-, I317-, S318-, L319-, I320-, L321-, K322-, T323-, M324-, N325-, S326-, D327-, V328-, L329-, Q330-, H331-, I332-, L333-, I334-, E335-, Y336-, M337-, T338-, F339-, G340-, D341-, I342-, D343-, I344-, P345-, L346-, V347-, E348-, C349-, M350-, L351-, E352-, Y353-, G354-, A355-, V356-, V357-, N358-, K359-, E360-, A361-, I362-, H363-, R364-, Y365-, F366-, R367-, N368-, I369-, N370-, I371-, D372-, S373-, Y374-, T375-, M376-, K377-, Y378-, L379-, L380-, K381-, K382-, E383-, G384-, G385-, D386-, A387-, V388-, N389-, H390-, L391-, D392-, D393-, G394-, E395-, I396-, P397-, I398-, G399-, H400-, L401-, C402-, E403-, S404-, N405-, Y406-, G407-, C408-, Y409-, N410-, F411-, Y412-, T413-, Y414-, T415-, Y416-, K417-, K418-, G419-, L420-, C421-, D422-, M423-, S424-, Y425-, V426-, C427-, P428-, I429-, L430-, S431-, T432-, I433-, N434-, I435-, C436-, L437-, P438-, Y439-, L440-, K441-, D442-, I443-, N444-, M445-, I446-, D447-, K448-, R449-, G450-, E451-, T452-, L453-, L454-, H455-, K456-, A457-, V458-, R459-, Y460-, N461-, K462-, Q463-, S464-, L465-, V466-, S467-, L468-, L469-, L470-, E471-, S472-, G473-, S474-, D475-, V476-, N477-, I478-, R479-, S480-, N481-, N482-, G483-, Y484-, T485-, C486-, I487-, T488-, I489-, A490-, I491-, N492-, E493-, S494-, R495-, N496-, I497-, E498-, L499-, L500-, K501-, M502-, L503-, L504-, C505-, H506-, K507-, P508-, T509-, L510-, D511-, C512-, V513-, I514-, D515-, S516-, L517-, S518-, E519-, V520-, S521-, N522-, I523-, V524-, D525-, *661X"}}}, {"name": "Monkeypox/PT0442/2022", "node_attrs": {"div": 0.0003086096972146043, "num_date": {"value": 2022.5876712328768, "confidence": [2022.5876712328768, 2022.5876712328768]}, "accession": "OP555524", "clade_membership": {"value": "IIb"}, "outbreak": {"value": "hMPXV-1"}, "country": {"value": "Portugal"}, "host": {"value": "Homo sapiens"}, "lineage": {"value": "B.1"}, "region": {"value": "Europe"}}, "branch_attrs": {"mutations": {}}}, {"name": "Monkeypox/PT0370/2022", "node_attrs": {"div": 0.0003190975327068085, "num_date": {"value": 2022.5027397260274, "confidence": [2022.5027397260274, 2022.5027397260274]}, "accession": "OP555466", "clade_membership": {"value": "IIb"}, "GA_CT_fraction": {"value": 1.0}, "dinuc_context_fraction": {"value": 1.0}, "outbreak": {"value": "hMPXV-1"}, "country": {"value": "Portugal"}, "host": {"value": "Homo sapiens"}, "lineage": {"value": "B.1"}, "region": {"value": "Europe"}}, "branch_attrs": {"mutations": {"nuc": ["C146265T", "C149364T"], "OPG170": ["D172N"], "OPG174": ["G11E"]}, "labels": {"aa": "OPG170: D172N; OPG174: G11E"}}}, {"name": "Monkeypox/PT0001/2022", "node_attrs": {"div": 0.0003086096972146043, "num_date": {"value": 2022.3383561643836, "confidence": [2022.3383561643836, 2022.3383561643836]}, "accession": "ON585029", "clade_membership": {"value": "IIb"}, "outbreak": {"value": "hMPXV-1"}, "country": {"value": "Portugal"}, "host": {"value": "Homo sapiens"}, "lineage": {"value": "B.1"}, "region": {"value": "Europe"}}, "branch_attrs": {"mutations": {"nuc": ["G1180-", "A178212-", "T178213-", "T178214-", "A178215-", "A178216-", "A178217-", "G178218-", "C178219-", "G178220-", "C178221-", "A178222-", "T178223-", "A178224-", "A178225-", "A178226-", "A178227-", "C178228-", "T178229-", "A178230-", "T178231-", "T178232-", "T178233-", "T178234-", "G178235-", "G178236-", "T178237-", "T178238-", "G178239-", "C178240-", "C178241-", "G178242-", "G178243-"]}}}, {"name": "Monkeypox/PT0234/2022", "node_attrs": {"div": 0.0003086096972146043, "num_date": {"value": 2022.4671232876713, "confidence": [2022.4671232876713, 2022.4671232876713]}, "accession": "OP324542", "clade_membership": {"value": "IIb"}, "outbreak": {"value": "hMPXV-1"}, "country": {"value": "Portugal"}, "host": {"value": "Homo sapiens"}, "lineage": {"value": "B.1"}, "region": {"value": "Europe"}}, "branch_attrs": {"mutations": {}}}, {"name": "Monkeypox/PT0222/2022", "node_attrs": {"div": 0.0003086096972146043, "num_date": {"value": 2022.478082191781, "confidence": [2022.478082191781, 2022.478082191781]}, "accession": "OP324532", "clade_membership": {"value": "IIb"}, "outbreak": {"value": "hMPXV-1"}, "country": {"value": "Portugal"}, "host": {"value": "Homo sapiens"}, "lineage": {"value": "B.1"}, "region": {"value": "Europe"}}, "branch_attrs": {"mutations": {}}}, {"name": "Monkeypox/PT0069/2022", "node_attrs": {"div": 0.0003086096972146043, "num_date": {"value": 2022.5684931506848, "confidence": [2022.5684931506848, 2022.5684931506848]}, "accession": "OP245323", "clade_membership": {"value": "IIb"}, "outbreak": {"value": "hMPXV-1"}, "country": {"value": "Portugal"}, "host": {"value": "Homo sapiens"}, "lineage": {"value": "B.1"}, "region": {"value": "Europe"}}, "branch_attrs": {"mutations": {"nuc": ["A801-", "C802-", "T803-"]}}}, {"name": "Monkeypox/PT0339/2022", "node_attrs": {"div": 0.0003086096972146043, "num_date": {"value": 2022.3986301369864, "confidence": [2022.3986301369864, 2022.3986301369864]}, "accession": "OP414368", "clade_membership": {"value": "IIb"}, "outbreak": {"value": "hMPXV-1"}, "country": {"value": "Portugal"}, "host": {"value": "Homo sapiens"}, "lineage": {"value": "B.1"}, "region": {"value": "Europe"}}, "branch_attrs": {"mutations": {}}}, {"name": "Monkeypox/PT0569/2022", "node_attrs": {"div": 0.00032439231732107627, "num_date": {"value": 2022.664383561644, "confidence": [2022.664383561644, 2022.664383561644]}, "accession": "OP555640", "clade_membership": {"value": "IIb"}, "GA_CT_fraction": {"value": 1.0}, "dinuc_context_fraction": {"value": 1.0}, "outbreak": {"value": "hMPXV-1"}, "country": {"value": "Portugal"}, "host": {"value": "Homo sapiens"}, "lineage": {"value": "B.1"}, "region": {"value": "Europe"}}, "branch_attrs": {"mutations": {"nuc": ["C60081T", "C110147T", "G162623A"], "OPG188": ["R343K"]}, "labels": {"aa": "OPG188: R343K"}}}, {"name": "Monkeypox/PT0261/2022", "node_attrs": {"div": 0.00031385585840631726, "num_date": {"value": 2022.464383561644, "confidence": [2022.464383561644, 2022.464383561644]}, "accession": "OP414301", "clade_membership": {"value": "IIb"}, "GA_CT_fraction": {"value": 1.0}, "dinuc_context_fraction": {"value": 0.0}, "outbreak": {"value": "hMPXV-1"}, "country": {"value": "Portugal"}, "host": {"value": "Homo sapiens"}, "lineage": {"value": "B.1"}, "region": {"value": "Europe"}}, "branch_attrs": {"mutations": {"nuc": ["C184822T"], "OPG210": ["T1156I"]}, "labels": {"aa": "OPG210: T1156I"}}}, {"name": "Monkeypox/PT0445/2022", "node_attrs": {"div": 0.0003086096972146043, "num_date": {"value": 2022.5876712328768, "confidence": [2022.5876712328768, 2022.5876712328768]}, "accession": "OP555526", "clade_membership": {"value": "IIb"}, "outbreak": {"value": "hMPXV-1"}, "country": {"value": "Portugal"}, "host": {"value": "Homo sapiens"}, "lineage": {"value": "B.1"}, "region": {"value": "Europe"}}, "branch_attrs": {"mutations": {}}}, {"name": "Monkeypox/PT0288/2022", "node_attrs": {"div": 0.0003243770221662091, "num_date": {"value": 2022.4479452054795, "confidence": [2022.4479452054795, 2022.4479452054795]}, "accession": "OP414323", "clade_membership": {"value": "IIb"}, "GA_CT_fraction": {"value": 1.0}, "dinuc_context_fraction": {"value": 1.0}, "outbreak": {"value": "hMPXV-1"}, "country": {"value": "Portugal"}, "host": {"value": "Homo sapiens"}, "lineage": {"value": "B.1"}, "region": {"value": "Europe"}}, "branch_attrs": {"mutations": {"nuc": ["G58696A", "G59086A", "G90052A"], "OPG078": ["S39L"], "OPG079": ["S179L"], "OPG110": ["D141N"]}, "labels": {"aa": "OPG078: S39L; OPG079: S179L; OPG110: D141N"}}}, {"name": "Monkeypox/PT0034/2022", "node_attrs": {"div": 0.0003086096972146043, "num_date": {"value": 2022.3986301369864, "confidence": [2022.3986301369864, 2022.3986301369864]}, "accession": "ON843169", "clade_membership": {"value": "IIb"}, "outbreak": {"value": "hMPXV-1"}, "country": {"value": "Portugal"}, "host": {"value": "Homo sapiens"}, "lineage": {"value": "B.1"}, "region": {"value": "Europe"}}, "branch_attrs": {"mutations": {}}}, {"name": "Monkeypox/PT0007/2022", "node_attrs": {"div": 0.0003086096972146043, "num_date": {"value": 2022.368493150685, "confidence": [2022.368493150685, 2022.368493150685]}, "accession": "ON585034", "clade_membership": {"value": "IIb"}, "outbreak": {"value": "hMPXV-1"}, "country": {"value": "Portugal"}, "host": {"value": "Homo sapiens"}, "lineage": {"value": "B.1"}, "region": {"value": "Europe"}}, "branch_attrs": {"mutations": {"nuc": ["A188349-"]}}}, {"name": "Monkeypox/PT0399/2022", "node_attrs": {"div": 0.00032460778003227584, "num_date": {"value": 2022.5438356164384, "confidence": [2022.5438356164384, 2022.5438356164384]}, "accession": "OP555495", "clade_membership": {"value": "IIb"}, "GA_CT_fraction": {"value": 0.6666666666666666}, "dinuc_context_fraction": {"value": 0.5}, "outbreak": {"value": "hMPXV-1"}, "country": {"value": "Portugal"}, "host": {"value": "Homo sapiens"}, "lineage": {"value": "B.1"}, "region": {"value": "Europe"}}, "branch_attrs": {"mutations": {"nuc": ["C58620T", "C123397T", "G123419T"], "OPG144": ["P172T", "C179Y"]}, "labels": {"aa": "OPG144: P172T, C179Y"}}}, {"name": "Monkeypox/PT0128/2022", "node_attrs": {"div": 0.0003086096972146043, "num_date": {"value": 2022.527397260274, "confidence": [2022.527397260274, 2022.527397260274]}, "accession": "OP245361", "clade_membership": {"value": "IIb"}, "outbreak": {"value": "hMPXV-1"}, "country": {"value": "Portugal"}, "host": {"value": "Homo sapiens"}, "lineage": {"value": "B.1"}, "region": {"value": "Europe"}}, "branch_attrs": {"mutations": {"nuc": ["A801-", "C802-", "T803-", "C804-", "A805-"]}}}, {"name": "Monkeypox/PT0291/2022", "node_attrs": {"div": 0.00031384864423705697, "num_date": {"value": 2022.4397260273972, "confidence": [2022.4397260273972, 2022.4397260273972]}, "accession": "OP414326", "clade_membership": {"value": "IIb"}, "GA_CT_fraction": {"value": 0.0}, "outbreak": {"value": "hMPXV-1"}, "country": {"value": "Portugal"}, "host": {"value": "Homo sapiens"}, "lineage": {"value": "B.1"}, "region": {"value": "Europe"}}, "branch_attrs": {"mutations": {"nuc": ["T189168C"]}}}, {"name": "Monkeypox/PT0218/2022", "node_attrs": {"div": 0.00031386107382218065, "num_date": {"value": 2022.4753424657533, "confidence": [2022.4753424657533, 2022.4753424657533]}, "accession": "OP324528", "clade_membership": {"value": "IIb"}, "GA_CT_fraction": {"value": 1.0}, "dinuc_context_fraction": {"value": 1.0}, "outbreak": {"value": "hMPXV-1"}, "country": {"value": "Portugal"}, "host": {"value": "Homo sapiens"}, "lineage": {"value": "B.1"}, "region": {"value": "Europe"}}, "branch_attrs": {"mutations": {"nuc": ["C130606T"]}}}, {"name": "Monkeypox/PT0108/2022", "node_attrs": {"div": 0.00032962367430092523, "num_date": {"value": 2022.5438356164384, "confidence": [2022.5438356164384, 2022.5438356164384]}, "accession": "OP245342", "clade_membership": {"value": "IIb"}, "GA_CT_fraction": {"value": 1.0}, "dinuc_context_fraction": {"value": 0.75}, "outbreak": {"value": "hMPXV-1"}, "country": {"value": "Portugal"}, "host": {"value": "Homo sapiens"}, "lineage": {"value": "B.1"}, "region": {"value": "Europe"}}, "branch_attrs": {"mutations": {"nuc": ["C32772T", "G96065A", "G136995A", "G173875A"], "OPG049": ["R127K"], "OPG117": ["R6K"]}, "labels": {"aa": "OPG049: R127K; OPG117: R6K"}}}, {"name": "Monkeypox/PT0292/2022", "node_attrs": {"div": 0.0003086096972146043, "num_date": {"value": 2022.4369863013699, "confidence": [2022.4369863013699, 2022.4369863013699]}, "accession": "OP414327", "clade_membership": {"value": "IIb"}, "outbreak": {"value": "hMPXV-1"}, "country": {"value": "Portugal"}, "host": {"value": "Homo sapiens"}, "lineage": {"value": "B.1"}, "region": {"value": "Europe"}}, "branch_attrs": {"mutations": {}}}, {"name": "Monkeypox/PT0277/2022", "node_attrs": {"div": 0.00031909778518325756, "num_date": {"value": 2022.4506849315069, "confidence": [2022.4506849315069, 2022.4506849315069]}, "accession": "OP414317", "clade_membership": {"value": "IIb"}, "GA_CT_fraction": {"value": 1.0}, "dinuc_context_fraction": {"value": 1.0}, "outbreak": {"value": "hMPXV-1"}, "country": {"value": "Portugal"}, "host": {"value": "Homo sapiens"}, "lineage": {"value": "B.1"}, "region": {"value": "Europe"}}, "branch_attrs": {"mutations": {"nuc": ["C161690T", "C178094T"], "OPG188": ["S32F"]}, "labels": {"aa": "OPG188: S32F"}}}, {"name": "Monkeypox/PT0317/2022", "node_attrs": {"div": 0.0003086096972146043, "num_date": {"value": 2022.4287671232876, "confidence": [2022.4287671232876, 2022.4287671232876]}, "accession": "OP414349", "clade_membership": {"value": "IIb"}, "outbreak": {"value": "hMPXV-1"}, "country": {"value": "Portugal"}, "host": {"value": "Homo sapiens"}, "lineage": {"value": "B.1"}, "region": {"value": "Europe"}}, "branch_attrs": {"mutations": {}}}, {"name": "Monkeypox/PT0306/2022", "node_attrs": {"div": 0.0003086096972146043, "num_date": {"value": 2022.4287671232876, "confidence": [2022.4287671232876, 2022.4287671232876]}, "accession": "OP414340", "clade_membership": {"value": "IIb"}, "outbreak": {"value": "hMPXV-1"}, "country": {"value": "Portugal"}, "host": {"value": "Homo sapiens"}, "lineage": {"value": "B.1"}, "region": {"value": "Europe"}}, "branch_attrs": {"mutations": {}}}, {"name": "Monkeypox/PT0224/2022", "node_attrs": {"div": 0.000308609697214631, "num_date": {"value": 2022.4753424657533, "confidence": [2022.4753424657533, 2022.4753424657533]}, "accession": "OP324534", "clade_membership": {"value": "IIb"}, "outbreak": {"value": "hMPXV-1"}, "country": {"value": "Portugal"}, "host": {"value": "Homo sapiens"}, "lineage": {"value": "B.1"}, "region": {"value": "Europe"}}, "branch_attrs": {"mutations": {}}}, {"name": "Monkeypox/PT0048/2022", "node_attrs": {"div": 0.0003138651386754493, "num_date": {"value": 2022.36301369863, "confidence": [2022.36301369863, 2022.36301369863]}, "accession": "ON843163", "clade_membership": {"value": "IIb"}, "GA_CT_fraction": {"value": 1.0}, "dinuc_context_fraction": {"value": 1.0}, "outbreak": {"value": "hMPXV-1"}, "country": {"value": "Portugal"}, "host": {"value": "Homo sapiens"}, "lineage": {"value": "B.1"}, "region": {"value": "Europe"}}, "branch_attrs": {"mutations": {"nuc": ["C120638T"]}}}, {"name": "Monkeypox/PT0302/2022", "node_attrs": {"div": 0.0003086096972146043, "num_date": {"value": 2022.4315068493152, "confidence": [2022.4315068493152, 2022.4315068493152]}, "accession": "OP414336", "clade_membership": {"value": "IIb"}, "outbreak": {"value": "hMPXV-1"}, "country": {"value": "Portugal"}, "host": {"value": "Homo sapiens"}, "lineage": {"value": "B.1"}, "region": {"value": "Europe"}}, "branch_attrs": {"mutations": {}}}, {"name": "Monkeypox/PT0589/2022", "node_attrs": {"div": 0.00031914557613414035, "num_date": {"value": 2022.645205479452, "confidence": [2022.645205479452, 2022.645205479452]}, "accession": "OP555657", "clade_membership": {"value": "IIb"}, "GA_CT_fraction": {"value": 1.0}, "dinuc_context_fraction": {"value": 1.0}, "outbreak": {"value": "hMPXV-1"}, "country": {"value": "Portugal"}, "host": {"value": "Homo sapiens"}, "lineage": {"value": "B.1"}, "region": {"value": "Europe"}}, "branch_attrs": {"mutations": {"nuc": ["G2543A", "G73164A"], "OPG093": ["E63K"]}, "labels": {"aa": "OPG093: E63K"}}}, {"name": "Monkeypox/PT0350/2022", "node_attrs": {"div": 0.0003086096972146043, "num_date": {"value": 2022.3931506849315, "confidence": [2022.3931506849315, 2022.3931506849315]}, "accession": "OP414379", "clade_membership": {"value": "IIb"}, "outbreak": {"value": "hMPXV-1"}, "country": {"value": "Portugal"}, "host": {"value": "Homo sapiens"}, "lineage": {"value": "B.1"}, "region": {"value": "Europe"}}, "branch_attrs": {"mutations": {}}}, {"name": "Monkeypox/PT0327/2022", "node_attrs": {"div": 0.00031388415737774815, "num_date": {"value": 2022.4178082191781, "confidence": [2022.4178082191781, 2022.4178082191781]}, "accession": "OP414359", "clade_membership": {"value": "IIb"}, "GA_CT_fraction": {"value": 1.0}, "dinuc_context_fraction": {"value": 1.0}, "outbreak": {"value": "hMPXV-1"}, "country": {"value": "Portugal"}, "host": {"value": "Homo sapiens"}, "lineage": {"value": "B.1"}, "region": {"value": "Europe"}}, "branch_attrs": {"mutations": {"nuc": ["A11326-", "T11327-", "C11328-", "T11329-", "A11330-", "C11331-", "G11332-", "A11333-", "T11334-", "A11335-", "T11336-", "T11337-", "A11338-", "G11339-", "A11340-", "T11341-", "A11342-", "C11343-", "T11344-", "T11345-", "C11346-", "A11347-", "C11348-", "T11349-", "C11350-", "A11351-", "A11352-", "T11353-", "G11354-", "A11355-", "A11356-", "T11357-", "C11358-", "A11359-", "A11360-", "T11361-", "C11362-", "A11363-", "C11364-", "A11365-", "C11366-", "A11367-", "A11368-", "T11369-", "C11370-", "T11371-", "A11372-", "A11373-", "T11374-", "G11375-", "T11376-", "A11377-", "G11378-", "G11379-", "T11380-", "T11381-", "T11382-", "A11383-", "T11384-", "G11385-", "A11386-", "C11387-", "A11388-", "T11389-", "A11390-", "A11391-", "T11392-", "A11393-", "G11394-", "C11395-", "A11396-", "T11397-", "T11398-", "T11399-", "T11400-", "C11401-", "A11402-", "G11403-", "C11404-", "A11405-", "G11406-", "T11407-", "T11408-", "C11409-", "A11410-", "A11411-", "T11412-", "G11413-", "T11414-", "T11415-", "T11416-", "C11417-", "T11418-", "A11419-", "G11420-", "A11421-", "T11422-", "T11423-", "C11424-", "G11425-", "T11426-", "T11427-", "G11428-", "A11429-", "T11430-", "G11431-", "G11432-", "C11433-", "A11434-", "A11435-", "T11436-", "G11437-", "G11438-", "T11439-", "T11440-", "A11441-", "T11442-", "A11443-", "C11444-", "A11445-", "T11446-", "G11447-", "T11448-", "A11449-", "T11450-", "A11451-", "T11452-", "C11453-", "C11454-", "G11455-", "T11456-", "T11457-", "A11458-", "T11459-", "T11460-", "T11461-", "G11462-", "A11463-", "T11464-", "C11465-", "T11466-", "A11467-", "A11468-", "T11469-", "G11470-", "T11471-", "T11472-", "G11473-", "A11474-", "C11475-", "A11476-", "T11477-", "C11478-", "T11479-", "G11480-", "A11481-", "A11482-", "C11483-", "C11484-", "G11485-", "G11486-", "A11487-", "T11488-", "T11489-", "C11490-", "T11491-", "A11492-", "G11493-", "C11494-", "A11495-", "G11496-", "T11497-", "A11498-", "A11499-", "A11500-", "G11501-", "A11502-", "T11503-", "A11504-", "C11505-", "T11506-", "A11507-", "G11508-", "A11509-", "G11510-", "A11511-", "T11512-", "T11513-", "G11514-", "T11515-", "T11516-", "T11517-", "A11518-", "T11519-", "T11520-", "A11521-", "T11522-", "A11523-", "T11524-", "C11525-", "T11526-", "A11527-", "A11528-", "C11529-", "A11530-", "G11531-", "C11532-", "C11533-", "T11534-", "T11535-", "G11536-", "T11537-", "G11538-", "A11539-", "A11540-", "G11541-", "A11542-", "A11543-", "G11544-", "T11545-", "G11546-", "T11547-", "T11548-", "T11549-", "C11550-", "T11551-", "C11552-", "C11553-", "T11554-", "C11555-", "G11556-", "T11557-", "T11558-", "T11559-", "G11560-", "T11561-", "C11562-", "A11563-", "A11564-", "T11565-", "C11566-", "A11567-", "T11568-", "G11569-", "T11570-", "T11571-", "A11572-", "A11573-", "T11574-", "G11575-", "T11576-", "C11577-", "T11578-", "T11579-", "T11580-", "A11581-", "A11582-", "G11583-", "A11584-", "T11585-", "A11586-", "A11587-", "G11588-", "G11589-", "T11590-", "A11591-", "G11592-", "A11593-", "C11594-", "A11595-", "A11596-", "A11597-", "T11598-", "G11599-", "T11600-", "T11601-", "T11602-", "A11603-", "T11604-", "A11605-", "G11606-", "T11607-", "A11608-", "C11609-", "T11610-", "A11611-", "A11612-", "G11613-", "A11614-", "A11615-", "T11616-", "T11617-", "G11618-", "G11619-", "G11620-", "C11621-", "A11622-", "A11623-", "A11624-", "C11625-", "A11626-", "T11627-", "A11628-", "A11629-", "G11630-", "A11631-", "C11632-", "A11633-", "T11634-", "G11635-", "T11636-", "C11637-", "A11638-", "C11639-", "A11640-", "A11641-", "A11642-", "G11643-", "A11644-", "C11645-", "C11646-", "C11647-", "T11648-", "T11649-", "T11650-", "T11651-", "T11652-", "G11653-", "T11654-", "A11655-", "T11656-", "G11657-", "T11658-", "A11659-", "T11660-", "A11661-", "A11662-", "G11663-", "T11664-", "G11665-", "T11666-", "A11667-", "G11668-", "A11669-", "A11670-", "A11671-", "T11672-", "T11673-", "A11674-", "T11675-", "A11676-", "A11677-", "C11678-", "A11679-", "T11680-", "C11681-", "C11682-", "A11683-", "T11684-", "A11685-", "G11686-", "T11687-", "T11688-", "G11689-", "G11690-", "A11691-", "T11692-", "T11693-", "C11694-", "A11695-", "C11696-", "A11697-", "T11698-", "A11699-", "G11700-", "G11701-", "T11702-", "G11703-", "T11704-", "C11705-", "C11706-", "A11707-", "A11708-", "T11709-", "C11710-", "G11711-", "G11712-", "G11713-", "A11714-", "T11715-", "C11716-", "T11717-", "C11718-", "T11719-", "C11720-", "C11721-", "A11722-", "T11723-", "C11724-", "A11725-", "T11726-", "C11727-", "G11728-", "A11729-", "G11730-", "A11731-", "T11732-", "G11733-", "A11734-", "T11735-", "T11736-", "G11737-", "A11738-", "C11739-", "G11740-", "G11741-", "C11742-", "A11743-", "T11744-", "C11745-", "T11746-", "C11747-", "C11748-", "C11749-", "C11750-", "C11751-", "T11752-", "T11753-", "C11754-", "C11755-", "T11756-", "T11757-", "T11758-", "T11759-", "T11760-", "T11761-", "A11762-", "G11763-", "T11764-", "A11765-", "G11766-", "A11767-", "T11768-", "A11769-", "T11770-", "T11771-", "T11772-", "C11773-", "A11774-", "T11775-", "C11776-", "G11777-", "T11778-", "G11779-", "T11780-", "A11781-", "A11782-", "G11783-", "A11784-", "A11785-", "T11786-", "C11787-", "A11788-", "A11789-", "T11790-", "A11791-", "T11792-", "T11793-", "A11794-", "A11795-", "T11796-", "A11797-", "T11798-", "T11799-", "T11800-", "C11801-", "T11802-", "A11803-", "A11804-", "A11805-", "G11806-", "T11807-", "A11808-", "T11809-", "C11810-", "T11811-", "G11812-", "T11813-", "G11814-", "T11815-", "A11816-", "T11817-", "A11818-", "G11819-", "C11820-", "C11821-", "T11822-", "C11823-", "T11824-", "T11825-", "T11826-", "A11827-", "T11828-", "T11829-", "T11830-", "A11831-", "C11832-", "C11833-", "A11834-", "C11835-", "A11836-", "G11837-", "C11838-", "T11839-", "C11840-", "C11841-", "A11842-", "T11843-", "A11844-", "T11845-", "T11846-", "C11847-", "C11848-", "A11849-", "A11850-", "C11851-", "A11852-", "T11853-", "G11854-", "C11855-", "A11856-", "T11857-", "T11858-", "C11859-", "C11860-", "A11861-", "C11862-", "T11863-", "A11864-", "G11865-", "A11866-", "G11867-", "G11868-", "G11869-", "A11870-", "T11871-", "A11872-", "T11873-", "C11874-", "G11875-", "A11876-", "T11877-", "A11878-", "T11879-", "C11880-", "G11881-", "C11882-", "C11883-", "G11884-", "A11885-", "A11886-", "T11887-", "G11888-", "T11889-", "C11890-", "A11891-", "T11892-", "A11893-", "T11894-", "A11895-", "C11896-", "T11897-", "C11898-", "A11899-", "A11900-", "T11901-", "T11902-", "A11903-", "G11904-", "T11905-", "A11906-", "T11907-", "A11908-", "T11909-", "G11910-", "T11911-", "T11912-", "G11913-", "G11914-", "A11915-", "G11916-", "G11917-", "A11918-", "C11919-", "A11920-", "T11921-", "C11922-", "C11923-", "G11924-", "A11925-", "G11926-", "T11927-", "T11928-", "C11929-", "A11930-", "T11931-", "T11932-", "G11933-", "T11934-", "T11935-", "T11936-", "T11937-", "C11938-", "A11939-", "A11940-", "T11941-", "A11942-", "T11943-", "C11944-", "A11945-", "A11946-", "A11947-", "G11948-", "A11949-", "G11950-", "A11951-", "T11952-", "G11953-", "G11954-", "T11955-", "T11956-", "T11957-", "C11958-", "C11959-", "T11960-", "T11961-", "A11962-", "T11963-", "C11964-", "A11965-", "T11966-", "T11967-", "T11968-", "C11969-", "T11970-", "C11971-", "C11972-", "A11973-", "T11974-", "A11975-", "G11976-", "T11977-", "G11978-", "G11979-", "T11980-", "A11981-", "C11982-", "A11983-", "A11984-", "T11985-", "A11986-", "C11987-", "T11988-", "A11989-", "C11990-", "A11991-", "C11992-", "A11993-", "T11994-", "T11995-", "A11996-", "T11997-", "T11998-", "C11999-", "C12000-", "G12001-", "T12002-", "A12003-", "C12004-", "G12005-", "G12006-", "C12007-", "T12008-", "T12009-", "T12010-", "C12011-", "C12012-", "A12013-", "T12014-", "T12015-", "C12016-", "T12017-", "C12018-", "C12019-", "A12020-", "A12021-", "A12022-", "A12023-", "A12024-", "C12025-", "A12026-", "A12027-", "T12028-", "T12029-", "T12030-", "T12031-", "A12032-", "C12033-", "C12034-", "A12035-", "A12036-", "A12037-", "T12038-", "C12039-", "T12040-", "A12041-", "A12042-", "A12043-", "T12044-", "C12045-", "T12046-", "A12047-", "C12048-", "A12049-", "T12050-", "C12051-", "T12052-", "T12053-", "T12054-", "A12055-", "T12056-", "T12057-", "G12058-", "T12059-", "A12060-", "T12061-", "C12062-", "T12063-", "A12064-", "T12065-", "A12066-", "A12067-", "T12068-", "C12069-", "A12070-", "C12071-", "T12072-", "A12073-", "T12074-", "T12075-", "T12076-", "A12077-", "G12078-", "A12079-", "T12080-", "A12081-", "A12082-", "T12083-", "C12084-", "A12085-", "G12086-", "C12087-", "C12088-", "A12089-", "T12090-", "A12091-", "A12092-", "T12093-", "T12094-", "C12095-", "C12096-", "T12097-", "C12098-", "G12099-", "A12100-", "G12101-", "T12102-", "G12103-", "C12104-", "A12105-", "A12106-", "C12107-", "A12108-", "T12109-", "G12110-", "T12111-", "T12112-", "A12113-", "G12114-", "A12115-", "T12116-", "C12117-", "G12118-", "T12119-", "C12120-", "T12121-", "A12122-", "T12123-", "A12124-", "T12125-", "A12126-", "T12127-", "G12128-", "A12129-", "A12130-", "T12131-", "A12132-", "A12133-", "G12134-", "C12135-", "C12136-", "G12137-", "T12138-", "G12139-", "T12140-", "T12141-", "A12142-", "T12143-", "C12144-", "T12145-", "A12146-", "T12147-", "T12148-", "C12149-", "C12150-", "T12151-", "T12152-", "T12153-", "C12154-", "A12155-", "T12156-", "T12157-", "A12158-", "A12159-", "C12160-", "A12161-", "A12162-", "T12163-", "T12164-", "T12165-", "A12166-", "A12167-", "C12168-", "G12169-", "A12170-", "T12171-", "G12172-", "T12173-", "C12174-", "T12175-", "A12176-", "T12177-", "A12178-", "T12179-", "C12180-", "T12181-", "A12182-", "T12183-", "A12184-", "T12185-", "G12186-", "A12187-", "G12188-", "A12189-", "T12190-", "G12191-", "A12192-", "C12193-", "T12194-", "T12195-", "A12196-", "A12197-", "T12198-", "A12199-", "T12200-", "A12201-", "A12202-", "T12203-", "A12204-", "T12205-", "T12206-", "G12207-", "A12208-", "A12209-", "G12210-", "A12211-", "G12212-", "C12213-", "T12214-", "G12215-", "T12216-", "A12217-", "C12218-", "A12219-", "A12220-", "T12221-", "A12222-", "G12223-", "T12224-", "T12225-", "T12226-", "T12227-", "T12228-", "A12229-", "T12230-", "C12231-", "T12232-", "A12233-", "T12234-", "A12235-", "G12236-", "A12237-", "A12238-", "C15435T"], "OPG023": ["S221X", "S222-", "I223-", "D224-", "K225-", "N226-", "Y227-", "C228-", "T229-", "A230-", "L231-", "Q232-", "Y233-", "Y234-", "I235-", "K236-", "S237-", "S238-", "H239-", "I240-", "D241-", "I242-", "D243-", "I244-", "V245-", "K246-", "L247-", "L248-", "M249-", "K250-", "G251-", "I252-", "D253-", "N254-", "T255-", "A256-", "Y257-", "S258-", "Y259-", "I260-", "D261-", "D262-", "L263-", "T264-", "C265-", "C266-", "T267-", "R268-", "G269-", "I270-", "M271-", "A272-", "D273-", "Y274-", "L275-", "N276-", "S277-", "D278-", "Y279-", "R280-", "Y281-", "N282-", "K283-", "D284-", "V285-", "D286-", "L287-", "D288-", "L289-", "V290-", "K291-", "L292-", "F293-", "L294-", "E295-", "N296-", "G297-", "K298-", "P299-", "Y300-", "G301-", "I302-", "M303-", "C304-", "S305-", "I306-", "V307-", "P308-", "L309-", "W310-", "R311-", "N312-", "D313-", "K314-", "E315-", "T316-", "I317-", "S318-", "L319-", "I320-", "L321-", "K322-", "T323-", "M324-", "N325-", "S326-", "D327-", "V328-", "L329-", "Q330-", "H331-", "I332-", "L333-", "I334-", "E335-", "Y336-", "M337-", "T338-", "F339-", "G340-", "D341-", "I342-", "D343-", "I344-", "P345-", "L346-", "V347-", "E348-", "C349-", "M350-", "L351-", "E352-", "Y353-", "G354-", "A355-", "V356-", "V357-", "N358-", "K359-", "E360-", "A361-", "I362-", "H363-", "R364-", "Y365-", "F366-", "R367-", "N368-", "I369-", "N370-", "I371-", "D372-", "S373-", "Y374-", "T375-", "M376-", "K377-", "Y378-", "L379-", "L380-", "K381-", "K382-", "E383-", "G384-", "G385-", "D386-", "A387-", "V388-", "N389-", "H390-", "L391-", "D392-", "D393-", "G394-", "E395-", "I396-", "P397-", "I398-", "G399-", "H400-", "L401-", "C402-", "E403-", "S404-", "N405-", "Y406-", "G407-", "C408-", "Y409-", "N410-", "F411-", "Y412-", "T413-", "Y414-", "T415-", "Y416-", "K417-", "K418-", "G419-", "L420-", "C421-", "D422-", "M423-", "S424-", "Y425-", "V426-", "C427-", "P428-", "I429-", "L430-", "S431-", "T432-", "I433-", "N434-", "I435-", "C436-", "L437-", "P438-", "Y439-", "L440-", "K441-", "D442-", "I443-", "N444-", "M445-", "I446-", "D447-", "K448-", "R449-", "G450-", "E451-", "T452-", "L453-", "L454-", "H455-", "K456-", "A457-", "V458-", "R459-", "Y460-", "N461-", "K462-", "Q463-", "S464-", "L465-", "V466-", "S467-", "L468-", "L469-", "L470-", "E471-", "S472-", "G473-", "S474-", "D475-", "V476-", "N477-", "I478-", "R479-", "S480-", "N481-", "N482-", "G483-", "Y484-", "T485-", "C486-", "I487-", "T488-", "I489-", "A490-", "I491-", "N492-", "E493-", "S494-", "R495-", "N496-", "I497-", "E498-", "L499-", "L500-", "K501-", "M502-", "L503-", "L504-", "C505-", "H506-", "K507-", "P508-", "T509-", "L510-", "D511-", "C512-", "V513-", "I514-", "D515-", "S516-", "L517-", "S518-", "E519-", "V520-", "S521-", "N522-", "I523-", "V524-", "D525-", "*661X"]}, "labels": {"aa": "OPG023: S221X, S222-, I223-, D224-, K225-, N226-, Y227-, C228-, T229-, A230-, L231-, Q232-, Y233-, Y234-, I235-, K236-, S237-, S238-, H239-, I240-, D241-, I242-, D243-, I244-, V245-, K246-, L247-, L248-, M249-, K250-, G251-, I252-, D253-, N254-, T255-, A256-, Y257-, S258-, Y259-, I260-, D261-, D262-, L263-, T264-, C265-, C266-, T267-, R268-, G269-, I270-, M271-, A272-, D273-, Y274-, L275-, N276-, S277-, D278-, Y279-, R280-, Y281-, N282-, K283-, D284-, V285-, D286-, L287-, D288-, L289-, V290-, K291-, L292-, F293-, L294-, E295-, N296-, G297-, K298-, P299-, Y300-, G301-, I302-, M303-, C304-, S305-, I306-, V307-, P308-, L309-, W310-, R311-, N312-, D313-, K314-, E315-, T316-, I317-, S318-, L319-, I320-, L321-, K322-, T323-, M324-, N325-, S326-, D327-, V328-, L329-, Q330-, H331-, I332-, L333-, I334-, E335-, Y336-, M337-, T338-, F339-, G340-, D341-, I342-, D343-, I344-, P345-, L346-, V347-, E348-, C349-, M350-, L351-, E352-, Y353-, G354-, A355-, V356-, V357-, N358-, K359-, E360-, A361-, I362-, H363-, R364-, Y365-, F366-, R367-, N368-, I369-, N370-, I371-, D372-, S373-, Y374-, T375-, M376-, K377-, Y378-, L379-, L380-, K381-, K382-, E383-, G384-, G385-, D386-, A387-, V388-, N389-, H390-, L391-, D392-, D393-, G394-, E395-, I396-, P397-, I398-, G399-, H400-, L401-, C402-, E403-, S404-, N405-, Y406-, G407-, C408-, Y409-, N410-, F411-, Y412-, T413-, Y414-, T415-, Y416-, K417-, K418-, G419-, L420-, C421-, D422-, M423-, S424-, Y425-, V426-, C427-, P428-, I429-, L430-, S431-, T432-, I433-, N434-, I435-, C436-, L437-, P438-, Y439-, L440-, K441-, D442-, I443-, N444-, M445-, I446-, D447-, K448-, R449-, G450-, E451-, T452-, L453-, L454-, H455-, K456-, A457-, V458-, R459-, Y460-, N461-, K462-, Q463-, S464-, L465-, V466-, S467-, L468-, L469-, L470-, E471-, S472-, G473-, S474-, D475-, V476-, N477-, I478-, R479-, S480-, N481-, N482-, G483-, Y484-, T485-, C486-, I487-, T488-, I489-, A490-, I491-, N492-, E493-, S494-, R495-, N496-, I497-, E498-, L499-, L500-, K501-, M502-, L503-, L504-, C505-, H506-, K507-, P508-, T509-, L510-, D511-, C512-, V513-, I514-, D515-, S516-, L517-, S518-, E519-, V520-, S521-, N522-, I523-, V524-, D525-, *661X"}}}, {"name": "Monkeypox/PT0297/2022", "node_attrs": {"div": 0.0003138486254135669, "num_date": {"value": 2022.4342465753425, "confidence": [2022.4342465753425, 2022.4342465753425]}, "accession": "OP414331", "clade_membership": {"value": "IIb"}, "GA_CT_fraction": {"value": 1.0}, "dinuc_context_fraction": {"value": 1.0}, "outbreak": {"value": "hMPXV-1"}, "country": {"value": "Portugal"}, "host": {"value": "Homo sapiens"}, "lineage": {"value": "B.1"}, "region": {"value": "Europe"}}, "branch_attrs": {"mutations": {"nuc": ["C175442T"], "OPG204": ["S304F"]}, "labels": {"aa": "OPG204: S304F"}}}, {"name": "Monkeypox/PT0318/2022", "node_attrs": {"div": 0.0003086096972146043, "num_date": {"value": 2022.4205479452055, "confidence": [2022.4205479452055, 2022.4205479452055]}, "accession": "OP414350", "clade_membership": {"value": "IIb"}, "outbreak": {"value": "hMPXV-1"}, "country": {"value": "Portugal"}, "host": {"value": "Homo sapiens"}, "lineage": {"value": "B.1"}, "region": {"value": "Europe"}}, "branch_attrs": {"mutations": {}}}, {"name": "Monkeypox/PT0085/2022", "node_attrs": {"div": 0.0003086096972146043, "num_date": {"value": 2022.5520547945205, "confidence": [2022.5520547945205, 2022.5520547945205]}, "accession": "OP245336", "clade_membership": {"value": "IIb"}, "outbreak": {"value": "hMPXV-1"}, "country": {"value": "Portugal"}, "host": {"value": "Homo sapiens"}, "lineage": {"value": "B.1"}, "region": {"value": "Europe"}}, "branch_attrs": {"mutations": {}}}, {"name": "Monkeypox/PT0042/2022", "node_attrs": {"div": 0.0003086096972146043, "num_date": {"value": 2022.4205479452055, "confidence": [2022.4205479452055, 2022.4205479452055]}, "accession": "ON843180", "clade_membership": {"value": "IIb"}, "outbreak": {"value": "hMPXV-1"}, "country": {"value": "Portugal"}, "host": {"value": "Homo sapiens"}, "lineage": {"value": "B.1"}, "region": {"value": "Europe"}}, "branch_attrs": {"mutations": {}}}, {"name": "Monkeypox/PT0017/2022", "node_attrs": {"div": 0.0003138638780461909, "num_date": {"value": 2022.3821917808218, "confidence": [2022.3821917808218, 2022.3821917808218]}, "accession": "ON649715", "clade_membership": {"value": "IIb"}, "GA_CT_fraction": {"value": 1.0}, "dinuc_context_fraction": {"value": 0.0}, "outbreak": {"value": "hMPXV-1"}, "country": {"value": "Portugal"}, "host": {"value": "Homo sapiens"}, "lineage": {"value": "B.1"}, "region": {"value": "Europe"}}, "branch_attrs": {"mutations": {"nuc": ["G85079A"]}}}, {"name": "Monkeypox/PT0304/2022", "node_attrs": {"div": 0.0003086096972146043, "num_date": {"value": 2022.4315068493152, "confidence": [2022.4315068493152, 2022.4315068493152]}, "accession": "OP414338", "clade_membership": {"value": "IIb"}, "outbreak": {"value": "hMPXV-1"}, "country": {"value": "Portugal"}, "host": {"value": "Homo sapiens"}, "lineage": {"value": "B.1"}, "region": {"value": "Europe"}}, "branch_attrs": {"mutations": {}}}, {"name": "Monkeypox/PT0081/2022", "node_attrs": {"div": 0.00032962425623619474, "num_date": {"value": 2022.5575342465754, "confidence": [2022.5575342465754, 2022.5575342465754]}, "accession": "OP245334", "clade_membership": {"value": "IIb"}, "GA_CT_fraction": {"value": 1.0}, "dinuc_context_fraction": {"value": 1.0}, "outbreak": {"value": "hMPXV-1"}, "country": {"value": "Portugal"}, "host": {"value": "Homo sapiens"}, "lineage": {"value": "B.1.10"}, "region": {"value": "Europe"}}, "branch_attrs": {"mutations": {"nuc": ["C89906T", "G94798A", "C120237T", "G126047A"], "OPG110": ["S92F"], "OPG115": ["E47K"], "OPG148": ["R21K"]}, "labels": {"aa": "OPG110: S92F; OPG115: E47K; OPG148: R21K", "clade": "B.1.10"}}}, {"name": "Monkeypox/PT0273/2022", "node_attrs": {"div": 0.0003086096972146043, "num_date": {"value": 2022.4534246575342, "confidence": [2022.4534246575342, 2022.4534246575342]}, "accession": "OP414313", "clade_membership": {"value": "IIb"}, "outbreak": {"value": "hMPXV-1"}, "country": {"value": "Portugal"}, "host": {"value": "Homo sapiens"}, "lineage": {"value": "B.1"}, "region": {"value": "Europe"}}, "branch_attrs": {"mutations": {}}}, {"name": "Monkeypox/PT0126/2022", "node_attrs": {"div": 0.0003086096972146043, "num_date": {"value": 2022.5328767123287, "confidence": [2022.5328767123287, 2022.5328767123287]}, "accession": "OP245359", "clade_membership": {"value": "IIb"}, "outbreak": {"value": "hMPXV-1"}, "country": {"value": "Portugal"}, "host": {"value": "Homo sapiens"}, "lineage": {"value": "B.1"}, "region": {"value": "Europe"}}, "branch_attrs": {"mutations": {"nuc": ["A801-", "C802-"]}}}, {"name": "Monkeypox/PT0344/2022", "node_attrs": {"div": 0.0003138486254135669, "num_date": {"value": 2022.3958904109588, "confidence": [2022.3958904109588, 2022.3958904109588]}, "accession": "OP414373", "clade_membership": {"value": "IIb"}, "GA_CT_fraction": {"value": 1.0}, "dinuc_context_fraction": {"value": 0.0}, "outbreak": {"value": "hMPXV-1"}, "country": {"value": "Portugal"}, "host": {"value": "Homo sapiens"}, "lineage": {"value": "B.1"}, "region": {"value": "Europe"}}, "branch_attrs": {"mutations": {"nuc": ["C88498T"], "OPG109": ["R317K"]}, "labels": {"aa": "OPG109: R317K"}}}, {"name": "Monkeypox/PT0325/2022", "node_attrs": {"div": 0.0003086096972146043, "num_date": {"value": 2022.4205479452055, "confidence": [2022.4205479452055, 2022.4205479452055]}, "accession": "OP414357", "clade_membership": {"value": "IIb"}, "outbreak": {"value": "hMPXV-1"}, "country": {"value": "Portugal"}, "host": {"value": "Homo sapiens"}, "lineage": {"value": "B.1"}, "region": {"value": "Europe"}}, "branch_attrs": {"mutations": {}}}, {"name": "Monkeypox/PT0343/2022", "node_attrs": {"div": 0.0003086096972146043, "num_date": {"value": 2022.3986301369864, "confidence": [2022.3986301369864, 2022.3986301369864]}, "accession": "OP414372", "clade_membership": {"value": "IIb"}, "outbreak": {"value": "hMPXV-1"}, "country": {"value": "Portugal"}, "host": {"value": "Homo sapiens"}, "lineage": {"value": "B.1"}, "region": {"value": "Europe"}}, "branch_attrs": {"mutations": {}}}, {"name": "Monkeypox/PT0367/2022", "node_attrs": {"div": 0.0003086096972146043, "num_date": {"value": 2022.486301369863, "confidence": [2022.486301369863, 2022.486301369863]}, "accession": "OP555464", "clade_membership": {"value": "IIb"}, "outbreak": {"value": "hMPXV-1"}, "country": {"value": "Portugal"}, "host": {"value": "Homo sapiens"}, "lineage": {"value": "B.1"}, "region": {"value": "Europe"}}, "branch_attrs": {"mutations": {}}}, {"name": "Monkeypox/PT0355/2022", "node_attrs": {"div": 0.0003138506460331588, "num_date": {"value": 2022.3876712328768, "confidence": [2022.3876712328768, 2022.3876712328768]}, "accession": "OP414382", "clade_membership": {"value": "IIb"}, "GA_CT_fraction": {"value": 1.0}, "dinuc_context_fraction": {"value": 1.0}, "outbreak": {"value": "hMPXV-1"}, "country": {"value": "Portugal"}, "host": {"value": "Homo sapiens"}, "lineage": {"value": "B.1"}, "region": {"value": "Europe"}}, "branch_attrs": {"mutations": {"nuc": ["C152973T"]}}}, {"name": "Monkeypox/PT0272/2022", "node_attrs": {"div": 0.0003138595761161082, "num_date": {"value": 2022.4534246575342, "confidence": [2022.4534246575342, 2022.4534246575342]}, "accession": "OP414312", "clade_membership": {"value": "IIb"}, "GA_CT_fraction": {"value": 1.0}, "dinuc_context_fraction": {"value": 1.0}, "outbreak": {"value": "hMPXV-1"}, "country": {"value": "Portugal"}, "host": {"value": "Homo sapiens"}, "lineage": {"value": "B.1"}, "region": {"value": "Europe"}}, "branch_attrs": {"mutations": {"nuc": ["C136733T"], "OPG153": ["R312Q"]}, "labels": {"aa": "OPG153: R312Q"}}}, {"name": "Monkeypox/PT0026/2022", "node_attrs": {"div": 0.00030860969721463124, "num_date": {"value": 2022.376712328767, "confidence": [2022.376712328767, 2022.376712328767]}, "accession": "ON649711", "clade_membership": {"value": "IIb"}, "outbreak": {"value": "hMPXV-1"}, "country": {"value": "Portugal"}, "host": {"value": "Homo sapiens"}, "lineage": {"value": "B.1"}, "region": {"value": "Europe"}}, "branch_attrs": {"mutations": {}}}, {"name": "Monkeypox/PT0303/2022", "node_attrs": {"div": 0.0003190974912921953, "num_date": {"value": 2022.4315068493152, "confidence": [2022.4315068493152, 2022.4315068493152]}, "accession": "OP414337", "clade_membership": {"value": "IIb"}, "GA_CT_fraction": {"value": 1.0}, "dinuc_context_fraction": {"value": 1.0}, "outbreak": {"value": "hMPXV-1"}, "country": {"value": "Portugal"}, "host": {"value": "Homo sapiens"}, "lineage": {"value": "B.1"}, "region": {"value": "Europe"}}, "branch_attrs": {"mutations": {"nuc": ["C56259T", "G164487A"]}}}, {"name": "Monkeypox/PT0384/2022", "node_attrs": {"div": 0.0003138484554633167, "num_date": {"value": 2022.527397260274, "confidence": [2022.527397260274, 2022.527397260274]}, "accession": "OP555480", "clade_membership": {"value": "IIb"}, "GA_CT_fraction": {"value": 1.0}, "dinuc_context_fraction": {"value": 1.0}, "outbreak": {"value": "hMPXV-1"}, "country": {"value": "Portugal"}, "host": {"value": "Homo sapiens"}, "lineage": {"value": "B.1"}, "region": {"value": "Europe"}}, "branch_attrs": {"mutations": {"nuc": ["G56968A"], "OPG074": ["S53L"]}, "labels": {"aa": "OPG074: S53L"}}}, {"name": "Monkeypox/PT0348/2022", "node_attrs": {"div": 0.0003086096972146043, "num_date": {"value": 2022.3958904109588, "confidence": [2022.3958904109588, 2022.3958904109588]}, "accession": "OP414377", "clade_membership": {"value": "IIb"}, "outbreak": {"value": "hMPXV-1"}, "country": {"value": "Portugal"}, "host": {"value": "Homo sapiens"}, "lineage": {"value": "B.1"}, "region": {"value": "Europe"}}, "branch_attrs": {"mutations": {}}}, {"name": "Monkeypox/PT0523/2022", "node_attrs": {"div": 0.0003086096972146043, "num_date": {"value": 2022.6260273972603, "confidence": [2022.6260273972603, 2022.6260273972603]}, "accession": "OP555594", "clade_membership": {"value": "IIb"}, "outbreak": {"value": "hMPXV-1"}, "country": {"value": "Portugal"}, "host": {"value": "Homo sapiens"}, "lineage": {"value": "B.1"}, "region": {"value": "Europe"}}, "branch_attrs": {"mutations": {}}}, {"name": "Monkeypox/PT0232/2022", "node_attrs": {"div": 0.0003086096972146043, "num_date": {"value": 2022.4698630136986, "confidence": [2022.4698630136986, 2022.4698630136986]}, "accession": "OP324540", "clade_membership": {"value": "IIb"}, "outbreak": {"value": "hMPXV-1"}, "country": {"value": "Portugal"}, "host": {"value": "Homo sapiens"}, "lineage": {"value": "B.1"}, "region": {"value": "Europe"}}, "branch_attrs": {"mutations": {}}}, {"name": "Monkeypox/PT0173/2022", "node_attrs": {"div": 0.0003086096972146043, "num_date": {"value": 2022.4945205479453, "confidence": [2022.4945205479453, 2022.4945205479453]}, "accession": "OP324488", "clade_membership": {"value": "IIb"}, "outbreak": {"value": "hMPXV-1"}, "country": {"value": "Portugal"}, "host": {"value": "Homo sapiens"}, "lineage": {"value": "B.1"}, "region": {"value": "Europe"}}, "branch_attrs": {"mutations": {"nuc": ["A801-", "C802-"]}}}, {"name": "Monkeypox/PT0207/2022", "node_attrs": {"div": 0.00031913066161169456, "num_date": {"value": 2022.472602739726, "confidence": [2022.472602739726, 2022.472602739726]}, "accession": "OP324517", "clade_membership": {"value": "IIb"}, "GA_CT_fraction": {"value": 1.0}, "dinuc_context_fraction": {"value": 1.0}, "outbreak": {"value": "hMPXV-1"}, "country": {"value": "Portugal"}, "host": {"value": "Homo sapiens"}, "lineage": {"value": "B.1"}, "region": {"value": "Europe"}}, "branch_attrs": {"mutations": {"nuc": ["C64942T", "G136330A"], "OPG084": ["S74F"]}, "labels": {"aa": "OPG084: S74F"}}}, {"name": "Monkeypox/PT0529/2022", "node_attrs": {"div": 0.0003138539913479938, "num_date": {"value": 2022.6397260273973, "confidence": [2022.6397260273973, 2022.6397260273973]}, "accession": "OP555600", "clade_membership": {"value": "IIb"}, "GA_CT_fraction": {"value": 1.0}, "dinuc_context_fraction": {"value": 0.0}, "outbreak": {"value": "hMPXV-1"}, "country": {"value": "Portugal"}, "host": {"value": "Homo sapiens"}, "lineage": {"value": "B.1"}, "region": {"value": "Europe"}}, "branch_attrs": {"mutations": {"nuc": ["G141759A"]}}}, {"name": "Monkeypox/PT0439/2022", "node_attrs": {"div": 0.000334973096997538, "num_date": {"value": 2022.5821917808219, "confidence": [2022.5821917808219, 2022.5821917808219]}, "accession": "OP555523", "clade_membership": {"value": "IIb"}, "GA_CT_fraction": {"value": 1.0}, "dinuc_context_fraction": {"value": 1.0}, "outbreak": {"value": "hMPXV-1"}, "country": {"value": "Portugal"}, "host": {"value": "Homo sapiens"}, "lineage": {"value": "B.1"}, "region": {"value": "Europe"}}, "branch_attrs": {"mutations": {"nuc": ["C15503T", "G23711A", "G89347A", "G97342A", "G170981A"], "OPG109": ["S34L"], "OPG117": ["D432N"]}, "labels": {"aa": "OPG109: S34L; OPG117: D432N"}}}, {"name": "Monkeypox/PT0322/2022", "node_attrs": {"div": 0.0003086096972146043, "num_date": {"value": 2022.4287671232876, "confidence": [2022.4287671232876, 2022.4287671232876]}, "accession": "OP414354", "clade_membership": {"value": "IIb"}, "outbreak": {"value": "hMPXV-1"}, "country": {"value": "Portugal"}, "host": {"value": "Homo sapiens"}, "lineage": {"value": "B.1"}, "region": {"value": "Europe"}}, "branch_attrs": {"mutations": {}}}, {"name": "Monkeypox/PT0289/2022", "node_attrs": {"div": 0.0003086096972146043, "num_date": {"value": 2022.445205479452, "confidence": [2022.445205479452, 2022.445205479452]}, "accession": "OP414324", "clade_membership": {"value": "IIb"}, "outbreak": {"value": "hMPXV-1"}, "country": {"value": "Portugal"}, "host": {"value": "Homo sapiens"}, "lineage": {"value": "B.1"}, "region": {"value": "Europe"}}, "branch_attrs": {"mutations": {}}}, {"name": "Monkeypox/PT0062/2022", "node_attrs": {"div": 0.0003138507488195723, "num_date": {"value": 2022.5821917808219, "confidence": [2022.5821917808219, 2022.5821917808219]}, "accession": "OP245316", "clade_membership": {"value": "IIb"}, "GA_CT_fraction": {"value": 1.0}, "dinuc_context_fraction": {"value": 1.0}, "outbreak": {"value": "hMPXV-1"}, "country": {"value": "Portugal"}, "host": {"value": "Homo sapiens"}, "lineage": {"value": "B.1"}, "region": {"value": "Europe"}}, "branch_attrs": {"mutations": {"nuc": ["C15652T"]}}}, {"name": "Monkeypox/PT0009/2022", "node_attrs": {"div": 0.0003086096972146043, "num_date": {"value": 2022.368493150685, "confidence": [2022.368493150685, 2022.368493150685]}, "accession": "ON585035", "clade_membership": {"value": "IIb"}, "outbreak": {"value": "hMPXV-1"}, "country": {"value": "Portugal"}, "host": {"value": "Homo sapiens"}, "lineage": {"value": "B.1"}, "region": {"value": "Europe"}}, "branch_attrs": {"mutations": {"nuc": ["A188349-"]}}}, {"name": "Monkeypox/PT0397/2022", "node_attrs": {"div": 0.0003086096972146043, "num_date": {"value": 2022.535616438356, "confidence": [2022.535616438356, 2022.535616438356]}, "accession": "OP555493", "clade_membership": {"value": "IIb"}, "outbreak": {"value": "hMPXV-1"}, "country": {"value": "Portugal"}, "host": {"value": "Homo sapiens"}, "lineage": {"value": "B.1"}, "region": {"value": "Europe"}}, "branch_attrs": {"mutations": {}}}, {"name": "Monkeypox/PT0213/2022", "node_attrs": {"div": 0.0003086096972146043, "num_date": {"value": 2022.478082191781, "confidence": [2022.478082191781, 2022.478082191781]}, "accession": "OP324523", "clade_membership": {"value": "IIb"}, "outbreak": {"value": "hMPXV-1"}, "country": {"value": "Portugal"}, "host": {"value": "Homo sapiens"}, "lineage": {"value": "B.1"}, "region": {"value": "Europe"}}, "branch_attrs": {"mutations": {"nuc": ["A801-", "C802-", "T803-", "C804-", "A805-"]}}}, {"name": "Monkeypox/PT0028/2022", "node_attrs": {"div": 0.0003086096972146043, "num_date": {"value": 2022.376712328767, "confidence": [2022.376712328767, 2022.376712328767]}, "accession": "ON649709", "clade_membership": {"value": "IIb"}, "outbreak": {"value": "hMPXV-1"}, "country": {"value": "Portugal"}, "host": {"value": "Homo sapiens"}, "lineage": {"value": "B.1"}, "region": {"value": "Europe"}}, "branch_attrs": {"mutations": {}}}, {"name": "Monkeypox/PT0133/2022", "node_attrs": {"div": 0.00031385009820454986, "num_date": {"value": 2022.5164383561644, "confidence": [2022.5164383561644, 2022.5164383561644]}, "accession": "OP324456", "clade_membership": {"value": "IIb"}, "GA_CT_fraction": {"value": 1.0}, "dinuc_context_fraction": {"value": 1.0}, "outbreak": {"value": "hMPXV-1"}, "country": {"value": "Portugal"}, "host": {"value": "Homo sapiens"}, "lineage": {"value": "B.1"}, "region": {"value": "Europe"}}, "branch_attrs": {"mutations": {"nuc": ["G133991A"]}}}, {"name": "Monkeypox/PT0019/2022", "node_attrs": {"div": 0.0003138483119257104, "num_date": {"value": 2022.3849315068494, "confidence": [2022.3849315068494, 2022.3849315068494]}, "accession": "ON649717", "clade_membership": {"value": "IIb"}, "GA_CT_fraction": {"value": 1.0}, "dinuc_context_fraction": {"value": 1.0}, "outbreak": {"value": "hMPXV-1"}, "country": {"value": "Portugal"}, "host": {"value": "Homo sapiens"}, "lineage": {"value": "B.1"}, "region": {"value": "Europe"}}, "branch_attrs": {"mutations": {"nuc": ["C118296T"], "OPG136": ["R431K"]}, "labels": {"aa": "OPG136: R431K"}}}, {"name": "Monkeypox/PT0345/2022", "node_attrs": {"div": 0.0003086096972146043, "num_date": {"value": 2022.3986301369864, "confidence": [2022.3986301369864, 2022.3986301369864]}, "accession": "OP414374", "clade_membership": {"value": "IIb"}, "outbreak": {"value": "hMPXV-1"}, "country": {"value": "Portugal"}, "host": {"value": "Homo sapiens"}, "lineage": {"value": "B.1"}, "region": {"value": "Europe"}}, "branch_attrs": {"mutations": {}}}, {"name": "Monkeypox/PT0084/2022", "node_attrs": {"div": 0.00031386404030467313, "num_date": {"value": 2022.554794520548, "confidence": [2022.554794520548, 2022.554794520548]}, "accession": "OP245335", "clade_membership": {"value": "IIb"}, "GA_CT_fraction": {"value": 1.0}, "dinuc_context_fraction": {"value": 0.0}, "outbreak": {"value": "hMPXV-1"}, "country": {"value": "Portugal"}, "host": {"value": "Homo sapiens"}, "lineage": {"value": "B.1"}, "region": {"value": "Europe"}}, "branch_attrs": {"mutations": {"nuc": ["C151873T"], "OPG178": ["P122L"]}, "labels": {"aa": "OPG178: P122L"}}}, {"name": "Monkeypox/PT0205/2022", "node_attrs": {"div": 0.0003139556498917586, "num_date": {"value": 2022.486301369863, "confidence": [2022.486301369863, 2022.486301369863]}, "accession": "OP324516", "clade_membership": {"value": "IIb"}, "GA_CT_fraction": {"value": 0.0}, "outbreak": {"value": "hMPXV-1"}, "country": {"value": "Portugal"}, "host": {"value": "Homo sapiens"}, "lineage": {"value": "B.1"}, "region": {"value": "Europe"}}, "branch_attrs": {"mutations": {"nuc": ["G31740T"], "OPG048": ["A142D"]}, "labels": {"aa": "OPG048: A142D"}}}, {"name": "Monkeypox/PT0029/2022", "node_attrs": {"div": 0.00031384823100245266, "num_date": {"value": 2022.4013698630138, "confidence": [2022.4013698630138, 2022.4013698630138]}, "accession": "ON843173", "clade_membership": {"value": "IIb"}, "GA_CT_fraction": {"value": 1.0}, "dinuc_context_fraction": {"value": 1.0}, "outbreak": {"value": "hMPXV-1"}, "country": {"value": "Portugal"}, "host": {"value": "Homo sapiens"}, "lineage": {"value": "B.1"}, "region": {"value": "Europe"}}, "branch_attrs": {"mutations": {"nuc": ["G49821A"], "OPG068": ["E541K"]}, "labels": {"aa": "OPG068: E541K"}}}, {"name": "Monkeypox/PT0328/2022", "node_attrs": {"div": 0.0003086096972146043, "num_date": {"value": 2022.4123287671232, "confidence": [2022.4123287671232, 2022.4123287671232]}, "accession": "OP414360", "clade_membership": {"value": "IIb"}, "outbreak": {"value": "hMPXV-1"}, "country": {"value": "Portugal"}, "host": {"value": "Homo sapiens"}, "lineage": {"value": "B.1"}, "region": {"value": "Europe"}}, "branch_attrs": {"mutations": {}}}, {"name": "Monkeypox/PT0235/2022", "node_attrs": {"div": 0.0003086096972146312, "num_date": {"value": 2022.4698630136986, "confidence": [2022.4698630136986, 2022.4698630136986]}, "accession": "OP324543", "clade_membership": {"value": "IIb"}, "outbreak": {"value": "hMPXV-1"}, "country": {"value": "Portugal"}, "host": {"value": "Homo sapiens"}, "lineage": {"value": "B.1"}, "region": {"value": "Europe"}}, "branch_attrs": {"mutations": {}}}, {"name": "Monkeypox/PT0195/2022", "node_attrs": {"div": 0.0003086096972146043, "num_date": {"value": 2022.4890410958903, "confidence": [2022.4890410958903, 2022.4890410958903]}, "accession": "OP324508", "clade_membership": {"value": "IIb"}, "outbreak": {"value": "hMPXV-1"}, "country": {"value": "Portugal"}, "host": {"value": "Homo sapiens"}, "lineage": {"value": "B.1"}, "region": {"value": "Europe"}}, "branch_attrs": {"mutations": {}}}, {"name": "Monkeypox/PT0239/2022", "node_attrs": {"div": 0.0003086096972146043, "num_date": {"value": 2022.4698630136986, "confidence": [2022.4698630136986, 2022.4698630136986]}, "accession": "OP414283", "clade_membership": {"value": "IIb"}, "outbreak": {"value": "hMPXV-1"}, "country": {"value": "Portugal"}, "host": {"value": "Homo sapiens"}, "lineage": {"value": "B.1"}, "region": {"value": "Europe"}}, "branch_attrs": {"mutations": {}}}, {"name": "Monkeypox/PT0177/2022", "node_attrs": {"div": 0.0003086096972146043, "num_date": {"value": 2022.4945205479453, "confidence": [2022.4945205479453, 2022.4945205479453]}, "accession": "OP324492", "clade_membership": {"value": "IIb"}, "outbreak": {"value": "hMPXV-1"}, "country": {"value": "Portugal"}, "host": {"value": "Homo sapiens"}, "lineage": {"value": "B.1"}, "region": {"value": "Europe"}}, "branch_attrs": {"mutations": {}}}, {"name": "Monkeypox/PT0030/2022", "node_attrs": {"div": 0.0003086096972146043, "num_date": {"value": 2022.3986301369864, "confidence": [2022.3986301369864, 2022.3986301369864]}, "accession": "ON843171", "clade_membership": {"value": "IIb"}, "outbreak": {"value": "hMPXV-1"}, "country": {"value": "Portugal"}, "host": {"value": "Homo sapiens"}, "lineage": {"value": "B.1"}, "region": {"value": "Europe"}}, "branch_attrs": {"mutations": {}}}, {"name": "Monkeypox/PT0023/2022", "node_attrs": {"div": 0.0003086096972146043, "num_date": {"value": 2022.3794520547945, "confidence": [2022.3794520547945, 2022.3794520547945]}, "accession": "ON649708", "clade_membership": {"value": "IIb"}, "outbreak": {"value": "hMPXV-1"}, "country": {"value": "Portugal"}, "host": {"value": "Homo sapiens"}, "lineage": {"value": "B.1"}, "region": {"value": "Europe"}}, "branch_attrs": {"mutations": {}}}, {"name": "Monkeypox/PT0070/2022", "node_attrs": {"div": 0.0003086096972146043, "num_date": {"value": 2022.5657534246575, "confidence": [2022.5657534246575, 2022.5657534246575]}, "accession": "OP245324", "clade_membership": {"value": "IIb"}, "outbreak": {"value": "hMPXV-1"}, "country": {"value": "Portugal"}, "host": {"value": "Homo sapiens"}, "lineage": {"value": "B.1"}, "region": {"value": "Europe"}}, "branch_attrs": {"mutations": {}}}, {"name": "Monkeypox/PT0121/2022", "node_attrs": {"div": 0.0003086096972146043, "num_date": {"value": 2022.5328767123287, "confidence": [2022.5328767123287, 2022.5328767123287]}, "accession": "OP245354", "clade_membership": {"value": "IIb"}, "outbreak": {"value": "hMPXV-1"}, "country": {"value": "Portugal"}, "host": {"value": "Homo sapiens"}, "lineage": {"value": "B.1"}, "region": {"value": "Europe"}}, "branch_attrs": {"mutations": {}}}, {"name": "Monkeypox/PT0499/2022", "node_attrs": {"div": 0.0003190989466841328, "num_date": {"value": 2022.6123287671232, "confidence": [2022.6123287671232, 2022.6123287671232]}, "accession": "OP555573", "clade_membership": {"value": "IIb"}, "GA_CT_fraction": {"value": 1.0}, "dinuc_context_fraction": {"value": 1.0}, "outbreak": {"value": "hMPXV-1"}, "country": {"value": "Portugal"}, "host": {"value": "Homo sapiens"}, "lineage": {"value": "B.1"}, "region": {"value": "Europe"}}, "branch_attrs": {"mutations": {"nuc": ["G2985A", "C58850T"], "OPG079": ["E258K"]}, "labels": {"aa": "OPG079: E258K"}}}, {"name": "Monkeypox/PT0154/2022", "node_attrs": {"div": 0.0003086096972146043, "num_date": {"value": 2022.5109589041097, "confidence": [2022.5109589041097, 2022.5109589041097]}, "accession": "OP324471", "clade_membership": {"value": "IIb"}, "outbreak": {"value": "hMPXV-1"}, "country": {"value": "Portugal"}, "host": {"value": "Homo sapiens"}, "lineage": {"value": "B.1"}, "region": {"value": "Europe"}}, "branch_attrs": {"mutations": {}}}, {"name": "Monkeypox/PT0012/2022", "node_attrs": {"div": 0.0003086096972146043, "num_date": {"value": 2022.390410958904, "confidence": [2022.390410958904, 2022.390410958904]}, "accession": "ON649719", "clade_membership": {"value": "IIb"}, "outbreak": {"value": "hMPXV-1"}, "country": {"value": "Portugal"}, "host": {"value": "Homo sapiens"}, "lineage": {"value": "B.1"}, "region": {"value": "Europe"}}, "branch_attrs": {"mutations": {}}}, {"name": "Monkeypox/PT0037/2022", "node_attrs": {"div": 0.0003086096972146043, "num_date": {"value": 2022.376712328767, "confidence": [2022.376712328767, 2022.376712328767]}, "accession": "ON843164", "clade_membership": {"value": "IIb"}, "outbreak": {"value": "hMPXV-1"}, "country": {"value": "Portugal"}, "host": {"value": "Homo sapiens"}, "lineage": {"value": "B.1"}, "region": {"value": "Europe"}}, "branch_attrs": {"mutations": {}}}, {"name": "Monkeypox/PT0184/2022", "node_attrs": {"div": 0.00031386323993443614, "num_date": {"value": 2022.4890410958903, "confidence": [2022.4890410958903, 2022.4890410958903]}, "accession": "OP324499", "clade_membership": {"value": "IIb"}, "GA_CT_fraction": {"value": 1.0}, "dinuc_context_fraction": {"value": 1.0}, "outbreak": {"value": "hMPXV-1"}, "country": {"value": "Portugal"}, "host": {"value": "Homo sapiens"}, "lineage": {"value": "B.1"}, "region": {"value": "Europe"}}, "branch_attrs": {"mutations": {"nuc": ["G153481A"], "OPG180": ["D264N"]}, "labels": {"aa": "OPG180: D264N"}}}, {"name": "Monkeypox/PT0326/2022", "node_attrs": {"div": 0.0003086096972146043, "num_date": {"value": 2022.4178082191781, "confidence": [2022.4178082191781, 2022.4178082191781]}, "accession": "OP414358", "clade_membership": {"value": "IIb"}, "outbreak": {"value": "hMPXV-1"}, "country": {"value": "Portugal"}, "host": {"value": "Homo sapiens"}, "lineage": {"value": "B.1"}, "region": {"value": "Europe"}}, "branch_attrs": {"mutations": {}}}, {"name": "Monkeypox/PT0196/2022", "node_attrs": {"div": 0.0003086096972146043, "num_date": {"value": 2022.486301369863, "confidence": [2022.486301369863, 2022.486301369863]}, "accession": "OP324509", "clade_membership": {"value": "IIb"}, "outbreak": {"value": "hMPXV-1"}, "country": {"value": "Portugal"}, "host": {"value": "Homo sapiens"}, "lineage": {"value": "B.1"}, "region": {"value": "Europe"}}, "branch_attrs": {"mutations": {}}}, {"name": "Monkeypox/PT0006/2022", "node_attrs": {"div": 0.00031384835102271337, "num_date": {"value": 2022.368493150685, "confidence": [2022.368493150685, 2022.368493150685]}, "accession": "ON585033", "clade_membership": {"value": "IIb"}, "GA_CT_fraction": {"value": 1.0}, "dinuc_context_fraction": {"value": 1.0}, "outbreak": {"value": "hMPXV-1"}, "country": {"value": "Portugal"}, "host": {"value": "Homo sapiens"}, "lineage": {"value": "B.1"}, "region": {"value": "Europe"}}, "branch_attrs": {"mutations": {"nuc": ["C55075T", "A188349-"], "NBT03_gp052": ["D23N"]}, "labels": {"aa": "NBT03_gp052: D23N"}}}, {"name": "Monkeypox/PT0176/2022", "node_attrs": {"div": 0.00031911683122128385, "num_date": {"value": 2022.4972602739726, "confidence": [2022.4972602739726, 2022.4972602739726]}, "accession": "OP324491", "clade_membership": {"value": "IIb"}, "GA_CT_fraction": {"value": 1.0}, "dinuc_context_fraction": {"value": 1.0}, "outbreak": {"value": "hMPXV-1"}, "country": {"value": "Portugal"}, "host": {"value": "Homo sapiens"}, "lineage": {"value": "B.1"}, "region": {"value": "Europe"}}, "branch_attrs": {"mutations": {"nuc": ["G16357A", "G134433A"]}}}, {"name": "Monkeypox/PT0004/2022", "node_attrs": {"div": 0.0003086096972146043, "num_date": {"value": 2022.3739726027397, "confidence": [2022.3739726027397, 2022.3739726027397]}, "accession": "ON585032", "clade_membership": {"value": "IIb"}, "outbreak": {"value": "hMPXV-1"}, "country": {"value": "Portugal"}, "host": {"value": "Homo sapiens"}, "lineage": {"value": "B.1"}, "region": {"value": "Europe"}}, "branch_attrs": {"mutations": {"nuc": ["A188349-"]}}}, {"name": "Monkeypox/PT0330/2022", "node_attrs": {"div": 0.0003190967371546614, "num_date": {"value": 2022.4150684931508, "confidence": [2022.4150684931508, 2022.4150684931508]}, "accession": "OP414361", "clade_membership": {"value": "IIb"}, "GA_CT_fraction": {"value": 1.0}, "dinuc_context_fraction": {"value": 0.5}, "outbreak": {"value": "hMPXV-1"}, "country": {"value": "Portugal"}, "host": {"value": "Homo sapiens"}, "lineage": {"value": "B.1"}, "region": {"value": "Europe"}}, "branch_attrs": {"mutations": {"nuc": ["G100408A", "G114614A"], "OPG119": ["G8E"]}, "labels": {"aa": "OPG119: G8E"}}}, {"name": "Monkeypox/PT0299/2022", "node_attrs": {"div": 0.0003086096972146043, "num_date": {"value": 2022.4342465753425, "confidence": [2022.4342465753425, 2022.4342465753425]}, "accession": "OP414333", "clade_membership": {"value": "IIb"}, "outbreak": {"value": "hMPXV-1"}, "country": {"value": "Portugal"}, "host": {"value": "Homo sapiens"}, "lineage": {"value": "B.1"}, "region": {"value": "Europe"}}, "branch_attrs": {"mutations": {}}}, {"name": "Monkeypox/PT0335/2022", "node_attrs": {"div": 0.00031385008420666623, "num_date": {"value": 2022.4068493150685, "confidence": [2022.4068493150685, 2022.4068493150685]}, "accession": "OP414365", "clade_membership": {"value": "IIb"}, "GA_CT_fraction": {"value": 1.0}, "dinuc_context_fraction": {"value": 1.0}, "outbreak": {"value": "hMPXV-1"}, "country": {"value": "Portugal"}, "host": {"value": "Homo sapiens"}, "lineage": {"value": "B.1"}, "region": {"value": "Europe"}}, "branch_attrs": {"mutations": {"nuc": ["C144555T"]}}}, {"name": "Monkeypox/PT0088/2022", "node_attrs": {"div": 0.0003086096972146043, "num_date": {"value": 2022.5493150684931, "confidence": [2022.5493150684931, 2022.5493150684931]}, "accession": "OP245338", "clade_membership": {"value": "IIb"}, "outbreak": {"value": "hMPXV-1"}, "country": {"value": "Portugal"}, "host": {"value": "Homo sapiens"}, "lineage": {"value": "B.1"}, "region": {"value": "Europe"}}, "branch_attrs": {"mutations": {"nuc": ["A801-"]}}}, {"name": "Monkeypox/PT0433/2022", "node_attrs": {"div": 0.0003190984211716772, "num_date": {"value": 2022.5849315068492, "confidence": [2022.5849315068492, 2022.5849315068492]}, "accession": "OP555518", "clade_membership": {"value": "IIb"}, "GA_CT_fraction": {"value": 1.0}, "dinuc_context_fraction": {"value": 1.0}, "outbreak": {"value": "hMPXV-1"}, "country": {"value": "Portugal"}, "host": {"value": "Homo sapiens"}, "lineage": {"value": "B.1"}, "region": {"value": "Europe"}}, "branch_attrs": {"mutations": {"nuc": ["C7851T", "G159373A"], "OPG019": ["S91L"], "OPG185": ["E153K"]}, "labels": {"aa": "OPG019: S91L; OPG185: E153K"}}}, {"name": "Monkeypox/PT0735/2022", "node_attrs": {"div": 0.0003086096972146043, "num_date": {"value": 2022.4178082191781, "confidence": [2022.4178082191781, 2022.4178082191781]}, "accession": "OR804502", "clade_membership": {"value": "IIb"}, "outbreak": {"value": "hMPXV-1"}, "country": {"value": "Portugal"}, "host": {"value": "Homo sapiens"}, "lineage": {"value": "B.1"}, "region": {"value": "Europe"}}, "branch_attrs": {"mutations": {}}}, {"name": "Monkeypox/PT0305/2022", "node_attrs": {"div": 0.00031384915152222386, "num_date": {"value": 2022.4287671232876, "confidence": [2022.4287671232876, 2022.4287671232876]}, "accession": "OP414339", "clade_membership": {"value": "IIb"}, "GA_CT_fraction": {"value": 1.0}, "dinuc_context_fraction": {"value": 1.0}, "outbreak": {"value": "hMPXV-1"}, "country": {"value": "Portugal"}, "host": {"value": "Homo sapiens"}, "lineage": {"value": "B.1"}, "region": {"value": "Europe"}}, "branch_attrs": {"mutations": {"nuc": ["G55481A"], "OPG074": ["P549S"]}, "labels": {"aa": "OPG074: P549S"}}}, {"name": "Monkeypox/PT0075/2022", "node_attrs": {"div": 0.00031384843384764366, "num_date": {"value": 2022.554794520548, "confidence": [2022.554794520548, 2022.554794520548]}, "accession": "OP245329", "clade_membership": {"value": "IIb"}, "GA_CT_fraction": {"value": 1.0}, "dinuc_context_fraction": {"value": 1.0}, "outbreak": {"value": "hMPXV-1"}, "country": {"value": "Portugal"}, "host": {"value": "Homo sapiens"}, "lineage": {"value": "B.1"}, "region": {"value": "Europe"}}, "branch_attrs": {"mutations": {"nuc": ["A801-", "C802-", "T803-", "C804-", "A805-", "T806-", "G103240A"]}}}, {"name": "Monkeypox/PT0349/2022", "node_attrs": {"div": 0.0003086096972146043, "num_date": {"value": 2022.3986301369864, "confidence": [2022.3986301369864, 2022.3986301369864]}, "accession": "OP414378", "clade_membership": {"value": "IIb"}, "outbreak": {"value": "hMPXV-1"}, "country": {"value": "Portugal"}, "host": {"value": "Homo sapiens"}, "lineage": {"value": "B.1"}, "region": {"value": "Europe"}}, "branch_attrs": {"mutations": {"nuc": ["A801-", "C802-", "T803-", "C804-", "A805-"]}}}, {"name": "Monkeypox/PT0188/2022", "node_attrs": {"div": 0.00031406499820048984, "num_date": {"value": 2022.4890410958903, "confidence": [2022.4890410958903, 2022.4890410958903]}, "accession": "OP324502", "clade_membership": {"value": "IIb"}, "GA_CT_fraction": {"value": 0.0}, "outbreak": {"value": "hMPXV-1"}, "country": {"value": "Portugal"}, "host": {"value": "Homo sapiens"}, "lineage": {"value": "B.1"}, "region": {"value": "Europe"}}, "branch_attrs": {"mutations": {"nuc": ["A801-", "C802-", "T803-", "C804-", "A805-", "A117044T"]}}}, {"name": "Monkeypox/PT0061/2022", "node_attrs": {"div": 0.0003461847329659297, "num_date": {"value": 2022.5821917808219, "confidence": [2022.5821917808219, 2022.5821917808219]}, "accession": "OP245315", "clade_membership": {"value": "IIb"}, "GA_CT_fraction": {"value": 0.8571428571428571}, "dinuc_context_fraction": {"value": 0.8333333333333334}, "outbreak": {"value": "hMPXV-1"}, "country": {"value": "Portugal"}, "host": {"value": "Homo sapiens"}, "lineage": {"value": "B.1"}, "region": {"value": "Europe"}}, "branch_attrs": {"mutations": {"nuc": ["G2898A", "C27953T", "C33103T", "C44333T", "G93512T", "C114490T", "C133295T"], "OPG043": ["M1I"], "OPG049": ["E17K"], "OPG064": ["M522I"], "OPG113": ["K594N"], "OPG133": ["D403N"]}, "labels": {"aa": "OPG043: M1I; OPG049: E17K; OPG064: M522I; OPG113: K594N; OPG133: D403N"}}}, {"name": "Monkeypox/PT0437/2022", "node_attrs": {"div": 0.0003086096972146043, "num_date": {"value": 2022.5849315068492, "confidence": [2022.5849315068492, 2022.5849315068492]}, "accession": "OP555521", "clade_membership": {"value": "IIb"}, "outbreak": {"value": "hMPXV-1"}, "country": {"value": "Portugal"}, "host": {"value": "Homo sapiens"}, "lineage": {"value": "B.1"}, "region": {"value": "Europe"}}, "branch_attrs": {"mutations": {}}}, {"name": "Monkeypox/PT0249/2022", "node_attrs": {"div": 0.0003086096972146043, "num_date": {"value": 2022.4671232876713, "confidence": [2022.4671232876713, 2022.4671232876713]}, "accession": "OP414290", "clade_membership": {"value": "IIb"}, "outbreak": {"value": "hMPXV-1"}, "country": {"value": "Portugal"}, "host": {"value": "Homo sapiens"}, "lineage": {"value": "B.1"}, "region": {"value": "Europe"}}, "branch_attrs": {"mutations": {}}}, {"name": "Monkeypox/PT0182/2022", "node_attrs": {"div": 0.0003086096972146043, "num_date": {"value": 2022.486301369863, "confidence": [2022.486301369863, 2022.486301369863]}, "accession": "OP324497", "clade_membership": {"value": "IIb"}, "outbreak": {"value": "hMPXV-1"}, "country": {"value": "Portugal"}, "host": {"value": "Homo sapiens"}, "lineage": {"value": "B.1"}, "region": {"value": "Europe"}}, "branch_attrs": {"mutations": {}}}, {"name": "Monkeypox/PT0342/2022", "node_attrs": {"div": 0.00031385306409751045, "num_date": {"value": 2022.3986301369864, "confidence": [2022.3986301369864, 2022.3986301369864]}, "accession": "OP414371", "clade_membership": {"value": "IIb"}, "GA_CT_fraction": {"value": 1.0}, "dinuc_context_fraction": {"value": 1.0}, "outbreak": {"value": "hMPXV-1"}, "country": {"value": "Portugal"}, "host": {"value": "Homo sapiens"}, "lineage": {"value": "B.1"}, "region": {"value": "Europe"}}, "branch_attrs": {"mutations": {"nuc": ["C12298T"]}}}, {"name": "Monkeypox/PT0296/2022", "node_attrs": {"div": 0.00031909693851321473, "num_date": {"value": 2022.4342465753425, "confidence": [2022.4342465753425, 2022.4342465753425]}, "accession": "OP414330", "clade_membership": {"value": "IIb"}, "GA_CT_fraction": {"value": 0.5}, "dinuc_context_fraction": {"value": 1.0}, "outbreak": {"value": "hMPXV-1"}, "country": {"value": "Portugal"}, "host": {"value": "Homo sapiens"}, "lineage": {"value": "B.1"}, "region": {"value": "Europe"}}, "branch_attrs": {"mutations": {"nuc": ["C110108T", "A152274G"]}}}, {"name": "Monkeypox/PT0434/2022", "node_attrs": {"div": 0.0003086096972146043, "num_date": {"value": 2022.5849315068492, "confidence": [2022.5849315068492, 2022.5849315068492]}, "accession": "OP555519", "clade_membership": {"value": "IIb"}, "outbreak": {"value": "hMPXV-1"}, "country": {"value": "Portugal"}, "host": {"value": "Homo sapiens"}, "lineage": {"value": "B.1"}, "region": {"value": "Europe"}}, "branch_attrs": {"mutations": {}}}, {"name": "NODE_0000016", "node_attrs": {"div": 0.000313666981631577, "num_date": {"value": 2022.4586689156893, "confidence": [2022.3927894202695, 2022.5109589041097]}, "clade_membership": {"value": "IIb"}, "GA_CT_fraction": {"value": 1.0}, "dinuc_context_fraction": {"value": 1.0}, "outbreak": {"value": "hMPXV-1"}, "lineage": {"value": "B.1"}}, "branch_attrs": {"mutations": {"nuc": ["C87017T"], "OPG108": ["D15N"]}, "labels": {"aa": "OPG108: D15N"}}, "children": [{"name": "Monkeypox/PT0375/2022", "node_attrs": {"div": 0.0003189058926898687, "num_date": {"value": 2022.5109589041097, "confidence": [2022.5109589041097, 2022.5109589041097]}, "accession": "OP555471", "clade_membership": {"value": "IIb"}, "GA_CT_fraction": {"value": 1.0}, "dinuc_context_fraction": {"value": 1.0}, "outbreak": {"value": "hMPXV-1"}, "country": {"value": "Portugal"}, "host": {"value": "Homo sapiens"}, "lineage": {"value": "B.1"}, "region": {"value": "Europe"}}, "branch_attrs": {"mutations": {"nuc": ["C153672T"]}}}, {"name": "Monkeypox/PT0143/2022", "node_attrs": {"div": 0.000313666981631577, "num_date": {"value": 2022.513698630137, "confidence": [2022.513698630137, 2022.513698630137]}, "accession": "OP324462", "clade_membership": {"value": "IIb"}, "outbreak": {"value": "hMPXV-1"}, "country": {"value": "Portugal"}, "host": {"value": "Homo sapiens"}, "lineage": {"value": "B.1"}, "region": {"value": "Europe"}}, "branch_attrs": {"mutations": {"nuc": ["A801-", "C802-"]}}}]}, {"name": "NODE_0000035", "node_attrs": {"div": 0.000313666981631577, "num_date": {"value": 2022.397454602561, "confidence": [2022.3546317323628, 2022.4692513942286]}, "clade_membership": {"value": "IIb"}, "GA_CT_fraction": {"value": 1.0}, "dinuc_context_fraction": {"value": 1.0}, "outbreak": {"value": "hMPXV-1"}, "lineage": {"value": "B.1"}}, "branch_attrs": {"mutations": {"nuc": ["C18133T"]}}, "children": [{"name": "Monkeypox/PT0466/2022", "node_attrs": {"div": 0.0003294137727707273, "num_date": {"value": 2022.5931506849315, "confidence": [2022.5931506849315, 2022.5931506849315]}, "accession": "OP555545", "clade_membership": {"value": "IIb"}, "GA_CT_fraction": {"value": 1.0}, "dinuc_context_fraction": {"value": 0.6666666666666666}, "outbreak": {"value": "hMPXV-1"}, "country": {"value": "Portugal"}, "host": {"value": "Homo sapiens"}, "lineage": {"value": "B.1.11"}, "region": {"value": "Europe"}}, "branch_attrs": {"mutations": {"nuc": ["G67611A", "G130231A", "G159277A"], "OPG185": ["E121K"]}, "labels": {"aa": "OPG185: E121K", "clade": "B.1.11"}}}, {"name": "Monkeypox/PT0129/2022", "node_attrs": {"div": 0.0003242106817521205, "num_date": {"value": 2022.527397260274, "confidence": [2022.527397260274, 2022.527397260274]}, "accession": "OP324453", "clade_membership": {"value": "IIb"}, "GA_CT_fraction": {"value": 1.0}, "dinuc_context_fraction": {"value": 1.0}, "outbreak": {"value": "hMPXV-1"}, "country": {"value": "Portugal"}, "host": {"value": "Homo sapiens"}, "lineage": {"value": "B.1.15"}, "region": {"value": "Europe"}}, "branch_attrs": {"mutations": {"nuc": ["A11326-", "T11327-", "C11328-", "T11329-", "A11330-", "C11331-", "G11332-", "A11333-", "T11334-", "A11335-", "T11336-", "T11337-", "A11338-", "G11339-", "A11340-", "T11341-", "A11342-", "C11343-", "T11344-", "T11345-", "C11346-", "A11347-", "C11348-", "T11349-", "C11350-", "A11351-", "A11352-", "T11353-", "G11354-", "A11355-", "A11356-", "T11357-", "C11358-", "A11359-", "A11360-", "T11361-", "C11362-", "A11363-", "C11364-", "A11365-", "C11366-", "A11367-", "A11368-", "T11369-", "C11370-", "T11371-", "A11372-", "A11373-", "T11374-", "G11375-", "T11376-", "A11377-", "G11378-", "G11379-", "T11380-", "T11381-", "T11382-", "A11383-", "T11384-", "G11385-", "A11386-", "C11387-", "A11388-", "T11389-", "A11390-", "A11391-", "T11392-", "A11393-", "G11394-", "C11395-", "A11396-", "T11397-", "T11398-", "T11399-", "T11400-", "C11401-", "A11402-", "G11403-", "C11404-", "A11405-", "G11406-", "T11407-", "T11408-", "C11409-", "A11410-", "A11411-", "T11412-", "G11413-", "T11414-", "T11415-", "T11416-", "C11417-", "T11418-", "A11419-", "G11420-", "A11421-", "T11422-", "T11423-", "C11424-", "G11425-", "T11426-", "T11427-", "G11428-", "A11429-", "T11430-", "G11431-", "G11432-", "C11433-", "A11434-", "A11435-", "T11436-", "G11437-", "G11438-", "T11439-", "T11440-", "A11441-", "T11442-", "A11443-", "C11444-", "A11445-", "T11446-", "G11447-", "T11448-", "A11449-", "T11450-", "A11451-", "T11452-", "C11453-", "C11454-", "G11455-", "T11456-", "T11457-", "A11458-", "T11459-", "T11460-", "T11461-", "G11462-", "A11463-", "T11464-", "C11465-", "T11466-", "A11467-", "A11468-", "T11469-", "G11470-", "T11471-", "T11472-", "G11473-", "A11474-", "C11475-", "A11476-", "T11477-", "C11478-", "T11479-", "G11480-", "A11481-", "A11482-", "C11483-", "C11484-", "G11485-", "G11486-", "A11487-", "T11488-", "T11489-", "C11490-", "T11491-", "A11492-", "G11493-", "C11494-", "A11495-", "G11496-", "T11497-", "A11498-", "A11499-", "A11500-", "G11501-", "A11502-", "T11503-", "A11504-", "C11505-", "T11506-", "A11507-", "G11508-", "A11509-", "G11510-", "A11511-", "T11512-", "T11513-", "G11514-", "T11515-", "T11516-", "T11517-", "A11518-", "T11519-", "T11520-", "A11521-", "T11522-", "A11523-", "T11524-", "C11525-", "T11526-", "A11527-", "A11528-", "C11529-", "A11530-", "G11531-", "C11532-", "C11533-", "T11534-", "T11535-", "G11536-", "T11537-", "G11538-", "A11539-", "A11540-", "G11541-", "A11542-", "A11543-", "G11544-", "T11545-", "G11546-", "T11547-", "T11548-", "T11549-", "C11550-", "T11551-", "C11552-", "C11553-", "T11554-", "C11555-", "G11556-", "T11557-", "T11558-", "T11559-", "G11560-", "T11561-", "C11562-", "A11563-", "A11564-", "T11565-", "C11566-", "A11567-", "T11568-", "G11569-", "T11570-", "T11571-", "A11572-", "A11573-", "T11574-", "G11575-", "T11576-", "C11577-", "T11578-", "T11579-", "T11580-", "A11581-", "A11582-", "G11583-", "A11584-", "T11585-", "A11586-", "A11587-", "G11588-", "G11589-", "T11590-", "A11591-", "G11592-", "A11593-", "C11594-", "A11595-", "A11596-", "A11597-", "T11598-", "G11599-", "T11600-", "T11601-", "T11602-", "A11603-", "T11604-", "A11605-", "G11606-", "T11607-", "A11608-", "C11609-", "T11610-", "A11611-", "A11612-", "G11613-", "A11614-", "A11615-", "T11616-", "T11617-", "G11618-", "G11619-", "G11620-", "C11621-", "A11622-", "A11623-", "A11624-", "C11625-", "A11626-", "T11627-", "A11628-", "A11629-", "G11630-", "A11631-", "C11632-", "A11633-", "T11634-", "G11635-", "T11636-", "C11637-", "A11638-", "C11639-", "A11640-", "A11641-", "A11642-", "G11643-", "A11644-", "C11645-", "C11646-", "C11647-", "T11648-", "T11649-", "T11650-", "T11651-", "T11652-", "G11653-", "T11654-", "A11655-", "T11656-", "G11657-", "T11658-", "A11659-", "T11660-", "A11661-", "A11662-", "G11663-", "T11664-", "G11665-", "T11666-", "A11667-", "G11668-", "A11669-", "A11670-", "A11671-", "T11672-", "T11673-", "A11674-", "T11675-", "A11676-", "A11677-", "C11678-", "A11679-", "T11680-", "C11681-", "C11682-", "A11683-", "T11684-", "A11685-", "G11686-", "T11687-", "T11688-", "G11689-", "G11690-", "A11691-", "T11692-", "T11693-", "C11694-", "A11695-", "C11696-", "A11697-", "T11698-", "A11699-", "G11700-", "G11701-", "T11702-", "G11703-", "T11704-", "C11705-", "C11706-", "A11707-", "A11708-", "T11709-", "C11710-", "G11711-", "G11712-", "G11713-", "A11714-", "T11715-", "C11716-", "T11717-", "C11718-", "T11719-", "C11720-", "C11721-", "A11722-", "T11723-", "C11724-", "A11725-", "T11726-", "C11727-", "G11728-", "A11729-", "G11730-", "A11731-", "T11732-", "G11733-", "A11734-", "T11735-", "T11736-", "G11737-", "A11738-", "C11739-", "G11740-", "G11741-", "C11742-", "A11743-", "T11744-", "C11745-", "T11746-", "C11747-", "C11748-", "C11749-", "C11750-", "C11751-", "T11752-", "T11753-", "C11754-", "C11755-", "T11756-", "T11757-", "T11758-", "T11759-", "T11760-", "T11761-", "A11762-", "G11763-", "T11764-", "A11765-", "G11766-", "A11767-", "T11768-", "A11769-", "T11770-", "T11771-", "T11772-", "C11773-", "A11774-", "T11775-", "C11776-", "G11777-", "T11778-", "G11779-", "T11780-", "A11781-", "A11782-", "G11783-", "A11784-", "A11785-", "T11786-", "C11787-", "A11788-", "A11789-", "T11790-", "A11791-", "T11792-", "T11793-", "A11794-", "A11795-", "T11796-", "A11797-", "T11798-", "T11799-", "T11800-", "C11801-", "T11802-", "A11803-", "A11804-", "A11805-", "G11806-", "T11807-", "A11808-", "T11809-", "C11810-", "T11811-", "G11812-", "T11813-", "G11814-", "T11815-", "A11816-", "T11817-", "A11818-", "G11819-", "C11820-", "C11821-", "T11822-", "C11823-", "T11824-", "T11825-", "T11826-", "A11827-", "T11828-", "T11829-", "T11830-", "A11831-", "C11832-", "C11833-", "A11834-", "C11835-", "A11836-", "G11837-", "C11838-", "T11839-", "C11840-", "C11841-", "A11842-", "T11843-", "A11844-", "T11845-", "T11846-", "C11847-", "C11848-", "A11849-", "A11850-", "C11851-", "A11852-", "T11853-", "G11854-", "C11855-", "A11856-", "T11857-", "T11858-", "C11859-", "C11860-", "A11861-", "C11862-", "T11863-", "A11864-", "G11865-", "A11866-", "G11867-", "G11868-", "G11869-", "A11870-", "T11871-", "A11872-", "T11873-", "C11874-", "G11875-", "A11876-", "T11877-", "A11878-", "T11879-", "C11880-", "G11881-", "C11882-", "C11883-", "G11884-", "A11885-", "A11886-", "T11887-", "G11888-", "T11889-", "C11890-", "A11891-", "T11892-", "A11893-", "T11894-", "A11895-", "C11896-", "T11897-", "C11898-", "A11899-", "A11900-", "T11901-", "T11902-", "A11903-", "G11904-", "T11905-", "A11906-", "T11907-", "A11908-", "T11909-", "G11910-", "T11911-", "T11912-", "G11913-", "G11914-", "A11915-", "G11916-", "G11917-", "A11918-", "C11919-", "A11920-", "T11921-", "C11922-", "C11923-", "G11924-", "A11925-", "G11926-", "T11927-", "T11928-", "C11929-", "A11930-", "T11931-", "T11932-", "G11933-", "T11934-", "T11935-", "T11936-", "T11937-", "C11938-", "A11939-", "A11940-", "T11941-", "A11942-", "T11943-", "C11944-", "A11945-", "A11946-", "A11947-", "G11948-", "A11949-", "G11950-", "A11951-", "T11952-", "G11953-", "G11954-", "T11955-", "T11956-", "T11957-", "C11958-", "C11959-", "T11960-", "T11961-", "A11962-", "T11963-", "C11964-", "A11965-", "T11966-", "T11967-", "T11968-", "C11969-", "T11970-", "C11971-", "C11972-", "A11973-", "T11974-", "A11975-", "G11976-", "T11977-", "G11978-", "G11979-", "T11980-", "A11981-", "C11982-", "A11983-", "A11984-", "T11985-", "A11986-", "C11987-", "T11988-", "A11989-", "C11990-", "A11991-", "C11992-", "A11993-", "T11994-", "T11995-", "A11996-", "T11997-", "T11998-", "C11999-", "C12000-", "G12001-", "T12002-", "A12003-", "C12004-", "G12005-", "G12006-", "C12007-", "T12008-", "T12009-", "T12010-", "C12011-", "C12012-", "A12013-", "T12014-", "T12015-", "C12016-", "T12017-", "C12018-", "C12019-", "A12020-", "A12021-", "A12022-", "A12023-", "A12024-", "C12025-", "A12026-", "A12027-", "T12028-", "T12029-", "T12030-", "T12031-", "A12032-", "C12033-", "C12034-", "A12035-", "A12036-", "A12037-", "T12038-", "C12039-", "T12040-", "A12041-", "A12042-", "A12043-", "T12044-", "C12045-", "T12046-", "A12047-", "C12048-", "A12049-", "T12050-", "C12051-", "T12052-", "T12053-", "T12054-", "A12055-", "T12056-", "T12057-", "G12058-", "T12059-", "A12060-", "T12061-", "C12062-", "T12063-", "A12064-", "T12065-", "A12066-", "A12067-", "T12068-", "C12069-", "A12070-", "C12071-", "T12072-", "A12073-", "T12074-", "T12075-", "T12076-", "A12077-", "G12078-", "A12079-", "T12080-", "A12081-", "A12082-", "T12083-", "C12084-", "A12085-", "G12086-", "C12087-", "C12088-", "A12089-", "T12090-", "A12091-", "A12092-", "T12093-", "T12094-", "C12095-", "C12096-", "T12097-", "C12098-", "G12099-", "A12100-", "G12101-", "T12102-", "G12103-", "C12104-", "A12105-", "A12106-", "C12107-", "A12108-", "T12109-", "G12110-", "T12111-", "T12112-", "A12113-", "G12114-", "A12115-", "T12116-", "C12117-", "G12118-", "T12119-", "C12120-", "T12121-", "A12122-", "T12123-", "A12124-", "T12125-", "A12126-", "T12127-", "G12128-", "A12129-", "A12130-", "T12131-", "A12132-", "A12133-", "G12134-", "C12135-", "C12136-", "G12137-", "T12138-", "G12139-", "T12140-", "T12141-", "A12142-", "T12143-", "C12144-", "T12145-", "A12146-", "T12147-", "T12148-", "C12149-", "C12150-", "T12151-", "T12152-", "T12153-", "C12154-", "A12155-", "T12156-", "T12157-", "A12158-", "A12159-", "C12160-", "A12161-", "A12162-", "T12163-", "T12164-", "T12165-", "A12166-", "A12167-", "C12168-", "G12169-", "A12170-", "T12171-", "G12172-", "T12173-", "C12174-", "T12175-", "A12176-", "T12177-", "A12178-", "T12179-", "C12180-", "T12181-", "A12182-", "T12183-", "A12184-", "T12185-", "G12186-", "A12187-", "G12188-", "A12189-", "T12190-", "G12191-", "A12192-", "C12193-", "T12194-", "T12195-", "A12196-", "A12197-", "T12198-", "A12199-", "T12200-", "A12201-", "A12202-", "T12203-", "A12204-", "T12205-", "T12206-", "G12207-", "A12208-", "A12209-", "G12210-", "A12211-", "G12212-", "C12213-", "T12214-", "G12215-", "T12216-", "A12217-", "C12218-", "A12219-", "A12220-", "T12221-", "A12222-", "G12223-", "T12224-", "T12225-", "T12226-", "T12227-", "T12228-", "A12229-", "T12230-", "C12231-", "T12232-", "A12233-", "T12234-", "A12235-", "G12236-", "A12237-", "A12238-", "G149818A", "G151362A"], "OPG023": ["S221X", "S222-", "I223-", "D224-", "K225-", "N226-", "Y227-", "C228-", "T229-", "A230-", "L231-", "Q232-", "Y233-", "Y234-", "I235-", "K236-", "S237-", "S238-", "H239-", "I240-", "D241-", "I242-", "D243-", "I244-", "V245-", "K246-", "L247-", "L248-", "M249-", "K250-", "G251-", "I252-", "D253-", "N254-", "T255-", "A256-", "Y257-", "S258-", "Y259-", "I260-", "D261-", "D262-", "L263-", "T264-", "C265-", "C266-", "T267-", "R268-", "G269-", "I270-", "M271-", "A272-", "D273-", "Y274-", "L275-", "N276-", "S277-", "D278-", "Y279-", "R280-", "Y281-", "N282-", "K283-", "D284-", "V285-", "D286-", "L287-", "D288-", "L289-", "V290-", "K291-", "L292-", "F293-", "L294-", "E295-", "N296-", "G297-", "K298-", "P299-", "Y300-", "G301-", "I302-", "M303-", "C304-", "S305-", "I306-", "V307-", "P308-", "L309-", "W310-", "R311-", "N312-", "D313-", "K314-", "E315-", "T316-", "I317-", "S318-", "L319-", "I320-", "L321-", "K322-", "T323-", "M324-", "N325-", "S326-", "D327-", "V328-", "L329-", "Q330-", "H331-", "I332-", "L333-", "I334-", "E335-", "Y336-", "M337-", "T338-", "F339-", "G340-", "D341-", "I342-", "D343-", "I344-", "P345-", "L346-", "V347-", "E348-", "C349-", "M350-", "L351-", "E352-", "Y353-", "G354-", "A355-", "V356-", "V357-", "N358-", "K359-", "E360-", "A361-", "I362-", "H363-", "R364-", "Y365-", "F366-", "R367-", "N368-", "I369-", "N370-", "I371-", "D372-", "S373-", "Y374-", "T375-", "M376-", "K377-", "Y378-", "L379-", "L380-", "K381-", "K382-", "E383-", "G384-", "G385-", "D386-", "A387-", "V388-", "N389-", "H390-", "L391-", "D392-", "D393-", "G394-", "E395-", "I396-", "P397-", "I398-", "G399-", "H400-", "L401-", "C402-", "E403-", "S404-", "N405-", "Y406-", "G407-", "C408-", "Y409-", "N410-", "F411-", "Y412-", "T413-", "Y414-", "T415-", "Y416-", "K417-", "K418-", "G419-", "L420-", "C421-", "D422-", "M423-", "S424-", "Y425-", "V426-", "C427-", "P428-", "I429-", "L430-", "S431-", "T432-", "I433-", "N434-", "I435-", "C436-", "L437-", "P438-", "Y439-", "L440-", "K441-", "D442-", "I443-", "N444-", "M445-", "I446-", "D447-", "K448-", "R449-", "G450-", "E451-", "T452-", "L453-", "L454-", "H455-", "K456-", "A457-", "V458-", "R459-", "Y460-", "N461-", "K462-", "Q463-", "S464-", "L465-", "V466-", "S467-", "L468-", "L469-", "L470-", "E471-", "S472-", "G473-", "S474-", "D475-", "V476-", "N477-", "I478-", "R479-", "S480-", "N481-", "N482-", "G483-", "Y484-", "T485-", "C486-", "I487-", "T488-", "I489-", "A490-", "I491-", "N492-", "E493-", "S494-", "R495-", "N496-", "I497-", "E498-", "L499-", "L500-", "K501-", "M502-", "L503-", "L504-", "C505-", "H506-", "K507-", "P508-", "T509-", "L510-", "D511-", "C512-", "V513-", "I514-", "D515-", "S516-", "L517-", "S518-", "E519-", "V520-", "S521-", "N522-", "I523-", "V524-", "D525-", "*661X"], "OPG176": ["D4N"]}, "labels": {"aa": "OPG023: S221X, S222-, I223-, D224-, K225-, N226-, Y227-, C228-, T229-, A230-, L231-, Q232-, Y233-, Y234-, I235-, K236-, S237-, S238-, H239-, I240-, D241-, I242-, D243-, I244-, V245-, K246-, L247-, L248-, M249-, K250-, G251-, I252-, D253-, N254-, T255-, A256-, Y257-, S258-, Y259-, I260-, D261-, D262-, L263-, T264-, C265-, C266-, T267-, R268-, G269-, I270-, M271-, A272-, D273-, Y274-, L275-, N276-, S277-, D278-, Y279-, R280-, Y281-, N282-, K283-, D284-, V285-, D286-, L287-, D288-, L289-, V290-, K291-, L292-, F293-, L294-, E295-, N296-, G297-, K298-, P299-, Y300-, G301-, I302-, M303-, C304-, S305-, I306-, V307-, P308-, L309-, W310-, R311-, N312-, D313-, K314-, E315-, T316-, I317-, S318-, L319-, I320-, L321-, K322-, T323-, M324-, N325-, S326-, D327-, V328-, L329-, Q330-, H331-, I332-, L333-, I334-, E335-, Y336-, M337-, T338-, F339-, G340-, D341-, I342-, D343-, I344-, P345-, L346-, V347-, E348-, C349-, M350-, L351-, E352-, Y353-, G354-, A355-, V356-, V357-, N358-, K359-, E360-, A361-, I362-, H363-, R364-, Y365-, F366-, R367-, N368-, I369-, N370-, I371-, D372-, S373-, Y374-, T375-, M376-, K377-, Y378-, L379-, L380-, K381-, K382-, E383-, G384-, G385-, D386-, A387-, V388-, N389-, H390-, L391-, D392-, D393-, G394-, E395-, I396-, P397-, I398-, G399-, H400-, L401-, C402-, E403-, S404-, N405-, Y406-, G407-, C408-, Y409-, N410-, F411-, Y412-, T413-, Y414-, T415-, Y416-, K417-, K418-, G419-, L420-, C421-, D422-, M423-, S424-, Y425-, V426-, C427-, P428-, I429-, L430-, S431-, T432-, I433-, N434-, I435-, C436-, L437-, P438-, Y439-, L440-, K441-, D442-, I443-, N444-, M445-, I446-, D447-, K448-, R449-, G450-, E451-, T452-, L453-, L454-, H455-, K456-, A457-, V458-, R459-, Y460-, N461-, K462-, Q463-, S464-, L465-, V466-, S467-, L468-, L469-, L470-, E471-, S472-, G473-, S474-, D475-, V476-, N477-, I478-, R479-, S480-, N481-, N482-, G483-, Y484-, T485-, C486-, I487-, T488-, I489-, A490-, I491-, N492-, E493-, S494-, R495-, N496-, I497-, E498-, L499-, L500-, K501-, M502-, L503-, L504-, C505-, H506-, K507-, P508-, T509-, L510-, D511-, C512-, V513-, I514-, D515-, S516-, L517-, S518-, E519-, V520-, S521-, N522-, I523-, V524-, D525-, *661X; OPG176: D4N", "clade": "B.1.15"}}}]}, {"name": "NODE_0000039", "node_attrs": {"div": 0.000313666981631577, "num_date": {"value": 2022.4671232876713, "confidence": [2022.3995066245272, 2022.4671232876713]}, "clade_membership": {"value": "IIb"}, "GA_CT_fraction": {"value": 1.0}, "dinuc_context_fraction": {"value": 1.0}, "outbreak": {"value": "hMPXV-1"}, "lineage": {"value": "B.1"}}, "branch_attrs": {"mutations": {"nuc": ["C69477T"]}}, "children": [{"name": "Monkeypox/PT0358/2022", "node_attrs": {"div": 0.000313666981631577, "num_date": {"value": 2022.4698630136986, "confidence": [2022.4698630136986, 2022.4698630136986]}, "accession": "OP414385", "clade_membership": {"value": "IIb"}, "outbreak": {"value": "hMPXV-1"}, "country": {"value": "Portugal"}, "host": {"value": "Homo sapiens"}, "lineage": {"value": "B.1"}, "region": {"value": "Europe"}}, "branch_attrs": {"mutations": {}}}, {"name": "Monkeypox/PT0248/2022", "node_attrs": {"div": 0.000313666981631577, "num_date": {"value": 2022.4671232876713, "confidence": [2022.4671232876713, 2022.4671232876713]}, "accession": "OP414289", "clade_membership": {"value": "IIb"}, "outbreak": {"value": "hMPXV-1"}, "country": {"value": "Portugal"}, "host": {"value": "Homo sapiens"}, "lineage": {"value": "B.1"}, "region": {"value": "Europe"}}, "branch_attrs": {"mutations": {}}}]}, {"name": "NODE_0000057", "node_attrs": {"div": 0.0003136669438588029, "num_date": {"value": 2022.3682054613855, "confidence": [2022.3426320303697, 2022.4201000042278]}, "clade_membership": {"value": "IIb"}, "GA_CT_fraction": {"value": 1.0}, "dinuc_context_fraction": {"value": 1.0}, "outbreak": {"value": "hMPXV-1"}, "lineage": {"value": "B.1"}}, "branch_attrs": {"mutations": {"nuc": ["G174112A"]}}, "children": [{"name": "Monkeypox/PT0078/2022", "node_attrs": {"div": 0.0003558584069264005, "num_date": {"value": 2022.5657534246575, "confidence": [2022.5657534246575, 2022.5657534246575]}, "accession": "OP245332", "clade_membership": {"value": "IIb"}, "GA_CT_fraction": {"value": 1.0}, "dinuc_context_fraction": {"value": 1.0}, "outbreak": {"value": "hMPXV-1"}, "country": {"value": "Portugal"}, "host": {"value": "Homo sapiens"}, "lineage": {"value": "B.1"}, "region": {"value": "Europe"}}, "branch_attrs": {"mutations": {"nuc": ["C23599T", "C24443T", "C24485T", "C25148T", "C25768T", "C25882T", "C25914T", "C143074T"], "OPG039": ["D174N"], "OPG040": ["D111N", "E332K", "E346K"], "OPG042": ["R395K", "D406N"]}, "labels": {"aa": "OPG039: D174N; OPG040: D111N, E332K, E346K; OPG042: R395K, D406N"}}}, {"name": "Monkeypox/PT0066/2022", "node_attrs": {"div": 0.0003241555190032379, "num_date": {"value": 2022.5684931506848, "confidence": [2022.5684931506848, 2022.5684931506848]}, "accession": "OP245320", "clade_membership": {"value": "IIb"}, "GA_CT_fraction": {"value": 1.0}, "dinuc_context_fraction": {"value": 1.0}, "outbreak": {"value": "hMPXV-1"}, "country": {"value": "Portugal"}, "host": {"value": "Homo sapiens"}, "lineage": {"value": "B.1"}, "region": {"value": "Europe"}}, "branch_attrs": {"mutations": {"nuc": ["G46456A", "G77643A"]}}}]}, {"name": "NODE_0000101", "node_attrs": {"div": 0.000313666981631577, "num_date": {"value": 2022.3558624001462, "confidence": [2022.343630027073, 2022.3655354662658]}, "clade_membership": {"value": "IIb"}, "GA_CT_fraction": {"value": 1.0}, "dinuc_context_fraction": {"value": 1.0}, "outbreak": {"value": "hMPXV-1"}, "lineage": {"value": "B.1"}}, "branch_attrs": {"mutations": {"nuc": ["C127220T"], "OPG148": ["S412L"], "OPG149": ["Q9*"]}, "labels": {"aa": "OPG148: S412L; OPG149: Q9*"}}, "children": [{"name": "Monkeypox/PT0341/2022", "node_attrs": {"div": 0.000313666981631577, "num_date": {"value": 2022.4013698630138, "confidence": [2022.4013698630138, 2022.4013698630138]}, "accession": "OP414370", "clade_membership": {"value": "IIb"}, "outbreak": {"value": "hMPXV-1"}, "country": {"value": "Portugal"}, "host": {"value": "Homo sapiens"}, "lineage": {"value": "B.1"}, "region": {"value": "Europe"}}, "branch_attrs": {"mutations": {}}}, {"name": "Monkeypox/PT0010/2022", "node_attrs": {"div": 0.00031894466091641447, "num_date": {"value": 2022.368493150685, "confidence": [2022.368493150685, 2022.368493150685]}, "accession": "ON585036", "clade_membership": {"value": "IIb"}, "GA_CT_fraction": {"value": 1.0}, "dinuc_context_fraction": {"value": 1.0}, "outbreak": {"value": "hMPXV-1"}, "country": {"value": "Portugal"}, "host": {"value": "Homo sapiens"}, "lineage": {"value": "B.1"}, "region": {"value": "Europe"}}, "branch_attrs": {"mutations": {"nuc": ["C144527T", "A188349-"]}}}]}, {"name": "NODE_0000103", "node_attrs": {"div": 0.0003136669438588029, "num_date": {"value": 2022.3888087815074, "confidence": [2022.3468161280757, 2022.4488574207028]}, "clade_membership": {"value": "IIb"}, "GA_CT_fraction": {"value": 1.0}, "dinuc_context_fraction": {"value": 1.0}, "outbreak": {"value": "hMPXV-1"}, "lineage": {"value": "B.1"}}, "branch_attrs": {"mutations": {"nuc": ["G111946A"], "OPG131": ["D3N"]}, "labels": {"aa": "OPG131: D3N"}}, "children": [{"name": "Monkeypox/PT0404/2022", "node_attrs": {"div": 0.0003453857217267047, "num_date": {"value": 2022.5465753424658, "confidence": [2022.5465753424658, 2022.5465753424658]}, "accession": "OP555500", "clade_membership": {"value": "IIb"}, "GA_CT_fraction": {"value": 1.0}, "dinuc_context_fraction": {"value": 0.8333333333333334}, "outbreak": {"value": "hMPXV-1"}, "country": {"value": "Portugal"}, "host": {"value": "Homo sapiens"}, "lineage": {"value": "B.1"}, "region": {"value": "Europe"}}, "branch_attrs": {"mutations": {"nuc": ["C168608T", "C170020T", "C170049T", "C170236T", "C178378T", "G180012A"], "OPG195": ["Q127*"], "OPG198": ["P67S"]}, "labels": {"aa": "OPG195: Q127*; OPG198: P67S"}}}, {"name": "Monkeypox/PT0165/2022", "node_attrs": {"div": 0.0003136669438588029, "num_date": {"value": 2022.5082191780823, "confidence": [2022.5082191780823, 2022.5082191780823]}, "accession": "OP324482", "clade_membership": {"value": "IIb"}, "outbreak": {"value": "hMPXV-1"}, "country": {"value": "Portugal"}, "host": {"value": "Homo sapiens"}, "lineage": {"value": "B.1"}, "region": {"value": "Europe"}}, "branch_attrs": {"mutations": {}}}]}, {"name": "NODE_0000387", "node_attrs": {"div": 0.000318733411339566, "num_date": {"value": 2022.5124133661554, "confidence": [2022.4483296799447, 2022.513698630137]}, "clade_membership": {"value": "IIb"}, "GA_CT_fraction": {"value": 1.0}, "dinuc_context_fraction": {"value": 1.0}, "outbreak": {"value": "hMPXV-1"}, "lineage": {"value": "B.1"}}, "branch_attrs": {"mutations": {"nuc": ["G11924A", "G41652A"], "OPG023": ["S326L"], "OPG061": ["S78F"]}, "labels": {"aa": "OPG023: S326L; OPG061: S78F"}}, "children": [{"name": "Monkeypox/PT0406/2022", "node_attrs": {"div": 0.000318733411339566, "num_date": {"value": 2022.5493150684931, "confidence": [2022.5493150684931, 2022.5493150684931]}, "accession": "OP555501", "clade_membership": {"value": "IIb"}, "outbreak": {"value": "hMPXV-1"}, "country": {"value": "Portugal"}, "host": {"value": "Homo sapiens"}, "lineage": {"value": "B.1"}, "region": {"value": "Europe"}}, "branch_attrs": {"mutations": {}}}, {"name": "Monkeypox/PT0148/2022", "node_attrs": {"div": 0.000318733411339566, "num_date": {"value": 2022.513698630137, "confidence": [2022.513698630137, 2022.513698630137]}, "accession": "OP324465", "clade_membership": {"value": "IIb"}, "outbreak": {"value": "hMPXV-1"}, "country": {"value": "Portugal"}, "host": {"value": "Homo sapiens"}, "lineage": {"value": "B.1"}, "region": {"value": "Europe"}}, "branch_attrs": {"mutations": {"nuc": ["A801-", "C802-", "T803-", "C804-", "A805-"]}}}]}, {"name": "NODE_0000405", "node_attrs": {"div": 0.000313666981631577, "num_date": {"value": 2022.5844404390755, "confidence": [2022.4751647743335, 2022.5849315068492]}, "clade_membership": {"value": "IIb"}, "GA_CT_fraction": {"value": 1.0}, "dinuc_context_fraction": {"value": 0.0}, "outbreak": {"value": "hMPXV-1"}, "lineage": {"value": "B.1"}}, "branch_attrs": {"mutations": {"nuc": ["C81657T"], "OPG105": ["P178S"]}, "labels": {"aa": "OPG105: P178S"}}, "children": [{"name": "Monkeypox/PT0583/2022", "node_attrs": {"div": 0.000313666981631577, "num_date": {"value": 2022.5849315068492, "confidence": [2022.5849315068492, 2022.5849315068492]}, "accession": "OP555653", "clade_membership": {"value": "IIb"}, "outbreak": {"value": "hMPXV-1"}, "country": {"value": "Portugal"}, "host": {"value": "Homo sapiens"}, "lineage": {"value": "B.1"}, "region": {"value": "Europe"}}, "branch_attrs": {"mutations": {}}}, {"name": "Monkeypox/PT0459/2022", "node_attrs": {"div": 0.000313666981631577, "num_date": {"value": 2022.5904109589042, "confidence": [2022.5904109589042, 2022.5904109589042]}, "accession": "OP555540", "clade_membership": {"value": "IIb"}, "outbreak": {"value": "hMPXV-1"}, "country": {"value": "Portugal"}, "host": {"value": "Homo sapiens"}, "lineage": {"value": "B.1"}, "region": {"value": "Europe"}}, "branch_attrs": {"mutations": {}}}]}, {"name": "NODE_0000424", "node_attrs": {"div": 0.000313666981631577, "num_date": {"value": 2022.4232876712329, "confidence": [2022.3746058943864, 2022.4232876712329]}, "clade_membership": {"value": "IIb"}, "GA_CT_fraction": {"value": 1.0}, "dinuc_context_fraction": {"value": 0.0}, "outbreak": {"value": "hMPXV-1"}, "lineage": {"value": "B.1"}}, "branch_attrs": {"mutations": {"nuc": ["C164015T"], "OPG189": ["A228V"]}, "labels": {"aa": "OPG189: A228V"}}, "children": [{"name": "Monkeypox/PT0323/2022", "node_attrs": {"div": 0.000313666981631577, "num_date": {"value": 2022.4232876712329, "confidence": [2022.4232876712329, 2022.4232876712329]}, "accession": "OP414355", "clade_membership": {"value": "IIb"}, "outbreak": {"value": "hMPXV-1"}, "country": {"value": "Portugal"}, "host": {"value": "Homo sapiens"}, "lineage": {"value": "B.1"}, "region": {"value": "Europe"}}, "branch_attrs": {"mutations": {}}}, {"name": "Monkeypox/PT0290/2022", "node_attrs": {"div": 0.000313666981631577, "num_date": {"value": 2022.4506849315069, "confidence": [2022.4506849315069, 2022.4506849315069]}, "accession": "OP414325", "clade_membership": {"value": "IIb"}, "outbreak": {"value": "hMPXV-1"}, "country": {"value": "Portugal"}, "host": {"value": "Homo sapiens"}, "lineage": {"value": "B.1"}, "region": {"value": "Europe"}}, "branch_attrs": {"mutations": {}}}]}, {"name": "NODE_0000428", "node_attrs": {"div": 0.0003136669438588029, "num_date": {"value": 2022.416920868519, "confidence": [2022.3659338214393, 2022.458904109589]}, "clade_membership": {"value": "IIb"}, "GA_CT_fraction": {"value": 1.0}, "dinuc_context_fraction": {"value": 1.0}, "outbreak": {"value": "hMPXV-1"}, "lineage": {"value": "B.1"}}, "branch_attrs": {"mutations": {"nuc": ["G150394A"], "OPG176": ["E196K"]}, "labels": {"aa": "OPG176: E196K"}}, "children": [{"name": "Monkeypox/PT0264/2022", "node_attrs": {"div": 0.00031891162890050633, "num_date": {"value": 2022.458904109589, "confidence": [2022.458904109589, 2022.458904109589]}, "accession": "OP414304", "clade_membership": {"value": "IIb"}, "GA_CT_fraction": {"value": 1.0}, "dinuc_context_fraction": {"value": 0.0}, "outbreak": {"value": "hMPXV-1"}, "country": {"value": "Portugal"}, "host": {"value": "Homo sapiens"}, "lineage": {"value": "B.1"}, "region": {"value": "Europe"}}, "branch_attrs": {"mutations": {"nuc": ["G33700A"]}}}, {"name": "Monkeypox/PT0158/2022", "node_attrs": {"div": 0.0003136669438588029, "num_date": {"value": 2022.513698630137, "confidence": [2022.513698630137, 2022.513698630137]}, "accession": "OP324475", "clade_membership": {"value": "IIb"}, "outbreak": {"value": "hMPXV-1"}, "country": {"value": "Portugal"}, "host": {"value": "Homo sapiens"}, "lineage": {"value": "B.1"}, "region": {"value": "Europe"}}, "branch_attrs": {"mutations": {}}}]}, {"name": "NODE_0000492", "node_attrs": {"div": 0.00032380957402255463, "num_date": {"value": 2022.5652623568837, "confidence": [2022.4973811005257, 2022.5712328767124]}, "clade_membership": {"value": "IIb"}, "GA_CT_fraction": {"value": 1.0}, "dinuc_context_fraction": {"value": 1.0}, "outbreak": {"value": "hMPXV-1"}, "lineage": {"value": "B.1"}}, "branch_attrs": {"mutations": {"nuc": ["C96773T", "C109432T", "C142356T"], "OPG117": ["S242L"], "OPG129": ["D525N"], "OPG163": ["S52F"]}, "labels": {"aa": "OPG117: S242L; OPG129: D525N; OPG163: S52F"}}, "children": [{"name": "Monkeypox/PT0421/2022", "node_attrs": {"div": 0.00032380957402255463, "num_date": {"value": 2022.5712328767124, "confidence": [2022.5712328767124, 2022.5712328767124]}, "accession": "OP555511", "clade_membership": {"value": "IIb"}, "outbreak": {"value": "hMPXV-1"}, "country": {"value": "Portugal"}, "host": {"value": "Homo sapiens"}, "lineage": {"value": "B.1"}, "region": {"value": "Europe"}}, "branch_attrs": {"mutations": {}}}, {"name": "Monkeypox/PT0053/2022", "node_attrs": {"div": 0.00032380957402258136, "num_date": {"value": 2022.5821917808219, "confidence": [2022.5821917808219, 2022.5821917808219]}, "accession": "OP245310", "clade_membership": {"value": "IIb"}, "outbreak": {"value": "hMPXV-1"}, "country": {"value": "Portugal"}, "host": {"value": "Homo sapiens"}, "lineage": {"value": "B.1"}, "region": {"value": "Europe"}}, "branch_attrs": {"mutations": {}}}]}, {"name": "NODE_0000546", "node_attrs": {"div": 0.0003238091327469223, "num_date": {"value": 2022.464383561644, "confidence": [2022.4222682961852, 2022.464383561644]}, "clade_membership": {"value": "IIb"}, "GA_CT_fraction": {"value": 1.0}, "dinuc_context_fraction": {"value": 1.0}, "outbreak": {"value": "hMPXV-1"}, "lineage": {"value": "B.1"}}, "branch_attrs": {"mutations": {"nuc": ["C23759T", "G68825A", "G117941A"]}}, "children": [{"name": "Monkeypox/PT0259/2022", "node_attrs": {"div": 0.0003238091327469223, "num_date": {"value": 2022.464383561644, "confidence": [2022.464383561644, 2022.464383561644]}, "accession": "OP414300", "clade_membership": {"value": "IIb"}, "outbreak": {"value": "hMPXV-1"}, "country": {"value": "Portugal"}, "host": {"value": "Homo sapiens"}, "lineage": {"value": "B.1"}, "region": {"value": "Europe"}}, "branch_attrs": {"mutations": {}}}, {"name": "Monkeypox/PT0204/2022", "node_attrs": {"div": 0.0003238091327469223, "num_date": {"value": 2022.4808219178083, "confidence": [2022.4808219178083, 2022.4808219178083]}, "accession": "OP324515", "clade_membership": {"value": "IIb"}, "outbreak": {"value": "hMPXV-1"}, "country": {"value": "Portugal"}, "host": {"value": "Homo sapiens"}, "lineage": {"value": "B.1"}, "region": {"value": "Europe"}}, "branch_attrs": {"mutations": {}}}]}, {"name": "NODE_0000555", "node_attrs": {"div": 0.0003187336548733676, "num_date": {"value": 2022.4123287671232, "confidence": [2022.3783996912794, 2022.4123287671232]}, "clade_membership": {"value": "IIb"}, "GA_CT_fraction": {"value": 1.0}, "dinuc_context_fraction": {"value": 1.0}, "outbreak": {"value": "hMPXV-1"}, "lineage": {"value": "B.1"}}, "branch_attrs": {"mutations": {"nuc": ["C132153T", "C132940T"], "OPG151": ["S1077L"]}, "labels": {"aa": "OPG151: S1077L"}}, "children": [{"name": "Monkeypox/PT0683/2022", "node_attrs": {"div": 0.0003187336548733676, "num_date": {"value": 2022.4123287671232, "confidence": [2022.4123287671232, 2022.4123287671232]}, "accession": "OR488001", "clade_membership": {"value": "IIb"}, "outbreak": {"value": "hMPXV-1"}, "country": {"value": "Portugal"}, "host": {"value": "Homo sapiens"}, "lineage": {"value": "B.1"}, "region": {"value": "Europe"}}, "branch_attrs": {"mutations": {}}}, {"name": "Monkeypox/PT0684/2022", "node_attrs": {"div": 0.0003187336548733676, "num_date": {"value": 2022.4123287671232, "confidence": [2022.4123287671232, 2022.4123287671232]}, "accession": "OR488002", "clade_membership": {"value": "IIb"}, "outbreak": {"value": "hMPXV-1"}, "country": {"value": "Portugal"}, "host": {"value": "Homo sapiens"}, "lineage": {"value": "B.1"}, "region": {"value": "Europe"}}, "branch_attrs": {"mutations": {}}}]}, {"name": "NODE_0000557", "node_attrs": {"div": 0.0003187336548733676, "num_date": {"value": 2022.5638943566632, "confidence": [2022.4448084046692, 2022.6223957387035]}, "clade_membership": {"value": "IIb"}, "GA_CT_fraction": {"value": 1.0}, "dinuc_context_fraction": {"value": 1.0}, "outbreak": {"value": "hMPXV-1"}, "lineage": {"value": "B.1"}}, "branch_attrs": {"mutations": {"nuc": ["C167425T", "C189174T"], "OPG193": ["S31F"]}, "labels": {"aa": "OPG193: S31F"}}, "children": [{"name": "Monkeypox/PT0577/2022", "node_attrs": {"div": 0.00032922339259226964, "num_date": {"value": 2022.6890410958904, "confidence": [2022.6890410958904, 2022.6890410958904]}, "accession": "OP555648", "clade_membership": {"value": "IIb"}, "GA_CT_fraction": {"value": 1.0}, "dinuc_context_fraction": {"value": 0.5}, "outbreak": {"value": "hMPXV-1"}, "country": {"value": "Portugal"}, "host": {"value": "Homo sapiens"}, "lineage": {"value": "B.1"}, "region": {"value": "Europe"}}, "branch_attrs": {"mutations": {"nuc": ["G2360A", "G146433A"], "OPG170": ["H116Y"]}, "labels": {"aa": "OPG170: H116Y"}}}, {"name": "Monkeypox/PT0540/2022", "node_attrs": {"div": 0.0003187336548733676, "num_date": {"value": 2022.645205479452, "confidence": [2022.645205479452, 2022.645205479452]}, "accession": "OP555611", "clade_membership": {"value": "IIb"}, "outbreak": {"value": "hMPXV-1"}, "country": {"value": "Portugal"}, "host": {"value": "Homo sapiens"}, "lineage": {"value": "B.1"}, "region": {"value": "Europe"}}, "branch_attrs": {"mutations": {}}}]}, {"name": "NODE_0000560", "node_attrs": {"div": 0.0003188929379511068, "num_date": {"value": 2022.5630136986301, "confidence": [2022.4809346292634, 2022.5630136986301]}, "clade_membership": {"value": "IIb"}, "GA_CT_fraction": {"value": 0.5}, "dinuc_context_fraction": {"value": 1.0}, "outbreak": {"value": "hMPXV-1"}, "lineage": {"value": "B.1"}}, "branch_attrs": {"mutations": {"nuc": ["C73616T", "G159132T"], "OPG185": ["K72N"]}, "labels": {"aa": "OPG185: K72N"}}, "children": [{"name": "Monkeypox/PT0412/2022", "node_attrs": {"div": 0.0003188929379511068, "num_date": {"value": 2022.5630136986301, "confidence": [2022.5630136986301, 2022.5630136986301]}, "accession": "OP555505", "clade_membership": {"value": "IIb"}, "outbreak": {"value": "hMPXV-1"}, "country": {"value": "Portugal"}, "host": {"value": "Homo sapiens"}, "lineage": {"value": "B.1"}, "region": {"value": "Europe"}}, "branch_attrs": {"mutations": {}}}, {"name": "Monkeypox/PT0049/2022", "node_attrs": {"div": 0.0003188929379511068, "num_date": {"value": 2022.5821917808219, "confidence": [2022.5821917808219, 2022.5821917808219]}, "accession": "OP245306", "clade_membership": {"value": "IIb"}, "outbreak": {"value": "hMPXV-1"}, "country": {"value": "Portugal"}, "host": {"value": "Homo sapiens"}, "lineage": {"value": "B.1"}, "region": {"value": "Europe"}}, "branch_attrs": {"mutations": {}}}]}, {"name": "NODE_0000565", "node_attrs": {"div": 0.000313666981631577, "num_date": {"value": 2022.3983819512782, "confidence": [2022.367128066253, 2022.4506849315069]}, "clade_membership": {"value": "IIb"}, "GA_CT_fraction": {"value": 1.0}, "dinuc_context_fraction": {"value": 1.0}, "outbreak": {"value": "hMPXV-1"}, "lineage": {"value": "B.1"}}, "branch_attrs": {"mutations": {"nuc": ["C87491T"], "OPG109": ["D653N"]}, "labels": {"aa": "OPG109: D653N"}}, "children": [{"name": "Monkeypox/PT0276/2022", "node_attrs": {"div": 0.0003189071943334434, "num_date": {"value": 2022.4506849315069, "confidence": [2022.4506849315069, 2022.4506849315069]}, "accession": "OP414316", "clade_membership": {"value": "IIb"}, "GA_CT_fraction": {"value": 1.0}, "dinuc_context_fraction": {"value": 1.0}, "outbreak": {"value": "hMPXV-1"}, "country": {"value": "Portugal"}, "host": {"value": "Homo sapiens"}, "lineage": {"value": "B.1"}, "region": {"value": "Europe"}}, "branch_attrs": {"mutations": {"nuc": ["C137262T"], "OPG153": ["D136N"]}, "labels": {"aa": "OPG153: D136N"}}}, {"name": "Monkeypox/PT0202/2022", "node_attrs": {"div": 0.000313666981631577, "num_date": {"value": 2022.4890410958903, "confidence": [2022.4890410958903, 2022.4890410958903]}, "accession": "OP324513", "clade_membership": {"value": "IIb"}, "outbreak": {"value": "hMPXV-1"}, "country": {"value": "Portugal"}, "host": {"value": "Homo sapiens"}, "lineage": {"value": "B.1"}, "region": {"value": "Europe"}}, "branch_attrs": {"mutations": {}}}]}, {"name": "NODE_0000578", "node_attrs": {"div": 0.0003238093431140901, "num_date": {"value": 2022.4515983720723, "confidence": [2022.4051773058861, 2022.4694689149765]}, "clade_membership": {"value": "IIb"}, "GA_CT_fraction": {"value": 1.0}, "dinuc_context_fraction": {"value": 1.0}, "outbreak": {"value": "hMPXV-1"}, "lineage": {"value": "B.1"}}, "branch_attrs": {"mutations": {"nuc": ["C20803T", "C54071T", "G64740A"], "OPG036": ["D88N"], "OPG071": ["G123E"], "OPG084": ["D7N"]}, "labels": {"aa": "OPG036: D88N; OPG071: G123E; OPG084: D7N"}}, "children": [{"name": "Monkeypox/PT0233/2022", "node_attrs": {"div": 0.0003238093431140901, "num_date": {"value": 2022.4698630136986, "confidence": [2022.4698630136986, 2022.4698630136986]}, "accession": "OP324541", "clade_membership": {"value": "IIb"}, "outbreak": {"value": "hMPXV-1"}, "country": {"value": "Portugal"}, "host": {"value": "Homo sapiens"}, "lineage": {"value": "B.1"}, "region": {"value": "Europe"}}, "branch_attrs": {"mutations": {"nuc": ["A801-", "C802-"]}}}, {"name": "Monkeypox/PT0231/2022", "node_attrs": {"div": 0.0003290666177647591, "num_date": {"value": 2022.472602739726, "confidence": [2022.472602739726, 2022.472602739726]}, "accession": "OP324539", "clade_membership": {"value": "IIb"}, "GA_CT_fraction": {"value": 1.0}, "dinuc_context_fraction": {"value": 1.0}, "outbreak": {"value": "hMPXV-1"}, "country": {"value": "Portugal"}, "host": {"value": "Homo sapiens"}, "lineage": {"value": "B.1"}, "region": {"value": "Europe"}}, "branch_attrs": {"mutations": {"nuc": ["C60777T"]}}}]}, {"name": "NODE_0000579", "node_attrs": {"div": 0.000313666981631577, "num_date": {"value": 2022.398358464688, "confidence": [2022.3639558447119, 2022.4856799828199]}, "clade_membership": {"value": "IIb"}, "GA_CT_fraction": {"value": 1.0}, "dinuc_context_fraction": {"value": 1.0}, "outbreak": {"value": "hMPXV-1"}, "lineage": {"value": "B.1"}}, "branch_attrs": {"mutations": {"nuc": ["C142461T"], "OPG163": ["S87L"]}, "labels": {"aa": "OPG163: S87L"}}, "children": [{"name": "Monkeypox/PT0201/2022", "node_attrs": {"div": 0.0003189231161813554, "num_date": {"value": 2022.486301369863, "confidence": [2022.486301369863, 2022.486301369863]}, "accession": "OP324512", "clade_membership": {"value": "IIb"}, "GA_CT_fraction": {"value": 1.0}, "dinuc_context_fraction": {"value": 1.0}, "outbreak": {"value": "hMPXV-1"}, "country": {"value": "Portugal"}, "host": {"value": "Homo sapiens"}, "lineage": {"value": "B.1"}, "region": {"value": "Europe"}}, "branch_attrs": {"mutations": {"nuc": ["C38905T"], "OPG056": ["D44N"]}, "labels": {"aa": "OPG056: D44N"}}}, {"name": "Monkeypox/PT0194/2022", "node_attrs": {"div": 0.0003189927181710185, "num_date": {"value": 2022.486301369863, "confidence": [2022.486301369863, 2022.486301369863]}, "accession": "OP324507", "clade_membership": {"value": "IIb"}, "GA_CT_fraction": {"value": 0.0}, "outbreak": {"value": "hMPXV-1"}, "country": {"value": "Portugal"}, "host": {"value": "Homo sapiens"}, "lineage": {"value": "B.1"}, "region": {"value": "Europe"}}, "branch_attrs": {"mutations": {"nuc": ["A11326-", "T11327-", "C11328-", "T11329-", "A11330-", "C11331-", "G11332-", "A11333-", "T11334-", "A11335-", "T11336-", "T11337-", "A11338-", "G11339-", "A11340-", "T11341-", "A11342-", "C11343-", "T11344-", "T11345-", "C11346-", "A11347-", "C11348-", "T11349-", "C11350-", "A11351-", "A11352-", "T11353-", "G11354-", "A11355-", "A11356-", "T11357-", "C11358-", "A11359-", "A11360-", "T11361-", "C11362-", "A11363-", "C11364-", "A11365-", "C11366-", "A11367-", "A11368-", "T11369-", "C11370-", "T11371-", "A11372-", "A11373-", "T11374-", "G11375-", "T11376-", "A11377-", "G11378-", "G11379-", "T11380-", "T11381-", "T11382-", "A11383-", "T11384-", "G11385-", "A11386-", "C11387-", "A11388-", "T11389-", "A11390-", "A11391-", "T11392-", "A11393-", "G11394-", "C11395-", "A11396-", "T11397-", "T11398-", "T11399-", "T11400-", "C11401-", "A11402-", "G11403-", "C11404-", "A11405-", "G11406-", "T11407-", "T11408-", "C11409-", "A11410-", "A11411-", "T11412-", "G11413-", "T11414-", "T11415-", "T11416-", "C11417-", "T11418-", "A11419-", "G11420-", "A11421-", "T11422-", "T11423-", "C11424-", "G11425-", "T11426-", "T11427-", "G11428-", "A11429-", "T11430-", "G11431-", "G11432-", "C11433-", "A11434-", "A11435-", "T11436-", "G11437-", "G11438-", "T11439-", "T11440-", "A11441-", "T11442-", "A11443-", "C11444-", "A11445-", "T11446-", "G11447-", "T11448-", "A11449-", "T11450-", "A11451-", "T11452-", "C11453-", "C11454-", "G11455-", "T11456-", "T11457-", "A11458-", "T11459-", "T11460-", "T11461-", "G11462-", "A11463-", "T11464-", "C11465-", "T11466-", "A11467-", "A11468-", "T11469-", "G11470-", "T11471-", "T11472-", "G11473-", "A11474-", "C11475-", "A11476-", "T11477-", "C11478-", "T11479-", "G11480-", "A11481-", "A11482-", "C11483-", "C11484-", "G11485-", "G11486-", "A11487-", "T11488-", "T11489-", "C11490-", "T11491-", "A11492-", "G11493-", "C11494-", "A11495-", "G11496-", "T11497-", "A11498-", "A11499-", "A11500-", "G11501-", "A11502-", "T11503-", "A11504-", "C11505-", "T11506-", "A11507-", "G11508-", "A11509-", "G11510-", "A11511-", "T11512-", "T11513-", "G11514-", "T11515-", "T11516-", "T11517-", "A11518-", "T11519-", "T11520-", "A11521-", "T11522-", "A11523-", "T11524-", "C11525-", "T11526-", "A11527-", "A11528-", "C11529-", "A11530-", "G11531-", "C11532-", "C11533-", "T11534-", "T11535-", "G11536-", "T11537-", "G11538-", "A11539-", "A11540-", "G11541-", "A11542-", "A11543-", "G11544-", "T11545-", "G11546-", "T11547-", "T11548-", "T11549-", "C11550-", "T11551-", "C11552-", "C11553-", "T11554-", "C11555-", "G11556-", "T11557-", "T11558-", "T11559-", "G11560-", "T11561-", "C11562-", "A11563-", "A11564-", "T11565-", "C11566-", "A11567-", "T11568-", "G11569-", "T11570-", "T11571-", "A11572-", "A11573-", "T11574-", "G11575-", "T11576-", "C11577-", "T11578-", "T11579-", "T11580-", "A11581-", "A11582-", "G11583-", "A11584-", "T11585-", "A11586-", "A11587-", "G11588-", "G11589-", "T11590-", "A11591-", "G11592-", "A11593-", "C11594-", "A11595-", "A11596-", "A11597-", "T11598-", "G11599-", "T11600-", "T11601-", "T11602-", "A11603-", "T11604-", "A11605-", "G11606-", "T11607-", "A11608-", "C11609-", "T11610-", "A11611-", "A11612-", "G11613-", "A11614-", "A11615-", "T11616-", "T11617-", "G11618-", "G11619-", "G11620-", "C11621-", "A11622-", "A11623-", "A11624-", "C11625-", "A11626-", "T11627-", "A11628-", "A11629-", "G11630-", "A11631-", "C11632-", "A11633-", "T11634-", "G11635-", "T11636-", "C11637-", "A11638-", "C11639-", "A11640-", "A11641-", "A11642-", "G11643-", "A11644-", "C11645-", "C11646-", "C11647-", "T11648-", "T11649-", "T11650-", "T11651-", "T11652-", "G11653-", "T11654-", "A11655-", "T11656-", "G11657-", "T11658-", "A11659-", "T11660-", "A11661-", "A11662-", "G11663-", "T11664-", "G11665-", "T11666-", "A11667-", "G11668-", "A11669-", "A11670-", "A11671-", "T11672-", "T11673-", "A11674-", "T11675-", "A11676-", "A11677-", "C11678-", "A11679-", "T11680-", "C11681-", "C11682-", "A11683-", "T11684-", "A11685-", "G11686-", "T11687-", "T11688-", "G11689-", "G11690-", "A11691-", "T11692-", "T11693-", "C11694-", "A11695-", "C11696-", "A11697-", "T11698-", "A11699-", "G11700-", "G11701-", "T11702-", "G11703-", "T11704-", "C11705-", "C11706-", "A11707-", "A11708-", "T11709-", "C11710-", "G11711-", "G11712-", "G11713-", "A11714-", "T11715-", "C11716-", "T11717-", "C11718-", "T11719-", "C11720-", "C11721-", "A11722-", "T11723-", "C11724-", "A11725-", "T11726-", "C11727-", "G11728-", "A11729-", "G11730-", "A11731-", "T11732-", "G11733-", "A11734-", "T11735-", "T11736-", "G11737-", "A11738-", "C11739-", "G11740-", "G11741-", "C11742-", "A11743-", "T11744-", "C11745-", "T11746-", "C11747-", "C11748-", "C11749-", "C11750-", "C11751-", "T11752-", "T11753-", "C11754-", "C11755-", "T11756-", "T11757-", "T11758-", "T11759-", "T11760-", "T11761-", "A11762-", "G11763-", "T11764-", "A11765-", "G11766-", "A11767-", "T11768-", "A11769-", "T11770-", "T11771-", "T11772-", "C11773-", "A11774-", "T11775-", "C11776-", "G11777-", "T11778-", "G11779-", "T11780-", "A11781-", "A11782-", "G11783-", "A11784-", "A11785-", "T11786-", "C11787-", "A11788-", "A11789-", "T11790-", "A11791-", "T11792-", "T11793-", "A11794-", "A11795-", "T11796-", "A11797-", "T11798-", "T11799-", "T11800-", "C11801-", "T11802-", "A11803-", "A11804-", "A11805-", "G11806-", "T11807-", "A11808-", "T11809-", "C11810-", "T11811-", "G11812-", "T11813-", "G11814-", "T11815-", "A11816-", "T11817-", "A11818-", "G11819-", "C11820-", "C11821-", "T11822-", "C11823-", "T11824-", "T11825-", "T11826-", "A11827-", "T11828-", "T11829-", "T11830-", "A11831-", "C11832-", "C11833-", "A11834-", "C11835-", "A11836-", "G11837-", "C11838-", "T11839-", "C11840-", "C11841-", "A11842-", "T11843-", "A11844-", "T11845-", "T11846-", "C11847-", "C11848-", "A11849-", "A11850-", "C11851-", "A11852-", "T11853-", "G11854-", "C11855-", "A11856-", "T11857-", "T11858-", "C11859-", "C11860-", "A11861-", "C11862-", "T11863-", "A11864-", "G11865-", "A11866-", "G11867-", "G11868-", "G11869-", "A11870-", "T11871-", "A11872-", "T11873-", "C11874-", "G11875-", "A11876-", "T11877-", "A11878-", "T11879-", "C11880-", "G11881-", "C11882-", "C11883-", "G11884-", "A11885-", "A11886-", "T11887-", "G11888-", "T11889-", "C11890-", "A11891-", "T11892-", "A11893-", "T11894-", "A11895-", "C11896-", "T11897-", "C11898-", "A11899-", "A11900-", "T11901-", "T11902-", "A11903-", "G11904-", "T11905-", "A11906-", "T11907-", "A11908-", "T11909-", "G11910-", "T11911-", "T11912-", "G11913-", "G11914-", "A11915-", "G11916-", "G11917-", "A11918-", "C11919-", "A11920-", "T11921-", "C11922-", "C11923-", "G11924-", "A11925-", "G11926-", "T11927-", "T11928-", "C11929-", "A11930-", "T11931-", "T11932-", "G11933-", "T11934-", "T11935-", "T11936-", "T11937-", "C11938-", "A11939-", "A11940-", "T11941-", "A11942-", "T11943-", "C11944-", "A11945-", "A11946-", "A11947-", "G11948-", "A11949-", "G11950-", "A11951-", "T11952-", "G11953-", "G11954-", "T11955-", "T11956-", "T11957-", "C11958-", "C11959-", "T11960-", "T11961-", "A11962-", "T11963-", "C11964-", "A11965-", "T11966-", "T11967-", "T11968-", "C11969-", "T11970-", "C11971-", "C11972-", "A11973-", "T11974-", "A11975-", "G11976-", "T11977-", "G11978-", "G11979-", "T11980-", "A11981-", "C11982-", "A11983-", "A11984-", "T11985-", "A11986-", "C11987-", "T11988-", "A11989-", "C11990-", "A11991-", "C11992-", "A11993-", "T11994-", "T11995-", "A11996-", "T11997-", "T11998-", "C11999-", "C12000-", "G12001-", "T12002-", "A12003-", "C12004-", "G12005-", "G12006-", "C12007-", "T12008-", "T12009-", "T12010-", "C12011-", "C12012-", "A12013-", "T12014-", "T12015-", "C12016-", "T12017-", "C12018-", "C12019-", "A12020-", "A12021-", "A12022-", "A12023-", "A12024-", "C12025-", "A12026-", "A12027-", "T12028-", "T12029-", "T12030-", "T12031-", "A12032-", "C12033-", "C12034-", "A12035-", "A12036-", "A12037-", "T12038-", "C12039-", "T12040-", "A12041-", "A12042-", "A12043-", "T12044-", "C12045-", "T12046-", "A12047-", "C12048-", "A12049-", "T12050-", "C12051-", "T12052-", "T12053-", "T12054-", "A12055-", "T12056-", "T12057-", "G12058-", "T12059-", "A12060-", "T12061-", "C12062-", "T12063-", "A12064-", "T12065-", "A12066-", "A12067-", "T12068-", "C12069-", "A12070-", "C12071-", "T12072-", "A12073-", "T12074-", "T12075-", "T12076-", "A12077-", "G12078-", "A12079-", "T12080-", "A12081-", "A12082-", "T12083-", "C12084-", "A12085-", "G12086-", "C12087-", "C12088-", "A12089-", "T12090-", "A12091-", "A12092-", "T12093-", "T12094-", "C12095-", "C12096-", "T12097-", "C12098-", "G12099-", "A12100-", "G12101-", "T12102-", "G12103-", "C12104-", "A12105-", "A12106-", "C12107-", "A12108-", "T12109-", "G12110-", "T12111-", "T12112-", "A12113-", "G12114-", "A12115-", "T12116-", "C12117-", "G12118-", "T12119-", "C12120-", "T12121-", "A12122-", "T12123-", "A12124-", "T12125-", "A12126-", "T12127-", "G12128-", "A12129-", "A12130-", "T12131-", "A12132-", "A12133-", "G12134-", "C12135-", "C12136-", "G12137-", "T12138-", "G12139-", "T12140-", "T12141-", "A12142-", "T12143-", "C12144-", "T12145-", "A12146-", "T12147-", "T12148-", "C12149-", "C12150-", "T12151-", "T12152-", "T12153-", "C12154-", "A12155-", "T12156-", "T12157-", "A12158-", "A12159-", "C12160-", "A12161-", "A12162-", "T12163-", "T12164-", "T12165-", "A12166-", "A12167-", "C12168-", "G12169-", "A12170-", "T12171-", "G12172-", "T12173-", "C12174-", "T12175-", "A12176-", "T12177-", "A12178-", "T12179-", "C12180-", "T12181-", "A12182-", "T12183-", "A12184-", "T12185-", "G12186-", "A12187-", "G12188-", "A12189-", "T12190-", "G12191-", "A12192-", "C12193-", "T12194-", "T12195-", "A12196-", "A12197-", "T12198-", "A12199-", "T12200-", "A12201-", "A12202-", "T12203-", "A12204-", "T12205-", "T12206-", "G12207-", "A12208-", "A12209-", "G12210-", "A12211-", "G12212-", "C12213-", "T12214-", "G12215-", "T12216-", "A12217-", "C12218-", "A12219-", "A12220-", "T12221-", "A12222-", "G12223-", "T12224-", "T12225-", "T12226-", "T12227-", "T12228-", "A12229-", "T12230-", "C12231-", "T12232-", "A12233-", "T12234-", "A12235-", "G12236-", "A12237-", "A12238-", "G151793C"], "OPG023": ["S221X", "S222-", "I223-", "D224-", "K225-", "N226-", "Y227-", "C228-", "T229-", "A230-", "L231-", "Q232-", "Y233-", "Y234-", "I235-", "K236-", "S237-", "S238-", "H239-", "I240-", "D241-", "I242-", "D243-", "I244-", "V245-", "K246-", "L247-", "L248-", "M249-", "K250-", "G251-", "I252-", "D253-", "N254-", "T255-", "A256-", "Y257-", "S258-", "Y259-", "I260-", "D261-", "D262-", "L263-", "T264-", "C265-", "C266-", "T267-", "R268-", "G269-", "I270-", "M271-", "A272-", "D273-", "Y274-", "L275-", "N276-", "S277-", "D278-", "Y279-", "R280-", "Y281-", "N282-", "K283-", "D284-", "V285-", "D286-", "L287-", "D288-", "L289-", "V290-", "K291-", "L292-", "F293-", "L294-", "E295-", "N296-", "G297-", "K298-", "P299-", "Y300-", "G301-", "I302-", "M303-", "C304-", "S305-", "I306-", "V307-", "P308-", "L309-", "W310-", "R311-", "N312-", "D313-", "K314-", "E315-", "T316-", "I317-", "S318-", "L319-", "I320-", "L321-", "K322-", "T323-", "M324-", "N325-", "S326-", "D327-", "V328-", "L329-", "Q330-", "H331-", "I332-", "L333-", "I334-", "E335-", "Y336-", "M337-", "T338-", "F339-", "G340-", "D341-", "I342-", "D343-", "I344-", "P345-", "L346-", "V347-", "E348-", "C349-", "M350-", "L351-", "E352-", "Y353-", "G354-", "A355-", "V356-", "V357-", "N358-", "K359-", "E360-", "A361-", "I362-", "H363-", "R364-", "Y365-", "F366-", "R367-", "N368-", "I369-", "N370-", "I371-", "D372-", "S373-", "Y374-", "T375-", "M376-", "K377-", "Y378-", "L379-", "L380-", "K381-", "K382-", "E383-", "G384-", "G385-", "D386-", "A387-", "V388-", "N389-", "H390-", "L391-", "D392-", "D393-", "G394-", "E395-", "I396-", "P397-", "I398-", "G399-", "H400-", "L401-", "C402-", "E403-", "S404-", "N405-", "Y406-", "G407-", "C408-", "Y409-", "N410-", "F411-", "Y412-", "T413-", "Y414-", "T415-", "Y416-", "K417-", "K418-", "G419-", "L420-", "C421-", "D422-", "M423-", "S424-", "Y425-", "V426-", "C427-", "P428-", "I429-", "L430-", "S431-", "T432-", "I433-", "N434-", "I435-", "C436-", "L437-", "P438-", "Y439-", "L440-", "K441-", "D442-", "I443-", "N444-", "M445-", "I446-", "D447-", "K448-", "R449-", "G450-", "E451-", "T452-", "L453-", "L454-", "H455-", "K456-", "A457-", "V458-", "R459-", "Y460-", "N461-", "K462-", "Q463-", "S464-", "L465-", "V466-", "S467-", "L468-", "L469-", "L470-", "E471-", "S472-", "G473-", "S474-", "D475-", "V476-", "N477-", "I478-", "R479-", "S480-", "N481-", "N482-", "G483-", "Y484-", "T485-", "C486-", "I487-", "T488-", "I489-", "A490-", "I491-", "N492-", "E493-", "S494-", "R495-", "N496-", "I497-", "E498-", "L499-", "L500-", "K501-", "M502-", "L503-", "L504-", "C505-", "H506-", "K507-", "P508-", "T509-", "L510-", "D511-", "C512-", "V513-", "I514-", "D515-", "S516-", "L517-", "S518-", "E519-", "V520-", "S521-", "N522-", "I523-", "V524-", "D525-", "*661X"]}, "labels": {"aa": "OPG023: S221X, S222-, I223-, D224-, K225-, N226-, Y227-, C228-, T229-, A230-, L231-, Q232-, Y233-, Y234-, I235-, K236-, S237-, S238-, H239-, I240-, D241-, I242-, D243-, I244-, V245-, K246-, L247-, L248-, M249-, K250-, G251-, I252-, D253-, N254-, T255-, A256-, Y257-, S258-, Y259-, I260-, D261-, D262-, L263-, T264-, C265-, C266-, T267-, R268-, G269-, I270-, M271-, A272-, D273-, Y274-, L275-, N276-, S277-, D278-, Y279-, R280-, Y281-, N282-, K283-, D284-, V285-, D286-, L287-, D288-, L289-, V290-, K291-, L292-, F293-, L294-, E295-, N296-, G297-, K298-, P299-, Y300-, G301-, I302-, M303-, C304-, S305-, I306-, V307-, P308-, L309-, W310-, R311-, N312-, D313-, K314-, E315-, T316-, I317-, S318-, L319-, I320-, L321-, K322-, T323-, M324-, N325-, S326-, D327-, V328-, L329-, Q330-, H331-, I332-, L333-, I334-, E335-, Y336-, M337-, T338-, F339-, G340-, D341-, I342-, D343-, I344-, P345-, L346-, V347-, E348-, C349-, M350-, L351-, E352-, Y353-, G354-, A355-, V356-, V357-, N358-, K359-, E360-, A361-, I362-, H363-, R364-, Y365-, F366-, R367-, N368-, I369-, N370-, I371-, D372-, S373-, Y374-, T375-, M376-, K377-, Y378-, L379-, L380-, K381-, K382-, E383-, G384-, G385-, D386-, A387-, V388-, N389-, H390-, L391-, D392-, D393-, G394-, E395-, I396-, P397-, I398-, G399-, H400-, L401-, C402-, E403-, S404-, N405-, Y406-, G407-, C408-, Y409-, N410-, F411-, Y412-, T413-, Y414-, T415-, Y416-, K417-, K418-, G419-, L420-, C421-, D422-, M423-, S424-, Y425-, V426-, C427-, P428-, I429-, L430-, S431-, T432-, I433-, N434-, I435-, C436-, L437-, P438-, Y439-, L440-, K441-, D442-, I443-, N444-, M445-, I446-, D447-, K448-, R449-, G450-, E451-, T452-, L453-, L454-, H455-, K456-, A457-, V458-, R459-, Y460-, N461-, K462-, Q463-, S464-, L465-, V466-, S467-, L468-, L469-, L470-, E471-, S472-, G473-, S474-, D475-, V476-, N477-, I478-, R479-, S480-, N481-, N482-, G483-, Y484-, T485-, C486-, I487-, T488-, I489-, A490-, I491-, N492-, E493-, S494-, R495-, N496-, I497-, E498-, L499-, L500-, K501-, M502-, L503-, L504-, C505-, H506-, K507-, P508-, T509-, L510-, D511-, C512-, V513-, I514-, D515-, S516-, L517-, S518-, E519-, V520-, S521-, N522-, I523-, V524-, D525-, *661X"}}}]}, {"name": "NODE_0000365", "node_attrs": {"div": 0.000318733411339566, "num_date": {"value": 2022.451486106234, "confidence": [2022.3699811192348, 2022.4987834825577]}, "clade_membership": {"value": "IIb"}, "GA_CT_fraction": {"value": 1.0}, "dinuc_context_fraction": {"value": 0.5}, "outbreak": {"value": "hMPXV-1"}, "lineage": {"value": "B.1.8"}}, "branch_attrs": {"mutations": {"nuc": ["G5595A", "G161296A"], "OPG015": ["Q188*"]}, "labels": {"aa": "OPG015: Q188*", "clade": "B.1.8"}}, "children": [{"name": "Monkeypox/PT0538/2022", "node_attrs": {"div": 0.0003344790011802704, "num_date": {"value": 2022.6424657534246, "confidence": [2022.6424657534246, 2022.6424657534246]}, "accession": "OP555609", "clade_membership": {"value": "IIb"}, "GA_CT_fraction": {"value": 1.0}, "dinuc_context_fraction": {"value": 1.0}, "outbreak": {"value": "hMPXV-1"}, "country": {"value": "Portugal"}, "host": {"value": "Homo sapiens"}, "lineage": {"value": "B.1.8"}, "region": {"value": "Europe"}}, "branch_attrs": {"mutations": {"nuc": ["G902A", "C25269T", "G25692A"]}}}, {"name": "NODE_0000366", "node_attrs": {"div": 0.0003288572371977187, "num_date": {"value": 2022.527759353973, "confidence": [2022.4692370333566, 2022.5882436751886]}, "clade_membership": {"value": "IIb"}, "GA_CT_fraction": {"value": 1.0}, "dinuc_context_fraction": {"value": 1.0}, "outbreak": {"value": "hMPXV-1"}, "lineage": {"value": "B.1.8"}}, "branch_attrs": {"mutations": {"nuc": ["C4648T", "C172765T"]}}, "children": [{"name": "Monkeypox/PT0521/2022", "node_attrs": {"div": 0.0003446433063845538, "num_date": {"value": 2022.631506849315, "confidence": [2022.631506849315, 2022.631506849315]}, "accession": "OP555592", "clade_membership": {"value": "IIb"}, "GA_CT_fraction": {"value": 1.0}, "dinuc_context_fraction": {"value": 1.0}, "outbreak": {"value": "hMPXV-1"}, "country": {"value": "Portugal"}, "host": {"value": "Homo sapiens"}, "lineage": {"value": "B.1.8"}, "region": {"value": "Europe"}}, "branch_attrs": {"mutations": {"nuc": ["G44075A", "C165621T", "C187359T"], "OPG190": ["S167L"]}, "labels": {"aa": "OPG190: S167L"}}}, {"name": "Monkeypox/PT0508/2022", "node_attrs": {"div": 0.0003288572371977187, "num_date": {"value": 2022.623287671233, "confidence": [2022.623287671233, 2022.623287671233]}, "accession": "OP555581", "clade_membership": {"value": "IIb"}, "outbreak": {"value": "hMPXV-1"}, "country": {"value": "Portugal"}, "host": {"value": "Homo sapiens"}, "lineage": {"value": "B.1.8"}, "region": {"value": "Europe"}}, "branch_attrs": {"mutations": {}}}]}]}, {"name": "NODE_0000409", "node_attrs": {"div": 0.00033398910260737624, "num_date": {"value": 2022.528819196062, "confidence": [2022.4798998387398, 2022.619538245288]}, "clade_membership": {"value": "IIb"}, "GA_CT_fraction": {"value": 1.0}, "dinuc_context_fraction": {"value": 1.0}, "outbreak": {"value": "hMPXV-1"}, "lineage": {"value": "B.1"}}, "branch_attrs": {"mutations": {"nuc": ["C28104T", "C28175T", "G112246A", "C125152T", "C162012T"], "OPG044": ["S5L"], "OPG131": ["D103N"]}, "labels": {"aa": "OPG044: S5L; OPG131: D103N"}}, "children": [{"name": "Monkeypox/PT0563/2022", "node_attrs": {"div": 0.00033398910260737624, "num_date": {"value": 2022.6780821917807, "confidence": [2022.6780821917807, 2022.6780821917807]}, "accession": "OP555634", "clade_membership": {"value": "IIb"}, "outbreak": {"value": "hMPXV-1"}, "country": {"value": "Portugal"}, "host": {"value": "Homo sapiens"}, "lineage": {"value": "B.1"}, "region": {"value": "Europe"}}, "branch_attrs": {"mutations": {}}}, {"name": "NODE_0000410", "node_attrs": {"div": 0.00033904633995795926, "num_date": {"value": 2022.6230558070965, "confidence": [2022.5425685534738, 2022.6260273972603]}, "clade_membership": {"value": "IIb"}, "GA_CT_fraction": {"value": 0.0}, "outbreak": {"value": "hMPXV-1"}, "lineage": {"value": "B.1"}}, "branch_attrs": {"mutations": {"nuc": ["A153083G"], "OPG180": ["K131R"]}, "labels": {"aa": "OPG180: K131R"}}, "children": [{"name": "Monkeypox/PT0576/2022", "node_attrs": {"div": 0.0003443174090574948, "num_date": {"value": 2022.6780821917807, "confidence": [2022.6780821917807, 2022.6780821917807]}, "accession": "OP555647", "clade_membership": {"value": "IIb"}, "GA_CT_fraction": {"value": 1.0}, "dinuc_context_fraction": {"value": 1.0}, "outbreak": {"value": "hMPXV-1"}, "country": {"value": "Portugal"}, "host": {"value": "Homo sapiens"}, "lineage": {"value": "B.1"}, "region": {"value": "Europe"}}, "branch_attrs": {"mutations": {"nuc": ["C46132T"], "OPG065": ["D118N"]}, "labels": {"aa": "OPG065: D118N"}}}, {"name": "Monkeypox/PT0519/2022", "node_attrs": {"div": 0.00033904633995795926, "num_date": {"value": 2022.6260273972603, "confidence": [2022.6260273972603, 2022.6260273972603]}, "accession": "OP555590", "clade_membership": {"value": "IIb"}, "outbreak": {"value": "hMPXV-1"}, "country": {"value": "Portugal"}, "host": {"value": "Homo sapiens"}, "lineage": {"value": "B.1"}, "region": {"value": "Europe"}}, "branch_attrs": {"mutations": {}}}]}]}, {"name": "NODE_0000443", "node_attrs": {"div": 0.00031380649833991705, "num_date": {"value": 2022.3985854189355, "confidence": [2022.3654196902091, 2022.42935979736]}, "clade_membership": {"value": "IIb"}, "GA_CT_fraction": {"value": 0.0}, "outbreak": {"value": "hMPXV-1"}, "lineage": {"value": "B.1"}}, "branch_attrs": {"mutations": {"nuc": ["A34503C"], "OPG053": ["F63C"]}, "labels": {"aa": "OPG053: F63C"}}, "children": [{"name": "Monkeypox/PT0363/2022", "node_attrs": {"div": 0.0003190915641290996, "num_date": {"value": 2022.486301369863, "confidence": [2022.486301369863, 2022.486301369863]}, "accession": "OP414386", "clade_membership": {"value": "IIb"}, "GA_CT_fraction": {"value": 1.0}, "dinuc_context_fraction": {"value": 1.0}, "outbreak": {"value": "hMPXV-1"}, "country": {"value": "Portugal"}, "host": {"value": "Homo sapiens"}, "lineage": {"value": "B.1"}, "region": {"value": "Europe"}}, "branch_attrs": {"mutations": {"nuc": ["G51983A"], "OPG071": ["S819F"]}, "labels": {"aa": "OPG071: S819F"}}}, {"name": "Monkeypox/PT0281/2022", "node_attrs": {"div": 0.00031922992586046493, "num_date": {"value": 2022.4369863013699, "confidence": [2022.4369863013699, 2022.4369863013699]}, "accession": "OP414320", "clade_membership": {"value": "IIb"}, "GA_CT_fraction": {"value": 0.0}, "outbreak": {"value": "hMPXV-1"}, "country": {"value": "Portugal"}, "host": {"value": "Homo sapiens"}, "lineage": {"value": "B.1"}, "region": {"value": "Europe"}}, "branch_attrs": {"mutations": {"nuc": ["A11326-", "T11327-", "C11328-", "T11329-", "A11330-", "C11331-", "G11332-", "A11333-", "T11334-", "A11335-", "T11336-", "T11337-", "A11338-", "G11339-", "A11340-", "T11341-", "A11342-", "C11343-", "T11344-", "T11345-", "C11346-", "A11347-", "C11348-", "T11349-", "C11350-", "A11351-", "A11352-", "T11353-", "G11354-", "A11355-", "A11356-", "T11357-", "C11358-", "A11359-", "A11360-", "T11361-", "C11362-", "A11363-", "C11364-", "A11365-", "C11366-", "A11367-", "A11368-", "T11369-", "C11370-", "T11371-", "A11372-", "A11373-", "T11374-", "G11375-", "T11376-", "A11377-", "G11378-", "G11379-", "T11380-", "T11381-", "T11382-", "A11383-", "T11384-", "G11385-", "A11386-", "C11387-", "A11388-", "T11389-", "A11390-", "A11391-", "T11392-", "A11393-", "G11394-", "C11395-", "A11396-", "T11397-", "T11398-", "T11399-", "T11400-", "C11401-", "A11402-", "G11403-", "C11404-", "A11405-", "G11406-", "T11407-", "T11408-", "C11409-", "A11410-", "A11411-", "T11412-", "G11413-", "T11414-", "T11415-", "T11416-", "C11417-", "T11418-", "A11419-", "G11420-", "A11421-", "T11422-", "T11423-", "C11424-", "G11425-", "T11426-", "T11427-", "G11428-", "A11429-", "T11430-", "G11431-", "G11432-", "C11433-", "A11434-", "A11435-", "T11436-", "G11437-", "G11438-", "T11439-", "T11440-", "A11441-", "T11442-", "A11443-", "C11444-", "A11445-", "T11446-", "G11447-", "T11448-", "A11449-", "T11450-", "A11451-", "T11452-", "C11453-", "C11454-", "G11455-", "T11456-", "T11457-", "A11458-", "T11459-", "T11460-", "T11461-", "G11462-", "A11463-", "T11464-", "C11465-", "T11466-", "A11467-", "A11468-", "T11469-", "G11470-", "T11471-", "T11472-", "G11473-", "A11474-", "C11475-", "A11476-", "T11477-", "C11478-", "T11479-", "G11480-", "A11481-", "A11482-", "C11483-", "C11484-", "G11485-", "G11486-", "A11487-", "T11488-", "T11489-", "C11490-", "T11491-", "A11492-", "G11493-", "C11494-", "A11495-", "G11496-", "T11497-", "A11498-", "A11499-", "A11500-", "G11501-", "A11502-", "T11503-", "A11504-", "C11505-", "T11506-", "A11507-", "G11508-", "A11509-", "G11510-", "A11511-", "T11512-", "T11513-", "G11514-", "T11515-", "T11516-", "T11517-", "A11518-", "T11519-", "T11520-", "A11521-", "T11522-", "A11523-", "T11524-", "C11525-", "T11526-", "A11527-", "A11528-", "C11529-", "A11530-", "G11531-", "C11532-", "C11533-", "T11534-", "T11535-", "G11536-", "T11537-", "G11538-", "A11539-", "A11540-", "G11541-", "A11542-", "A11543-", "G11544-", "T11545-", "G11546-", "T11547-", "T11548-", "T11549-", "C11550-", "T11551-", "C11552-", "C11553-", "T11554-", "C11555-", "G11556-", "T11557-", "T11558-", "T11559-", "G11560-", "T11561-", "C11562-", "A11563-", "A11564-", "T11565-", "C11566-", "A11567-", "T11568-", "G11569-", "T11570-", "T11571-", "A11572-", "A11573-", "T11574-", "G11575-", "T11576-", "C11577-", "T11578-", "T11579-", "T11580-", "A11581-", "A11582-", "G11583-", "A11584-", "T11585-", "A11586-", "A11587-", "G11588-", "G11589-", "T11590-", "A11591-", "G11592-", "A11593-", "C11594-", "A11595-", "A11596-", "A11597-", "T11598-", "G11599-", "T11600-", "T11601-", "T11602-", "A11603-", "T11604-", "A11605-", "G11606-", "T11607-", "A11608-", "C11609-", "T11610-", "A11611-", "A11612-", "G11613-", "A11614-", "A11615-", "T11616-", "T11617-", "G11618-", "G11619-", "G11620-", "C11621-", "A11622-", "A11623-", "A11624-", "C11625-", "A11626-", "T11627-", "A11628-", "A11629-", "G11630-", "A11631-", "C11632-", "A11633-", "T11634-", "G11635-", "T11636-", "C11637-", "A11638-", "C11639-", "A11640-", "A11641-", "A11642-", "G11643-", "A11644-", "C11645-", "C11646-", "C11647-", "T11648-", "T11649-", "T11650-", "T11651-", "T11652-", "G11653-", "T11654-", "A11655-", "T11656-", "G11657-", "T11658-", "A11659-", "T11660-", "A11661-", "A11662-", "G11663-", "T11664-", "G11665-", "T11666-", "A11667-", "G11668-", "A11669-", "A11670-", "A11671-", "T11672-", "T11673-", "A11674-", "T11675-", "A11676-", "A11677-", "C11678-", "A11679-", "T11680-", "C11681-", "C11682-", "A11683-", "T11684-", "A11685-", "G11686-", "T11687-", "T11688-", "G11689-", "G11690-", "A11691-", "T11692-", "T11693-", "C11694-", "A11695-", "C11696-", "A11697-", "T11698-", "A11699-", "G11700-", "G11701-", "T11702-", "G11703-", "T11704-", "C11705-", "C11706-", "A11707-", "A11708-", "T11709-", "C11710-", "G11711-", "G11712-", "G11713-", "A11714-", "T11715-", "C11716-", "T11717-", "C11718-", "T11719-", "C11720-", "C11721-", "A11722-", "T11723-", "C11724-", "A11725-", "T11726-", "C11727-", "G11728-", "A11729-", "G11730-", "A11731-", "T11732-", "G11733-", "A11734-", "T11735-", "T11736-", "G11737-", "A11738-", "C11739-", "G11740-", "G11741-", "C11742-", "A11743-", "T11744-", "C11745-", "T11746-", "C11747-", "C11748-", "C11749-", "C11750-", "C11751-", "T11752-", "T11753-", "C11754-", "C11755-", "T11756-", "T11757-", "T11758-", "T11759-", "T11760-", "T11761-", "A11762-", "G11763-", "T11764-", "A11765-", "G11766-", "A11767-", "T11768-", "A11769-", "T11770-", "T11771-", "T11772-", "C11773-", "A11774-", "T11775-", "C11776-", "G11777-", "T11778-", "G11779-", "T11780-", "A11781-", "A11782-", "G11783-", "A11784-", "A11785-", "T11786-", "C11787-", "A11788-", "A11789-", "T11790-", "A11791-", "T11792-", "T11793-", "A11794-", "A11795-", "T11796-", "A11797-", "T11798-", "T11799-", "T11800-", "C11801-", "T11802-", "A11803-", "A11804-", "A11805-", "G11806-", "T11807-", "A11808-", "T11809-", "C11810-", "T11811-", "G11812-", "T11813-", "G11814-", "T11815-", "A11816-", "T11817-", "A11818-", "G11819-", "C11820-", "C11821-", "T11822-", "C11823-", "T11824-", "T11825-", "T11826-", "A11827-", "T11828-", "T11829-", "T11830-", "A11831-", "C11832-", "C11833-", "A11834-", "C11835-", "A11836-", "G11837-", "C11838-", "T11839-", "C11840-", "C11841-", "A11842-", "T11843-", "A11844-", "T11845-", "T11846-", "C11847-", "C11848-", "A11849-", "A11850-", "C11851-", "A11852-", "T11853-", "G11854-", "C11855-", "A11856-", "T11857-", "T11858-", "C11859-", "C11860-", "A11861-", "C11862-", "T11863-", "A11864-", "G11865-", "A11866-", "G11867-", "G11868-", "G11869-", "A11870-", "T11871-", "A11872-", "T11873-", "C11874-", "G11875-", "A11876-", "T11877-", "A11878-", "T11879-", "C11880-", "G11881-", "C11882-", "C11883-", "G11884-", "A11885-", "A11886-", "T11887-", "G11888-", "T11889-", "C11890-", "A11891-", "T11892-", "A11893-", "T11894-", "A11895-", "C11896-", "T11897-", "C11898-", "A11899-", "A11900-", "T11901-", "T11902-", "A11903-", "G11904-", "T11905-", "A11906-", "T11907-", "A11908-", "T11909-", "G11910-", "T11911-", "T11912-", "G11913-", "G11914-", "A11915-", "G11916-", "G11917-", "A11918-", "C11919-", "A11920-", "T11921-", "C11922-", "C11923-", "G11924-", "A11925-", "G11926-", "T11927-", "T11928-", "C11929-", "A11930-", "T11931-", "T11932-", "G11933-", "T11934-", "T11935-", "T11936-", "T11937-", "C11938-", "A11939-", "A11940-", "T11941-", "A11942-", "T11943-", "C11944-", "A11945-", "A11946-", "A11947-", "G11948-", "A11949-", "G11950-", "A11951-", "T11952-", "G11953-", "G11954-", "T11955-", "T11956-", "T11957-", "C11958-", "C11959-", "T11960-", "T11961-", "A11962-", "T11963-", "C11964-", "A11965-", "T11966-", "T11967-", "T11968-", "C11969-", "T11970-", "C11971-", "C11972-", "A11973-", "T11974-", "A11975-", "G11976-", "T11977-", "G11978-", "G11979-", "T11980-", "A11981-", "C11982-", "A11983-", "A11984-", "T11985-", "A11986-", "C11987-", "T11988-", "A11989-", "C11990-", "A11991-", "C11992-", "A11993-", "T11994-", "T11995-", "A11996-", "T11997-", "T11998-", "C11999-", "C12000-", "G12001-", "T12002-", "A12003-", "C12004-", "G12005-", "G12006-", "C12007-", "T12008-", "T12009-", "T12010-", "C12011-", "C12012-", "A12013-", "T12014-", "T12015-", "C12016-", "T12017-", "C12018-", "C12019-", "A12020-", "A12021-", "A12022-", "A12023-", "A12024-", "C12025-", "A12026-", "A12027-", "T12028-", "T12029-", "T12030-", "T12031-", "A12032-", "C12033-", "C12034-", "A12035-", "A12036-", "A12037-", "T12038-", "C12039-", "T12040-", "A12041-", "A12042-", "A12043-", "T12044-", "C12045-", "T12046-", "A12047-", "C12048-", "A12049-", "T12050-", "C12051-", "T12052-", "T12053-", "T12054-", "A12055-", "T12056-", "T12057-", "G12058-", "T12059-", "A12060-", "T12061-", "C12062-", "T12063-", "A12064-", "T12065-", "A12066-", "A12067-", "T12068-", "C12069-", "A12070-", "C12071-", "T12072-", "A12073-", "T12074-", "T12075-", "T12076-", "A12077-", "G12078-", "A12079-", "T12080-", "A12081-", "A12082-", "T12083-", "C12084-", "A12085-", "G12086-", "C12087-", "C12088-", "A12089-", "T12090-", "A12091-", "A12092-", "T12093-", "T12094-", "C12095-", "C12096-", "T12097-", "C12098-", "G12099-", "A12100-", "G12101-", "T12102-", "G12103-", "C12104-", "A12105-", "A12106-", "C12107-", "A12108-", "T12109-", "G12110-", "T12111-", "T12112-", "A12113-", "G12114-", "A12115-", "T12116-", "C12117-", "G12118-", "T12119-", "C12120-", "T12121-", "A12122-", "T12123-", "A12124-", "T12125-", "A12126-", "T12127-", "G12128-", "A12129-", "A12130-", "T12131-", "A12132-", "A12133-", "G12134-", "C12135-", "C12136-", "G12137-", "T12138-", "G12139-", "T12140-", "T12141-", "A12142-", "T12143-", "C12144-", "T12145-", "A12146-", "T12147-", "T12148-", "C12149-", "C12150-", "T12151-", "T12152-", "T12153-", "C12154-", "A12155-", "T12156-", "T12157-", "A12158-", "A12159-", "C12160-", "A12161-", "A12162-", "T12163-", "T12164-", "T12165-", "A12166-", "A12167-", "C12168-", "G12169-", "A12170-", "T12171-", "G12172-", "T12173-", "C12174-", "T12175-", "A12176-", "T12177-", "A12178-", "T12179-", "C12180-", "T12181-", "A12182-", "T12183-", "A12184-", "T12185-", "G12186-", "A12187-", "G12188-", "A12189-", "T12190-", "G12191-", "A12192-", "C12193-", "T12194-", "T12195-", "A12196-", "A12197-", "T12198-", "A12199-", "T12200-", "A12201-", "A12202-", "T12203-", "A12204-", "T12205-", "T12206-", "G12207-", "A12208-", "A12209-", "G12210-", "A12211-", "G12212-", "C12213-", "T12214-", "G12215-", "T12216-", "A12217-", "C12218-", "A12219-", "A12220-", "T12221-", "A12222-", "G12223-", "T12224-", "T12225-", "T12226-", "T12227-", "T12228-", "A12229-", "T12230-", "C12231-", "T12232-", "A12233-", "T12234-", "A12235-", "G12236-", "A12237-", "A12238-", "A138834C"], "OPG023": ["S221X", "S222-", "I223-", "D224-", "K225-", "N226-", "Y227-", "C228-", "T229-", "A230-", "L231-", "Q232-", "Y233-", "Y234-", "I235-", "K236-", "S237-", "S238-", "H239-", "I240-", "D241-", "I242-", "D243-", "I244-", "V245-", "K246-", "L247-", "L248-", "M249-", "K250-", "G251-", "I252-", "D253-", "N254-", "T255-", "A256-", "Y257-", "S258-", "Y259-", "I260-", "D261-", "D262-", "L263-", "T264-", "C265-", "C266-", "T267-", "R268-", "G269-", "I270-", "M271-", "A272-", "D273-", "Y274-", "L275-", "N276-", "S277-", "D278-", "Y279-", "R280-", "Y281-", "N282-", "K283-", "D284-", "V285-", "D286-", "L287-", "D288-", "L289-", "V290-", "K291-", "L292-", "F293-", "L294-", "E295-", "N296-", "G297-", "K298-", "P299-", "Y300-", "G301-", "I302-", "M303-", "C304-", "S305-", "I306-", "V307-", "P308-", "L309-", "W310-", "R311-", "N312-", "D313-", "K314-", "E315-", "T316-", "I317-", "S318-", "L319-", "I320-", "L321-", "K322-", "T323-", "M324-", "N325-", "S326-", "D327-", "V328-", "L329-", "Q330-", "H331-", "I332-", "L333-", "I334-", "E335-", "Y336-", "M337-", "T338-", "F339-", "G340-", "D341-", "I342-", "D343-", "I344-", "P345-", "L346-", "V347-", "E348-", "C349-", "M350-", "L351-", "E352-", "Y353-", "G354-", "A355-", "V356-", "V357-", "N358-", "K359-", "E360-", "A361-", "I362-", "H363-", "R364-", "Y365-", "F366-", "R367-", "N368-", "I369-", "N370-", "I371-", "D372-", "S373-", "Y374-", "T375-", "M376-", "K377-", "Y378-", "L379-", "L380-", "K381-", "K382-", "E383-", "G384-", "G385-", "D386-", "A387-", "V388-", "N389-", "H390-", "L391-", "D392-", "D393-", "G394-", "E395-", "I396-", "P397-", "I398-", "G399-", "H400-", "L401-", "C402-", "E403-", "S404-", "N405-", "Y406-", "G407-", "C408-", "Y409-", "N410-", "F411-", "Y412-", "T413-", "Y414-", "T415-", "Y416-", "K417-", "K418-", "G419-", "L420-", "C421-", "D422-", "M423-", "S424-", "Y425-", "V426-", "C427-", "P428-", "I429-", "L430-", "S431-", "T432-", "I433-", "N434-", "I435-", "C436-", "L437-", "P438-", "Y439-", "L440-", "K441-", "D442-", "I443-", "N444-", "M445-", "I446-", "D447-", "K448-", "R449-", "G450-", "E451-", "T452-", "L453-", "L454-", "H455-", "K456-", "A457-", "V458-", "R459-", "Y460-", "N461-", "K462-", "Q463-", "S464-", "L465-", "V466-", "S467-", "L468-", "L469-", "L470-", "E471-", "S472-", "G473-", "S474-", "D475-", "V476-", "N477-", "I478-", "R479-", "S480-", "N481-", "N482-", "G483-", "Y484-", "T485-", "C486-", "I487-", "T488-", "I489-", "A490-", "I491-", "N492-", "E493-", "S494-", "R495-", "N496-", "I497-", "E498-", "L499-", "L500-", "K501-", "M502-", "L503-", "L504-", "C505-", "H506-", "K507-", "P508-", "T509-", "L510-", "D511-", "C512-", "V513-", "I514-", "D515-", "S516-", "L517-", "S518-", "E519-", "V520-", "S521-", "N522-", "I523-", "V524-", "D525-", "*661X"]}, "labels": {"aa": "OPG023: S221X, S222-, I223-, D224-, K225-, N226-, Y227-, C228-, T229-, A230-, L231-, Q232-, Y233-, Y234-, I235-, K236-, S237-, S238-, H239-, I240-, D241-, I242-, D243-, I244-, V245-, K246-, L247-, L248-, M249-, K250-, G251-, I252-, D253-, N254-, T255-, A256-, Y257-, S258-, Y259-, I260-, D261-, D262-, L263-, T264-, C265-, C266-, T267-, R268-, G269-, I270-, M271-, A272-, D273-, Y274-, L275-, N276-, S277-, D278-, Y279-, R280-, Y281-, N282-, K283-, D284-, V285-, D286-, L287-, D288-, L289-, V290-, K291-, L292-, F293-, L294-, E295-, N296-, G297-, K298-, P299-, Y300-, G301-, I302-, M303-, C304-, S305-, I306-, V307-, P308-, L309-, W310-, R311-, N312-, D313-, K314-, E315-, T316-, I317-, S318-, L319-, I320-, L321-, K322-, T323-, M324-, N325-, S326-, D327-, V328-, L329-, Q330-, H331-, I332-, L333-, I334-, E335-, Y336-, M337-, T338-, F339-, G340-, D341-, I342-, D343-, I344-, P345-, L346-, V347-, E348-, C349-, M350-, L351-, E352-, Y353-, G354-, A355-, V356-, V357-, N358-, K359-, E360-, A361-, I362-, H363-, R364-, Y365-, F366-, R367-, N368-, I369-, N370-, I371-, D372-, S373-, Y374-, T375-, M376-, K377-, Y378-, L379-, L380-, K381-, K382-, E383-, G384-, G385-, D386-, A387-, V388-, N389-, H390-, L391-, D392-, D393-, G394-, E395-, I396-, P397-, I398-, G399-, H400-, L401-, C402-, E403-, S404-, N405-, Y406-, G407-, C408-, Y409-, N410-, F411-, Y412-, T413-, Y414-, T415-, Y416-, K417-, K418-, G419-, L420-, C421-, D422-, M423-, S424-, Y425-, V426-, C427-, P428-, I429-, L430-, S431-, T432-, I433-, N434-, I435-, C436-, L437-, P438-, Y439-, L440-, K441-, D442-, I443-, N444-, M445-, I446-, D447-, K448-, R449-, G450-, E451-, T452-, L453-, L454-, H455-, K456-, A457-, V458-, R459-, Y460-, N461-, K462-, Q463-, S464-, L465-, V466-, S467-, L468-, L469-, L470-, E471-, S472-, G473-, S474-, D475-, V476-, N477-, I478-, R479-, S480-, N481-, N482-, G483-, Y484-, T485-, C486-, I487-, T488-, I489-, A490-, I491-, N492-, E493-, S494-, R495-, N496-, I497-, E498-, L499-, L500-, K501-, M502-, L503-, L504-, C505-, H506-, K507-, P508-, T509-, L510-, D511-, C512-, V513-, I514-, D515-, S516-, L517-, S518-, E519-, V520-, S521-, N522-, I523-, V524-, D525-, *661X"}}}, {"name": "Monkeypox/PT0280/2022", "node_attrs": {"div": 0.00031380649833991705, "num_date": {"value": 2022.4506849315069, "confidence": [2022.4506849315069, 2022.4506849315069]}, "accession": "OP414319", "clade_membership": {"value": "IIb"}, "outbreak": {"value": "hMPXV-1"}, "country": {"value": "Portugal"}, "host": {"value": "Homo sapiens"}, "lineage": {"value": "B.1"}, "region": {"value": "Europe"}}, "branch_attrs": {"mutations": {}}}]}, {"name": "NODE_0000511", "node_attrs": {"div": 0.00033398735574039705, "num_date": {"value": 2022.5656139078014, "confidence": [2022.4803794356383, 2022.612870852979]}, "clade_membership": {"value": "IIb"}, "GA_CT_fraction": {"value": 1.0}, "dinuc_context_fraction": {"value": 0.8}, "outbreak": {"value": "hMPXV-1"}, "lineage": {"value": "B.1"}}, "branch_attrs": {"mutations": {"nuc": ["G9415A", "G134568A", "G160820A", "G160940A", "G187156A"], "OPG187": ["E67K", "D107N"]}, "labels": {"aa": "OPG187: E67K, D107N"}}, "children": [{"name": "Monkeypox/PT0553/2022", "node_attrs": {"div": 0.0003392260597626858, "num_date": {"value": 2022.650684931507, "confidence": [2022.650684931507, 2022.650684931507]}, "accession": "OP555624", "clade_membership": {"value": "IIb"}, "GA_CT_fraction": {"value": 1.0}, "dinuc_context_fraction": {"value": 1.0}, "outbreak": {"value": "hMPXV-1"}, "country": {"value": "Portugal"}, "host": {"value": "Homo sapiens"}, "lineage": {"value": "B.1"}, "region": {"value": "Europe"}}, "branch_attrs": {"mutations": {"nuc": ["C157545T"]}}}, {"name": "Monkeypox/PT0555/2022", "node_attrs": {"div": 0.00033923118321596877, "num_date": {"value": 2022.658904109589, "confidence": [2022.658904109589, 2022.658904109589]}, "accession": "OP555626", "clade_membership": {"value": "IIb"}, "GA_CT_fraction": {"value": 1.0}, "dinuc_context_fraction": {"value": 1.0}, "outbreak": {"value": "hMPXV-1"}, "country": {"value": "Portugal"}, "host": {"value": "Homo sapiens"}, "lineage": {"value": "B.1"}, "region": {"value": "Europe"}}, "branch_attrs": {"mutations": {"nuc": ["G107403A"]}}}, {"name": "Monkeypox/PT0545/2022", "node_attrs": {"div": 0.00033923232680483235, "num_date": {"value": 2022.650684931507, "confidence": [2022.650684931507, 2022.650684931507]}, "accession": "OP555616", "clade_membership": {"value": "IIb"}, "GA_CT_fraction": {"value": 1.0}, "dinuc_context_fraction": {"value": 1.0}, "outbreak": {"value": "hMPXV-1"}, "country": {"value": "Portugal"}, "host": {"value": "Homo sapiens"}, "lineage": {"value": "B.1"}, "region": {"value": "Europe"}}, "branch_attrs": {"mutations": {"nuc": ["C31907T"]}}}]}, {"name": "NODE_0000513", "node_attrs": {"div": 0.0003136670174568881, "num_date": {"value": 2022.3807185775001, "confidence": [2022.3518429306505, 2022.3986301369864]}, "clade_membership": {"value": "IIb"}, "GA_CT_fraction": {"value": 0.0}, "outbreak": {"value": "hMPXV-1"}, "lineage": {"value": "B.1"}}, "branch_attrs": {"mutations": {"nuc": ["T12827C"], "OPG023": ["N25S"]}, "labels": {"aa": "OPG023: N25S"}}, "children": [{"name": "Monkeypox/PT0347/2022", "node_attrs": {"div": 0.0003136670174568881, "num_date": {"value": 2022.3986301369864, "confidence": [2022.3986301369864, 2022.3986301369864]}, "accession": "OP414376", "clade_membership": {"value": "IIb"}, "outbreak": {"value": "hMPXV-1"}, "country": {"value": "Portugal"}, "host": {"value": "Homo sapiens"}, "lineage": {"value": "B.1"}, "region": {"value": "Europe"}}, "branch_attrs": {"mutations": {}}}, {"name": "NODE_0000514", "node_attrs": {"div": 0.0003241748523466169, "num_date": {"value": 2022.4342465753425, "confidence": [2022.415370068176, 2022.4342465753425]}, "clade_membership": {"value": "IIb"}, "GA_CT_fraction": {"value": 0.5}, "dinuc_context_fraction": {"value": 1.0}, "outbreak": {"value": "hMPXV-1"}, "lineage": {"value": "B.1"}}, "branch_attrs": {"mutations": {"nuc": ["T12833A", "C27303T"], "OPG023": ["D23V"], "OPG043": ["G218E"]}, "labels": {"aa": "OPG023: D23V; OPG043: G218E"}}, "children": [{"name": "Monkeypox/PT0295/2022", "node_attrs": {"div": 0.0003241748523466169, "num_date": {"value": 2022.4342465753425, "confidence": [2022.4342465753425, 2022.4342465753425]}, "accession": "OP414329", "clade_membership": {"value": "IIb"}, "outbreak": {"value": "hMPXV-1"}, "country": {"value": "Portugal"}, "host": {"value": "Homo sapiens"}, "lineage": {"value": "B.1"}, "region": {"value": "Europe"}}, "branch_attrs": {"mutations": {}}}, {"name": "Monkeypox/PT0113/2022", "node_attrs": {"div": 0.0003294558134960603, "num_date": {"value": 2022.535616438356, "confidence": [2022.535616438356, 2022.535616438356]}, "accession": "OP245347", "clade_membership": {"value": "IIb"}, "GA_CT_fraction": {"value": 1.0}, "dinuc_context_fraction": {"value": 1.0}, "outbreak": {"value": "hMPXV-1"}, "country": {"value": "Portugal"}, "host": {"value": "Homo sapiens"}, "lineage": {"value": "B.1"}, "region": {"value": "Europe"}}, "branch_attrs": {"mutations": {"nuc": ["C20709T"], "OPG036": ["R119K"]}, "labels": {"aa": "OPG036: R119K"}}}]}]}, {"name": "NODE_0000574", "node_attrs": {"div": 0.0003136669438588029, "num_date": {"value": 2022.3983577129165, "confidence": [2022.3704852583028, 2022.4506849315069]}, "clade_membership": {"value": "IIb"}, "GA_CT_fraction": {"value": 1.0}, "dinuc_context_fraction": {"value": 1.0}, "outbreak": {"value": "hMPXV-1"}, "lineage": {"value": "B.1"}}, "branch_attrs": {"mutations": {"nuc": ["G51983A"], "OPG071": ["S819F"]}, "labels": {"aa": "OPG071: S819F"}}, "children": [{"name": "Monkeypox/PT0278/2022", "node_attrs": {"div": 0.0003189095849915198, "num_date": {"value": 2022.4506849315069, "confidence": [2022.4506849315069, 2022.4506849315069]}, "accession": "OP414318", "clade_membership": {"value": "IIb"}, "GA_CT_fraction": {"value": 1.0}, "dinuc_context_fraction": {"value": 1.0}, "outbreak": {"value": "hMPXV-1"}, "country": {"value": "Portugal"}, "host": {"value": "Homo sapiens"}, "lineage": {"value": "B.1"}, "region": {"value": "Europe"}}, "branch_attrs": {"mutations": {"nuc": ["C179853T"]}}}, {"name": "Monkeypox/PT0257/2022", "node_attrs": {"div": 0.0003136669438588029, "num_date": {"value": 2022.4616438356165, "confidence": [2022.4616438356165, 2022.4616438356165]}, "accession": "OP414298", "clade_membership": {"value": "IIb"}, "outbreak": {"value": "hMPXV-1"}, "country": {"value": "Portugal"}, "host": {"value": "Homo sapiens"}, "lineage": {"value": "B.1"}, "region": {"value": "Europe"}}, "branch_attrs": {"mutations": {}}}, {"name": "Monkeypox/PT0220/2022", "node_attrs": {"div": 0.0003189205353168038, "num_date": {"value": 2022.4753424657533, "confidence": [2022.4753424657533, 2022.4753424657533]}, "accession": "OP324530", "clade_membership": {"value": "IIb"}, "GA_CT_fraction": {"value": 1.0}, "dinuc_context_fraction": {"value": 1.0}, "outbreak": {"value": "hMPXV-1"}, "country": {"value": "Portugal"}, "host": {"value": "Homo sapiens"}, "lineage": {"value": "B.1"}, "region": {"value": "Europe"}}, "branch_attrs": {"mutations": {"nuc": ["G20773A"]}}}]}, {"name": "NODE_0000588", "node_attrs": {"div": 0.0003238091327469223, "num_date": {"value": 2022.5814940324317, "confidence": [2022.5056025837114, 2022.6041095890412]}, "clade_membership": {"value": "IIb"}, "GA_CT_fraction": {"value": 1.0}, "dinuc_context_fraction": {"value": 1.0}, "outbreak": {"value": "hMPXV-1"}, "lineage": {"value": "B.1.14"}}, "branch_attrs": {"mutations": {"nuc": ["G36617A", "C159779T", "G171270A"], "OPG055": ["S156L"], "OPG185": ["S288L"], "OPG199": ["D95N"]}, "labels": {"aa": "OPG055: S156L; OPG185: S288L; OPG199: D95N", "clade": "B.1.14"}}, "children": [{"name": "Monkeypox/PT0573/2022", "node_attrs": {"div": 0.0003342967879632594, "num_date": {"value": 2022.6808219178083, "confidence": [2022.6808219178083, 2022.6808219178083]}, "accession": "OP555644", "clade_membership": {"value": "IIb"}, "GA_CT_fraction": {"value": 1.0}, "dinuc_context_fraction": {"value": 1.0}, "outbreak": {"value": "hMPXV-1"}, "country": {"value": "Portugal"}, "host": {"value": "Homo sapiens"}, "lineage": {"value": "B.1.14"}, "region": {"value": "Europe"}}, "branch_attrs": {"mutations": {"nuc": ["C93713T", "G158549A"]}}}, {"name": "Monkeypox/PT0501/2022", "node_attrs": {"div": 0.00032380913274694906, "num_date": {"value": 2022.623287671233, "confidence": [2022.623287671233, 2022.623287671233]}, "accession": "OP555575", "clade_membership": {"value": "IIb"}, "outbreak": {"value": "hMPXV-1"}, "country": {"value": "Portugal"}, "host": {"value": "Homo sapiens"}, "lineage": {"value": "B.1.14"}, "region": {"value": "Europe"}}, "branch_attrs": {"mutations": {}}}, {"name": "Monkeypox/PT0486/2022", "node_attrs": {"div": 0.0003238091327469223, "num_date": {"value": 2022.6041095890412, "confidence": [2022.6041095890412, 2022.6041095890412]}, "accession": "OP555562", "clade_membership": {"value": "IIb"}, "outbreak": {"value": "hMPXV-1"}, "country": {"value": "Portugal"}, "host": {"value": "Homo sapiens"}, "lineage": {"value": "B.1.14"}, "region": {"value": "Europe"}}, "branch_attrs": {"mutations": {}}}]}, {"name": "NODE_0000688", "node_attrs": {"div": 0.00031383205487469864, "num_date": {"value": 2022.3759672599476, "confidence": [2022.3435186106888, 2022.3986301369864]}, "clade_membership": {"value": "IIb"}, "GA_CT_fraction": {"value": 0.0}, "outbreak": {"value": "hMPXV-1"}, "lineage": {"value": "B.1"}}, "branch_attrs": {"mutations": {"nuc": ["A11326-", "T11327-", "C11328-", "T11329-", "A11330-", "C11331-", "G11332-", "A11333-", "T11334-", "A11335-", "T11336-", "T11337-", "A11338-", "G11339-", "A11340-", "T11341-", "A11342-", "C11343-", "T11344-", "T11345-", "C11346-", "A11347-", "C11348-", "T11349-", "C11350-", "A11351-", "A11352-", "T11353-", "G11354-", "A11355-", "A11356-", "T11357-", "C11358-", "A11359-", "A11360-", "T11361-", "C11362-", "A11363-", "C11364-", "A11365-", "C11366-", "A11367-", "A11368-", "T11369-", "C11370-", "T11371-", "A11372-", "A11373-", "T11374-", "G11375-", "T11376-", "A11377-", "G11378-", "G11379-", "T11380-", "T11381-", "T11382-", "A11383-", "T11384-", "G11385-", "A11386-", "C11387-", "A11388-", "T11389-", "A11390-", "A11391-", "T11392-", "A11393-", "G11394-", "C11395-", "A11396-", "T11397-", "T11398-", "T11399-", "T11400-", "C11401-", "A11402-", "G11403-", "C11404-", "A11405-", "G11406-", "T11407-", "T11408-", "C11409-", "A11410-", "A11411-", "T11412-", "G11413-", "T11414-", "T11415-", "T11416-", "C11417-", "T11418-", "A11419-", "G11420-", "A11421-", "T11422-", "T11423-", "C11424-", "G11425-", "T11426-", "T11427-", "G11428-", "A11429-", "T11430-", "G11431-", "G11432-", "C11433-", "A11434-", "A11435-", "T11436-", "G11437-", "G11438-", "T11439-", "T11440-", "A11441-", "T11442-", "A11443-", "C11444-", "A11445-", "T11446-", "G11447-", "T11448-", "A11449-", "T11450-", "A11451-", "T11452-", "C11453-", "C11454-", "G11455-", "T11456-", "T11457-", "A11458-", "T11459-", "T11460-", "T11461-", "G11462-", "A11463-", "T11464-", "C11465-", "T11466-", "A11467-", "A11468-", "T11469-", "G11470-", "T11471-", "T11472-", "G11473-", "A11474-", "C11475-", "A11476-", "T11477-", "C11478-", "T11479-", "G11480-", "A11481-", "A11482-", "C11483-", "C11484-", "G11485-", "G11486-", "A11487-", "T11488-", "T11489-", "C11490-", "T11491-", "A11492-", "G11493-", "C11494-", "A11495-", "G11496-", "T11497-", "A11498-", "A11499-", "A11500-", "G11501-", "A11502-", "T11503-", "A11504-", "C11505-", "T11506-", "A11507-", "G11508-", "A11509-", "G11510-", "A11511-", "T11512-", "T11513-", "G11514-", "T11515-", "T11516-", "T11517-", "A11518-", "T11519-", "T11520-", "A11521-", "T11522-", "A11523-", "T11524-", "C11525-", "T11526-", "A11527-", "A11528-", "C11529-", "A11530-", "G11531-", "C11532-", "C11533-", "T11534-", "T11535-", "G11536-", "T11537-", "G11538-", "A11539-", "A11540-", "G11541-", "A11542-", "A11543-", "G11544-", "T11545-", "G11546-", "T11547-", "T11548-", "T11549-", "C11550-", "T11551-", "C11552-", "C11553-", "T11554-", "C11555-", "G11556-", "T11557-", "T11558-", "T11559-", "G11560-", "T11561-", "C11562-", "A11563-", "A11564-", "T11565-", "C11566-", "A11567-", "T11568-", "G11569-", "T11570-", "T11571-", "A11572-", "A11573-", "T11574-", "G11575-", "T11576-", "C11577-", "T11578-", "T11579-", "T11580-", "A11581-", "A11582-", "G11583-", "A11584-", "T11585-", "A11586-", "A11587-", "G11588-", "G11589-", "T11590-", "A11591-", "G11592-", "A11593-", "C11594-", "A11595-", "A11596-", "A11597-", "T11598-", "G11599-", "T11600-", "T11601-", "T11602-", "A11603-", "T11604-", "A11605-", "G11606-", "T11607-", "A11608-", "C11609-", "T11610-", "A11611-", "A11612-", "G11613-", "A11614-", "A11615-", "T11616-", "T11617-", "G11618-", "G11619-", "G11620-", "C11621-", "A11622-", "A11623-", "A11624-", "C11625-", "A11626-", "T11627-", "A11628-", "A11629-", "G11630-", "A11631-", "C11632-", "A11633-", "T11634-", "G11635-", "T11636-", "C11637-", "A11638-", "C11639-", "A11640-", "A11641-", "A11642-", "G11643-", "A11644-", "C11645-", "C11646-", "C11647-", "T11648-", "T11649-", "T11650-", "T11651-", "T11652-", "G11653-", "T11654-", "A11655-", "T11656-", "G11657-", "T11658-", "A11659-", "T11660-", "A11661-", "A11662-", "G11663-", "T11664-", "G11665-", "T11666-", "A11667-", "G11668-", "A11669-", "A11670-", "A11671-", "T11672-", "T11673-", "A11674-", "T11675-", "A11676-", "A11677-", "C11678-", "A11679-", "T11680-", "C11681-", "C11682-", "A11683-", "T11684-", "A11685-", "G11686-", "T11687-", "T11688-", "G11689-", "G11690-", "A11691-", "T11692-", "T11693-", "C11694-", "A11695-", "C11696-", "A11697-", "T11698-", "A11699-", "G11700-", "G11701-", "T11702-", "G11703-", "T11704-", "C11705-", "C11706-", "A11707-", "A11708-", "T11709-", "C11710-", "G11711-", "G11712-", "G11713-", "A11714-", "T11715-", "C11716-", "T11717-", "C11718-", "T11719-", "C11720-", "C11721-", "A11722-", "T11723-", "C11724-", "A11725-", "T11726-", "C11727-", "G11728-", "A11729-", "G11730-", "A11731-", "T11732-", "G11733-", "A11734-", "T11735-", "T11736-", "G11737-", "A11738-", "C11739-", "G11740-", "G11741-", "C11742-", "A11743-", "T11744-", "C11745-", "T11746-", "C11747-", "C11748-", "C11749-", "C11750-", "C11751-", "T11752-", "T11753-", "C11754-", "C11755-", "T11756-", "T11757-", "T11758-", "T11759-", "T11760-", "T11761-", "A11762-", "G11763-", "T11764-", "A11765-", "G11766-", "A11767-", "T11768-", "A11769-", "T11770-", "T11771-", "T11772-", "C11773-", "A11774-", "T11775-", "C11776-", "G11777-", "T11778-", "G11779-", "T11780-", "A11781-", "A11782-", "G11783-", "A11784-", "A11785-", "T11786-", "C11787-", "A11788-", "A11789-", "T11790-", "A11791-", "T11792-", "T11793-", "A11794-", "A11795-", "T11796-", "A11797-", "T11798-", "T11799-", "T11800-", "C11801-", "T11802-", "A11803-", "A11804-", "A11805-", "G11806-", "T11807-", "A11808-", "T11809-", "C11810-", "T11811-", "G11812-", "T11813-", "G11814-", "T11815-", "A11816-", "T11817-", "A11818-", "G11819-", "C11820-", "C11821-", "T11822-", "C11823-", "T11824-", "T11825-", "T11826-", "A11827-", "T11828-", "T11829-", "T11830-", "A11831-", "C11832-", "C11833-", "A11834-", "C11835-", "A11836-", "G11837-", "C11838-", "T11839-", "C11840-", "C11841-", "A11842-", "T11843-", "A11844-", "T11845-", "T11846-", "C11847-", "C11848-", "A11849-", "A11850-", "C11851-", "A11852-", "T11853-", "G11854-", "C11855-", "A11856-", "T11857-", "T11858-", "C11859-", "C11860-", "A11861-", "C11862-", "T11863-", "A11864-", "G11865-", "A11866-", "G11867-", "G11868-", "G11869-", "A11870-", "T11871-", "A11872-", "T11873-", "C11874-", "G11875-", "A11876-", "T11877-", "A11878-", "T11879-", "C11880-", "G11881-", "C11882-", "C11883-", "G11884-", "A11885-", "A11886-", "T11887-", "G11888-", "T11889-", "C11890-", "A11891-", "T11892-", "A11893-", "T11894-", "A11895-", "C11896-", "T11897-", "C11898-", "A11899-", "A11900-", "T11901-", "T11902-", "A11903-", "G11904-", "T11905-", "A11906-", "T11907-", "A11908-", "T11909-", "G11910-", "T11911-", "T11912-", "G11913-", "G11914-", "A11915-", "G11916-", "G11917-", "A11918-", "C11919-", "A11920-", "T11921-", "C11922-", "C11923-", "G11924-", "A11925-", "G11926-", "T11927-", "T11928-", "C11929-", "A11930-", "T11931-", "T11932-", "G11933-", "T11934-", "T11935-", "T11936-", "T11937-", "C11938-", "A11939-", "A11940-", "T11941-", "A11942-", "T11943-", "C11944-", "A11945-", "A11946-", "A11947-", "G11948-", "A11949-", "G11950-", "A11951-", "T11952-", "G11953-", "G11954-", "T11955-", "T11956-", "T11957-", "C11958-", "C11959-", "T11960-", "T11961-", "A11962-", "T11963-", "C11964-", "A11965-", "T11966-", "T11967-", "T11968-", "C11969-", "T11970-", "C11971-", "C11972-", "A11973-", "T11974-", "A11975-", "G11976-", "T11977-", "G11978-", "G11979-", "T11980-", "A11981-", "C11982-", "A11983-", "A11984-", "T11985-", "A11986-", "C11987-", "T11988-", "A11989-", "C11990-", "A11991-", "C11992-", "A11993-", "T11994-", "T11995-", "A11996-", "T11997-", "T11998-", "C11999-", "C12000-", "G12001-", "T12002-", "A12003-", "C12004-", "G12005-", "G12006-", "C12007-", "T12008-", "T12009-", "T12010-", "C12011-", "C12012-", "A12013-", "T12014-", "T12015-", "C12016-", "T12017-", "C12018-", "C12019-", "A12020-", "A12021-", "A12022-", "A12023-", "A12024-", "C12025-", "A12026-", "A12027-", "T12028-", "T12029-", "T12030-", "T12031-", "A12032-", "C12033-", "C12034-", "A12035-", "A12036-", "A12037-", "T12038-", "C12039-", "T12040-", "A12041-", "A12042-", "A12043-", "T12044-", "C12045-", "T12046-", "A12047-", "C12048-", "A12049-", "T12050-", "C12051-", "T12052-", "T12053-", "T12054-", "A12055-", "T12056-", "T12057-", "G12058-", "T12059-", "A12060-", "T12061-", "C12062-", "T12063-", "A12064-", "T12065-", "A12066-", "A12067-", "T12068-", "C12069-", "A12070-", "C12071-", "T12072-", "A12073-", "T12074-", "T12075-", "T12076-", "A12077-", "G12078-", "A12079-", "T12080-", "A12081-", "A12082-", "T12083-", "C12084-", "A12085-", "G12086-", "C12087-", "C12088-", "A12089-", "T12090-", "A12091-", "A12092-", "T12093-", "T12094-", "C12095-", "C12096-", "T12097-", "C12098-", "G12099-", "A12100-", "G12101-", "T12102-", "G12103-", "C12104-", "A12105-", "A12106-", "C12107-", "A12108-", "T12109-", "G12110-", "T12111-", "T12112-", "A12113-", "G12114-", "A12115-", "T12116-", "C12117-", "G12118-", "T12119-", "C12120-", "T12121-", "A12122-", "T12123-", "A12124-", "T12125-", "A12126-", "T12127-", "G12128-", "A12129-", "A12130-", "T12131-", "A12132-", "A12133-", "G12134-", "C12135-", "C12136-", "G12137-", "T12138-", "G12139-", "T12140-", "T12141-", "A12142-", "T12143-", "C12144-", "T12145-", "A12146-", "T12147-", "T12148-", "C12149-", "C12150-", "T12151-", "T12152-", "T12153-", "C12154-", "A12155-", "T12156-", "T12157-", "A12158-", "A12159-", "C12160-", "A12161-", "A12162-", "T12163-", "T12164-", "T12165-", "A12166-", "A12167-", "C12168-", "G12169-", "A12170-", "T12171-", "G12172-", "T12173-", "C12174-", "T12175-", "A12176-", "T12177-", "A12178-", "T12179-", "C12180-", "T12181-", "A12182-", "T12183-", "A12184-", "T12185-", "G12186-", "A12187-", "G12188-", "A12189-", "T12190-", "G12191-", "A12192-", "C12193-", "T12194-", "T12195-", "A12196-", "A12197-", "T12198-", "A12199-", "T12200-", "A12201-", "A12202-", "T12203-", "A12204-", "T12205-", "T12206-", "G12207-", "A12208-", "A12209-", "G12210-", "A12211-", "G12212-", "C12213-", "T12214-", "G12215-", "T12216-", "A12217-", "C12218-", "A12219-", "A12220-", "T12221-", "A12222-", "G12223-", "T12224-", "T12225-", "T12226-", "T12227-", "T12228-", "A12229-", "T12230-", "C12231-", "T12232-", "A12233-", "T12234-", "A12235-", "G12236-", "A12237-", "A12238-", "A138834C"], "OPG023": ["S221X", "S222-", "I223-", "D224-", "K225-", "N226-", "Y227-", "C228-", "T229-", "A230-", "L231-", "Q232-", "Y233-", "Y234-", "I235-", "K236-", "S237-", "S238-", "H239-", "I240-", "D241-", "I242-", "D243-", "I244-", "V245-", "K246-", "L247-", "L248-", "M249-", "K250-", "G251-", "I252-", "D253-", "N254-", "T255-", "A256-", "Y257-", "S258-", "Y259-", "I260-", "D261-", "D262-", "L263-", "T264-", "C265-", "C266-", "T267-", "R268-", "G269-", "I270-", "M271-", "A272-", "D273-", "Y274-", "L275-", "N276-", "S277-", "D278-", "Y279-", "R280-", "Y281-", "N282-", "K283-", "D284-", "V285-", "D286-", "L287-", "D288-", "L289-", "V290-", "K291-", "L292-", "F293-", "L294-", "E295-", "N296-", "G297-", "K298-", "P299-", "Y300-", "G301-", "I302-", "M303-", "C304-", "S305-", "I306-", "V307-", "P308-", "L309-", "W310-", "R311-", "N312-", "D313-", "K314-", "E315-", "T316-", "I317-", "S318-", "L319-", "I320-", "L321-", "K322-", "T323-", "M324-", "N325-", "S326-", "D327-", "V328-", "L329-", "Q330-", "H331-", "I332-", "L333-", "I334-", "E335-", "Y336-", "M337-", "T338-", "F339-", "G340-", "D341-", "I342-", "D343-", "I344-", "P345-", "L346-", "V347-", "E348-", "C349-", "M350-", "L351-", "E352-", "Y353-", "G354-", "A355-", "V356-", "V357-", "N358-", "K359-", "E360-", "A361-", "I362-", "H363-", "R364-", "Y365-", "F366-", "R367-", "N368-", "I369-", "N370-", "I371-", "D372-", "S373-", "Y374-", "T375-", "M376-", "K377-", "Y378-", "L379-", "L380-", "K381-", "K382-", "E383-", "G384-", "G385-", "D386-", "A387-", "V388-", "N389-", "H390-", "L391-", "D392-", "D393-", "G394-", "E395-", "I396-", "P397-", "I398-", "G399-", "H400-", "L401-", "C402-", "E403-", "S404-", "N405-", "Y406-", "G407-", "C408-", "Y409-", "N410-", "F411-", "Y412-", "T413-", "Y414-", "T415-", "Y416-", "K417-", "K418-", "G419-", "L420-", "C421-", "D422-", "M423-", "S424-", "Y425-", "V426-", "C427-", "P428-", "I429-", "L430-", "S431-", "T432-", "I433-", "N434-", "I435-", "C436-", "L437-", "P438-", "Y439-", "L440-", "K441-", "D442-", "I443-", "N444-", "M445-", "I446-", "D447-", "K448-", "R449-", "G450-", "E451-", "T452-", "L453-", "L454-", "H455-", "K456-", "A457-", "V458-", "R459-", "Y460-", "N461-", "K462-", "Q463-", "S464-", "L465-", "V466-", "S467-", "L468-", "L469-", "L470-", "E471-", "S472-", "G473-", "S474-", "D475-", "V476-", "N477-", "I478-", "R479-", "S480-", "N481-", "N482-", "G483-", "Y484-", "T485-", "C486-", "I487-", "T488-", "I489-", "A490-", "I491-", "N492-", "E493-", "S494-", "R495-", "N496-", "I497-", "E498-", "L499-", "L500-", "K501-", "M502-", "L503-", "L504-", "C505-", "H506-", "K507-", "P508-", "T509-", "L510-", "D511-", "C512-", "V513-", "I514-", "D515-", "S516-", "L517-", "S518-", "E519-", "V520-", "S521-", "N522-", "I523-", "V524-", "D525-", "*661X"]}, "labels": {"aa": "OPG023: S221X, S222-, I223-, D224-, K225-, N226-, Y227-, C228-, T229-, A230-, L231-, Q232-, Y233-, Y234-, I235-, K236-, S237-, S238-, H239-, I240-, D241-, I242-, D243-, I244-, V245-, K246-, L247-, L248-, M249-, K250-, G251-, I252-, D253-, N254-, T255-, A256-, Y257-, S258-, Y259-, I260-, D261-, D262-, L263-, T264-, C265-, C266-, T267-, R268-, G269-, I270-, M271-, A272-, D273-, Y274-, L275-, N276-, S277-, D278-, Y279-, R280-, Y281-, N282-, K283-, D284-, V285-, D286-, L287-, D288-, L289-, V290-, K291-, L292-, F293-, L294-, E295-, N296-, G297-, K298-, P299-, Y300-, G301-, I302-, M303-, C304-, S305-, I306-, V307-, P308-, L309-, W310-, R311-, N312-, D313-, K314-, E315-, T316-, I317-, S318-, L319-, I320-, L321-, K322-, T323-, M324-, N325-, S326-, D327-, V328-, L329-, Q330-, H331-, I332-, L333-, I334-, E335-, Y336-, M337-, T338-, F339-, G340-, D341-, I342-, D343-, I344-, P345-, L346-, V347-, E348-, C349-, M350-, L351-, E352-, Y353-, G354-, A355-, V356-, V357-, N358-, K359-, E360-, A361-, I362-, H363-, R364-, Y365-, F366-, R367-, N368-, I369-, N370-, I371-, D372-, S373-, Y374-, T375-, M376-, K377-, Y378-, L379-, L380-, K381-, K382-, E383-, G384-, G385-, D386-, A387-, V388-, N389-, H390-, L391-, D392-, D393-, G394-, E395-, I396-, P397-, I398-, G399-, H400-, L401-, C402-, E403-, S404-, N405-, Y406-, G407-, C408-, Y409-, N410-, F411-, Y412-, T413-, Y414-, T415-, Y416-, K417-, K418-, G419-, L420-, C421-, D422-, M423-, S424-, Y425-, V426-, C427-, P428-, I429-, L430-, S431-, T432-, I433-, N434-, I435-, C436-, L437-, P438-, Y439-, L440-, K441-, D442-, I443-, N444-, M445-, I446-, D447-, K448-, R449-, G450-, E451-, T452-, L453-, L454-, H455-, K456-, A457-, V458-, R459-, Y460-, N461-, K462-, Q463-, S464-, L465-, V466-, S467-, L468-, L469-, L470-, E471-, S472-, G473-, S474-, D475-, V476-, N477-, I478-, R479-, S480-, N481-, N482-, G483-, Y484-, T485-, C486-, I487-, T488-, I489-, A490-, I491-, N492-, E493-, S494-, R495-, N496-, I497-, E498-, L499-, L500-, K501-, M502-, L503-, L504-, C505-, H506-, K507-, P508-, T509-, L510-, D511-, C512-, V513-, I514-, D515-, S516-, L517-, S518-, E519-, V520-, S521-, N522-, I523-, V524-, D525-, *661X"}}, "children": [{"name": "Monkeypox/PT0243/2022", "node_attrs": {"div": 0.0003402536112165671, "num_date": {"value": 2022.4698630136986, "confidence": [2022.4698630136986, 2022.4698630136986]}, "accession": "OP414287", "clade_membership": {"value": "IIb"}, "GA_CT_fraction": {"value": 0.8}, "dinuc_context_fraction": {"value": 1.0}, "outbreak": {"value": "hMPXV-1"}, "country": {"value": "Portugal"}, "host": {"value": "Homo sapiens"}, "lineage": {"value": "B.1"}, "region": {"value": "Europe"}}, "branch_attrs": {"mutations": {"nuc": ["G1282A", "A29707G", "C44333T", "C46970T", "G98791A"], "OPG046": ["M8T"], "OPG064": ["M522I"], "OPG118": ["D116N"]}, "labels": {"aa": "OPG046: M8T; OPG064: M522I; OPG118: D116N"}}}, {"name": "Monkeypox/PT0338/2022", "node_attrs": {"div": 0.00031383205487469864, "num_date": {"value": 2022.3986301369864, "confidence": [2022.3986301369864, 2022.3986301369864]}, "accession": "OP414367", "clade_membership": {"value": "IIb"}, "outbreak": {"value": "hMPXV-1"}, "country": {"value": "Portugal"}, "host": {"value": "Homo sapiens"}, "lineage": {"value": "B.1"}, "region": {"value": "Europe"}}, "branch_attrs": {"mutations": {}}}, {"name": "Monkeypox/PT0314/2022", "node_attrs": {"div": 0.00031909682259507506, "num_date": {"value": 2022.4260273972602, "confidence": [2022.4260273972602, 2022.4260273972602]}, "accession": "OP414347", "clade_membership": {"value": "IIb"}, "GA_CT_fraction": {"value": 1.0}, "dinuc_context_fraction": {"value": 1.0}, "outbreak": {"value": "hMPXV-1"}, "country": {"value": "Portugal"}, "host": {"value": "Homo sapiens"}, "lineage": {"value": "B.1"}, "region": {"value": "Europe"}}, "branch_attrs": {"mutations": {"nuc": ["G67730A"], "OPG085": ["R268C"]}, "labels": {"aa": "OPG085: R268C"}}}]}, {"name": "NODE_0000018", "node_attrs": {"div": 0.0003136669438588029, "num_date": {"value": 2022.3981326417145, "confidence": [2022.353925828896, 2022.458904109589]}, "clade_membership": {"value": "IIb"}, "GA_CT_fraction": {"value": 1.0}, "dinuc_context_fraction": {"value": 1.0}, "outbreak": {"value": "hMPXV-1"}, "lineage": {"value": "B.1"}}, "branch_attrs": {"mutations": {"nuc": ["G25030A"], "OPG040": ["S150F"]}, "labels": {"aa": "OPG040: S150F"}}, "children": [{"name": "Monkeypox/PT0374/2022", "node_attrs": {"div": 0.00031890564463730206, "num_date": {"value": 2022.513698630137, "confidence": [2022.513698630137, 2022.513698630137]}, "accession": "OP555470", "clade_membership": {"value": "IIb"}, "GA_CT_fraction": {"value": 1.0}, "dinuc_context_fraction": {"value": 1.0}, "outbreak": {"value": "hMPXV-1"}, "country": {"value": "Portugal"}, "host": {"value": "Homo sapiens"}, "lineage": {"value": "B.1"}, "region": {"value": "Europe"}}, "branch_attrs": {"mutations": {"nuc": ["C47846T"]}}}, {"name": "Monkeypox/PT0265/2022", "node_attrs": {"div": 0.0003136669438588029, "num_date": {"value": 2022.458904109589, "confidence": [2022.458904109589, 2022.458904109589]}, "accession": "OP414305", "clade_membership": {"value": "IIb"}, "outbreak": {"value": "hMPXV-1"}, "country": {"value": "Portugal"}, "host": {"value": "Homo sapiens"}, "lineage": {"value": "B.1"}, "region": {"value": "Europe"}}, "branch_attrs": {"mutations": {}}}, {"name": "NODE_0000020", "node_attrs": {"div": 0.0003187241590134161, "num_date": {"value": 2022.4679774263377, "confidence": [2022.4245279164415, 2022.5032622053814]}, "clade_membership": {"value": "IIb"}, "GA_CT_fraction": {"value": 1.0}, "dinuc_context_fraction": {"value": 1.0}, "outbreak": {"value": "hMPXV-1"}, "lineage": {"value": "B.1"}}, "branch_attrs": {"mutations": {"nuc": ["G2174A"]}}, "children": [{"name": "Monkeypox/PT0388/2022", "node_attrs": {"div": 0.0003344703922695162, "num_date": {"value": 2022.527397260274, "confidence": [2022.527397260274, 2022.527397260274]}, "accession": "OP555484", "clade_membership": {"value": "IIb"}, "GA_CT_fraction": {"value": 1.0}, "dinuc_context_fraction": {"value": 1.0}, "outbreak": {"value": "hMPXV-1"}, "country": {"value": "Portugal"}, "host": {"value": "Homo sapiens"}, "lineage": {"value": "B.1"}, "region": {"value": "Europe"}}, "branch_attrs": {"mutations": {"nuc": ["G40324A", "G167802A", "G168044A"], "OPG193": ["E157K"]}, "labels": {"aa": "OPG193: E157K"}}}, {"name": "Monkeypox/PT0120/2022", "node_attrs": {"div": 0.0003187241590134161, "num_date": {"value": 2022.5301369863014, "confidence": [2022.5301369863014, 2022.5301369863014]}, "accession": "OP245353", "clade_membership": {"value": "IIb"}, "outbreak": {"value": "hMPXV-1"}, "country": {"value": "Portugal"}, "host": {"value": "Homo sapiens"}, "lineage": {"value": "B.1"}, "region": {"value": "Europe"}}, "branch_attrs": {"mutations": {}}}]}]}, {"name": "NODE_0000419", "node_attrs": {"div": 0.0003136908183389537, "num_date": {"value": 2022.4095890410958, "confidence": [2022.3802094731484, 2022.4095890410958]}, "clade_membership": {"value": "IIb"}, "GA_CT_fraction": {"value": 1.0}, "dinuc_context_fraction": {"value": 1.0}, "outbreak": {"value": "hMPXV-1"}, "lineage": {"value": "B.1"}}, "branch_attrs": {"mutations": {"nuc": ["A11326-", "T11327-", "C11328-", "T11329-", "A11330-", "C11331-", "G11332-", "A11333-", "T11334-", "A11335-", "T11336-", "T11337-", "A11338-", "G11339-", "A11340-", "T11341-", "A11342-", "C11343-", "T11344-", "T11345-", "C11346-", "A11347-", "C11348-", "T11349-", "C11350-", "A11351-", "A11352-", "T11353-", "G11354-", "A11355-", "A11356-", "T11357-", "C11358-", "A11359-", "A11360-", "T11361-", "C11362-", "A11363-", "C11364-", "A11365-", "C11366-", "A11367-", "A11368-", "T11369-", "C11370-", "T11371-", "A11372-", "A11373-", "T11374-", "G11375-", "T11376-", "A11377-", "G11378-", "G11379-", "T11380-", "T11381-", "T11382-", "A11383-", "T11384-", "G11385-", "A11386-", "C11387-", "A11388-", "T11389-", "A11390-", "A11391-", "T11392-", "A11393-", "G11394-", "C11395-", "A11396-", "T11397-", "T11398-", "T11399-", "T11400-", "C11401-", "A11402-", "G11403-", "C11404-", "A11405-", "G11406-", "T11407-", "T11408-", "C11409-", "A11410-", "A11411-", "T11412-", "G11413-", "T11414-", "T11415-", "T11416-", "C11417-", "T11418-", "A11419-", "G11420-", "A11421-", "T11422-", "T11423-", "C11424-", "G11425-", "T11426-", "T11427-", "G11428-", "A11429-", "T11430-", "G11431-", "G11432-", "C11433-", "A11434-", "A11435-", "T11436-", "G11437-", "G11438-", "T11439-", "T11440-", "A11441-", "T11442-", "A11443-", "C11444-", "A11445-", "T11446-", "G11447-", "T11448-", "A11449-", "T11450-", "A11451-", "T11452-", "C11453-", "C11454-", "G11455-", "T11456-", "T11457-", "A11458-", "T11459-", "T11460-", "T11461-", "G11462-", "A11463-", "T11464-", "C11465-", "T11466-", "A11467-", "A11468-", "T11469-", "G11470-", "T11471-", "T11472-", "G11473-", "A11474-", "C11475-", "A11476-", "T11477-", "C11478-", "T11479-", "G11480-", "A11481-", "A11482-", "C11483-", "C11484-", "G11485-", "G11486-", "A11487-", "T11488-", "T11489-", "C11490-", "T11491-", "A11492-", "G11493-", "C11494-", "A11495-", "G11496-", "T11497-", "A11498-", "A11499-", "A11500-", "G11501-", "A11502-", "T11503-", "A11504-", "C11505-", "T11506-", "A11507-", "G11508-", "A11509-", "G11510-", "A11511-", "T11512-", "T11513-", "G11514-", "T11515-", "T11516-", "T11517-", "A11518-", "T11519-", "T11520-", "A11521-", "T11522-", "A11523-", "T11524-", "C11525-", "T11526-", "A11527-", "A11528-", "C11529-", "A11530-", "G11531-", "C11532-", "C11533-", "T11534-", "T11535-", "G11536-", "T11537-", "G11538-", "A11539-", "A11540-", "G11541-", "A11542-", "A11543-", "G11544-", "T11545-", "G11546-", "T11547-", "T11548-", "T11549-", "C11550-", "T11551-", "C11552-", "C11553-", "T11554-", "C11555-", "G11556-", "T11557-", "T11558-", "T11559-", "G11560-", "T11561-", "C11562-", "A11563-", "A11564-", "T11565-", "C11566-", "A11567-", "T11568-", "G11569-", "T11570-", "T11571-", "A11572-", "A11573-", "T11574-", "G11575-", "T11576-", "C11577-", "T11578-", "T11579-", "T11580-", "A11581-", "A11582-", "G11583-", "A11584-", "T11585-", "A11586-", "A11587-", "G11588-", "G11589-", "T11590-", "A11591-", "G11592-", "A11593-", "C11594-", "A11595-", "A11596-", "A11597-", "T11598-", "G11599-", "T11600-", "T11601-", "T11602-", "A11603-", "T11604-", "A11605-", "G11606-", "T11607-", "A11608-", "C11609-", "T11610-", "A11611-", "A11612-", "G11613-", "A11614-", "A11615-", "T11616-", "T11617-", "G11618-", "G11619-", "G11620-", "C11621-", "A11622-", "A11623-", "A11624-", "C11625-", "A11626-", "T11627-", "A11628-", "A11629-", "G11630-", "A11631-", "C11632-", "A11633-", "T11634-", "G11635-", "T11636-", "C11637-", "A11638-", "C11639-", "A11640-", "A11641-", "A11642-", "G11643-", "A11644-", "C11645-", "C11646-", "C11647-", "T11648-", "T11649-", "T11650-", "T11651-", "T11652-", "G11653-", "T11654-", "A11655-", "T11656-", "G11657-", "T11658-", "A11659-", "T11660-", "A11661-", "A11662-", "G11663-", "T11664-", "G11665-", "T11666-", "A11667-", "G11668-", "A11669-", "A11670-", "A11671-", "T11672-", "T11673-", "A11674-", "T11675-", "A11676-", "A11677-", "C11678-", "A11679-", "T11680-", "C11681-", "C11682-", "A11683-", "T11684-", "A11685-", "G11686-", "T11687-", "T11688-", "G11689-", "G11690-", "A11691-", "T11692-", "T11693-", "C11694-", "A11695-", "C11696-", "A11697-", "T11698-", "A11699-", "G11700-", "G11701-", "T11702-", "G11703-", "T11704-", "C11705-", "C11706-", "A11707-", "A11708-", "T11709-", "C11710-", "G11711-", "G11712-", "G11713-", "A11714-", "T11715-", "C11716-", "T11717-", "C11718-", "T11719-", "C11720-", "C11721-", "A11722-", "T11723-", "C11724-", "A11725-", "T11726-", "C11727-", "G11728-", "A11729-", "G11730-", "A11731-", "T11732-", "G11733-", "A11734-", "T11735-", "T11736-", "G11737-", "A11738-", "C11739-", "G11740-", "G11741-", "C11742-", "A11743-", "T11744-", "C11745-", "T11746-", "C11747-", "C11748-", "C11749-", "C11750-", "C11751-", "T11752-", "T11753-", "C11754-", "C11755-", "T11756-", "T11757-", "T11758-", "T11759-", "T11760-", "T11761-", "A11762-", "G11763-", "T11764-", "A11765-", "G11766-", "A11767-", "T11768-", "A11769-", "T11770-", "T11771-", "T11772-", "C11773-", "A11774-", "T11775-", "C11776-", "G11777-", "T11778-", "G11779-", "T11780-", "A11781-", "A11782-", "G11783-", "A11784-", "A11785-", "T11786-", "C11787-", "A11788-", "A11789-", "T11790-", "A11791-", "T11792-", "T11793-", "A11794-", "A11795-", "T11796-", "A11797-", "T11798-", "T11799-", "T11800-", "C11801-", "T11802-", "A11803-", "A11804-", "A11805-", "G11806-", "T11807-", "A11808-", "T11809-", "C11810-", "T11811-", "G11812-", "T11813-", "G11814-", "T11815-", "A11816-", "T11817-", "A11818-", "G11819-", "C11820-", "C11821-", "T11822-", "C11823-", "T11824-", "T11825-", "T11826-", "A11827-", "T11828-", "T11829-", "T11830-", "A11831-", "C11832-", "C11833-", "A11834-", "C11835-", "A11836-", "G11837-", "C11838-", "T11839-", "C11840-", "C11841-", "A11842-", "T11843-", "A11844-", "T11845-", "T11846-", "C11847-", "C11848-", "A11849-", "A11850-", "C11851-", "A11852-", "T11853-", "G11854-", "C11855-", "A11856-", "T11857-", "T11858-", "C11859-", "C11860-", "A11861-", "C11862-", "T11863-", "A11864-", "G11865-", "A11866-", "G11867-", "G11868-", "G11869-", "A11870-", "T11871-", "A11872-", "T11873-", "C11874-", "G11875-", "A11876-", "T11877-", "A11878-", "T11879-", "C11880-", "G11881-", "C11882-", "C11883-", "G11884-", "A11885-", "A11886-", "T11887-", "G11888-", "T11889-", "C11890-", "A11891-", "T11892-", "A11893-", "T11894-", "A11895-", "C11896-", "T11897-", "C11898-", "A11899-", "A11900-", "T11901-", "T11902-", "A11903-", "G11904-", "T11905-", "A11906-", "T11907-", "A11908-", "T11909-", "G11910-", "T11911-", "T11912-", "G11913-", "G11914-", "A11915-", "G11916-", "G11917-", "A11918-", "C11919-", "A11920-", "T11921-", "C11922-", "C11923-", "G11924-", "A11925-", "G11926-", "T11927-", "T11928-", "C11929-", "A11930-", "T11931-", "T11932-", "G11933-", "T11934-", "T11935-", "T11936-", "T11937-", "C11938-", "A11939-", "A11940-", "T11941-", "A11942-", "T11943-", "C11944-", "A11945-", "A11946-", "A11947-", "G11948-", "A11949-", "G11950-", "A11951-", "T11952-", "G11953-", "G11954-", "T11955-", "T11956-", "T11957-", "C11958-", "C11959-", "T11960-", "T11961-", "A11962-", "T11963-", "C11964-", "A11965-", "T11966-", "T11967-", "T11968-", "C11969-", "T11970-", "C11971-", "C11972-", "A11973-", "T11974-", "A11975-", "G11976-", "T11977-", "G11978-", "G11979-", "T11980-", "A11981-", "C11982-", "A11983-", "A11984-", "T11985-", "A11986-", "C11987-", "T11988-", "A11989-", "C11990-", "A11991-", "C11992-", "A11993-", "T11994-", "T11995-", "A11996-", "T11997-", "T11998-", "C11999-", "C12000-", "G12001-", "T12002-", "A12003-", "C12004-", "G12005-", "G12006-", "C12007-", "T12008-", "T12009-", "T12010-", "C12011-", "C12012-", "A12013-", "T12014-", "T12015-", "C12016-", "T12017-", "C12018-", "C12019-", "A12020-", "A12021-", "A12022-", "A12023-", "A12024-", "C12025-", "A12026-", "A12027-", "T12028-", "T12029-", "T12030-", "T12031-", "A12032-", "C12033-", "C12034-", "A12035-", "A12036-", "A12037-", "T12038-", "C12039-", "T12040-", "A12041-", "A12042-", "A12043-", "T12044-", "C12045-", "T12046-", "A12047-", "C12048-", "A12049-", "T12050-", "C12051-", "T12052-", "T12053-", "T12054-", "A12055-", "T12056-", "T12057-", "G12058-", "T12059-", "A12060-", "T12061-", "C12062-", "T12063-", "A12064-", "T12065-", "A12066-", "A12067-", "T12068-", "C12069-", "A12070-", "C12071-", "T12072-", "A12073-", "T12074-", "T12075-", "T12076-", "A12077-", "G12078-", "A12079-", "T12080-", "A12081-", "A12082-", "T12083-", "C12084-", "A12085-", "G12086-", "C12087-", "C12088-", "A12089-", "T12090-", "A12091-", "A12092-", "T12093-", "T12094-", "C12095-", "C12096-", "T12097-", "C12098-", "G12099-", "A12100-", "G12101-", "T12102-", "G12103-", "C12104-", "A12105-", "A12106-", "C12107-", "A12108-", "T12109-", "G12110-", "T12111-", "T12112-", "A12113-", "G12114-", "A12115-", "T12116-", "C12117-", "G12118-", "T12119-", "C12120-", "T12121-", "A12122-", "T12123-", "A12124-", "T12125-", "A12126-", "T12127-", "G12128-", "A12129-", "A12130-", "T12131-", "A12132-", "A12133-", "G12134-", "C12135-", "C12136-", "G12137-", "T12138-", "G12139-", "T12140-", "T12141-", "A12142-", "T12143-", "C12144-", "T12145-", "A12146-", "T12147-", "T12148-", "C12149-", "C12150-", "T12151-", "T12152-", "T12153-", "C12154-", "A12155-", "T12156-", "T12157-", "A12158-", "A12159-", "C12160-", "A12161-", "A12162-", "T12163-", "T12164-", "T12165-", "A12166-", "A12167-", "C12168-", "G12169-", "A12170-", "T12171-", "G12172-", "T12173-", "C12174-", "T12175-", "A12176-", "T12177-", "A12178-", "T12179-", "C12180-", "T12181-", "A12182-", "T12183-", "A12184-", "T12185-", "G12186-", "A12187-", "G12188-", "A12189-", "T12190-", "G12191-", "A12192-", "C12193-", "T12194-", "T12195-", "A12196-", "A12197-", "T12198-", "A12199-", "T12200-", "A12201-", "A12202-", "T12203-", "A12204-", "T12205-", "T12206-", "G12207-", "A12208-", "A12209-", "G12210-", "A12211-", "G12212-", "C12213-", "T12214-", "G12215-", "T12216-", "A12217-", "C12218-", "A12219-", "A12220-", "T12221-", "A12222-", "G12223-", "T12224-", "T12225-", "T12226-", "T12227-", "T12228-", "A12229-", "T12230-", "C12231-", "T12232-", "A12233-", "T12234-", "A12235-", "G12236-", "A12237-", "A12238-", "G142942A"], "OPG023": ["S221X", "S222-", "I223-", "D224-", "K225-", "N226-", "Y227-", "C228-", "T229-", "A230-", "L231-", "Q232-", "Y233-", "Y234-", "I235-", "K236-", "S237-", "S238-", "H239-", "I240-", "D241-", "I242-", "D243-", "I244-", "V245-", "K246-", "L247-", "L248-", "M249-", "K250-", "G251-", "I252-", "D253-", "N254-", "T255-", "A256-", "Y257-", "S258-", "Y259-", "I260-", "D261-", "D262-", "L263-", "T264-", "C265-", "C266-", "T267-", "R268-", "G269-", "I270-", "M271-", "A272-", "D273-", "Y274-", "L275-", "N276-", "S277-", "D278-", "Y279-", "R280-", "Y281-", "N282-", "K283-", "D284-", "V285-", "D286-", "L287-", "D288-", "L289-", "V290-", "K291-", "L292-", "F293-", "L294-", "E295-", "N296-", "G297-", "K298-", "P299-", "Y300-", "G301-", "I302-", "M303-", "C304-", "S305-", "I306-", "V307-", "P308-", "L309-", "W310-", "R311-", "N312-", "D313-", "K314-", "E315-", "T316-", "I317-", "S318-", "L319-", "I320-", "L321-", "K322-", "T323-", "M324-", "N325-", "S326-", "D327-", "V328-", "L329-", "Q330-", "H331-", "I332-", "L333-", "I334-", "E335-", "Y336-", "M337-", "T338-", "F339-", "G340-", "D341-", "I342-", "D343-", "I344-", "P345-", "L346-", "V347-", "E348-", "C349-", "M350-", "L351-", "E352-", "Y353-", "G354-", "A355-", "V356-", "V357-", "N358-", "K359-", "E360-", "A361-", "I362-", "H363-", "R364-", "Y365-", "F366-", "R367-", "N368-", "I369-", "N370-", "I371-", "D372-", "S373-", "Y374-", "T375-", "M376-", "K377-", "Y378-", "L379-", "L380-", "K381-", "K382-", "E383-", "G384-", "G385-", "D386-", "A387-", "V388-", "N389-", "H390-", "L391-", "D392-", "D393-", "G394-", "E395-", "I396-", "P397-", "I398-", "G399-", "H400-", "L401-", "C402-", "E403-", "S404-", "N405-", "Y406-", "G407-", "C408-", "Y409-", "N410-", "F411-", "Y412-", "T413-", "Y414-", "T415-", "Y416-", "K417-", "K418-", "G419-", "L420-", "C421-", "D422-", "M423-", "S424-", "Y425-", "V426-", "C427-", "P428-", "I429-", "L430-", "S431-", "T432-", "I433-", "N434-", "I435-", "C436-", "L437-", "P438-", "Y439-", "L440-", "K441-", "D442-", "I443-", "N444-", "M445-", "I446-", "D447-", "K448-", "R449-", "G450-", "E451-", "T452-", "L453-", "L454-", "H455-", "K456-", "A457-", "V458-", "R459-", "Y460-", "N461-", "K462-", "Q463-", "S464-", "L465-", "V466-", "S467-", "L468-", "L469-", "L470-", "E471-", "S472-", "G473-", "S474-", "D475-", "V476-", "N477-", "I478-", "R479-", "S480-", "N481-", "N482-", "G483-", "Y484-", "T485-", "C486-", "I487-", "T488-", "I489-", "A490-", "I491-", "N492-", "E493-", "S494-", "R495-", "N496-", "I497-", "E498-", "L499-", "L500-", "K501-", "M502-", "L503-", "L504-", "C505-", "H506-", "K507-", "P508-", "T509-", "L510-", "D511-", "C512-", "V513-", "I514-", "D515-", "S516-", "L517-", "S518-", "E519-", "V520-", "S521-", "N522-", "I523-", "V524-", "D525-", "*661X"]}, "labels": {"aa": "OPG023: S221X, S222-, I223-, D224-, K225-, N226-, Y227-, C228-, T229-, A230-, L231-, Q232-, Y233-, Y234-, I235-, K236-, S237-, S238-, H239-, I240-, D241-, I242-, D243-, I244-, V245-, K246-, L247-, L248-, M249-, K250-, G251-, I252-, D253-, N254-, T255-, A256-, Y257-, S258-, Y259-, I260-, D261-, D262-, L263-, T264-, C265-, C266-, T267-, R268-, G269-, I270-, M271-, A272-, D273-, Y274-, L275-, N276-, S277-, D278-, Y279-, R280-, Y281-, N282-, K283-, D284-, V285-, D286-, L287-, D288-, L289-, V290-, K291-, L292-, F293-, L294-, E295-, N296-, G297-, K298-, P299-, Y300-, G301-, I302-, M303-, C304-, S305-, I306-, V307-, P308-, L309-, W310-, R311-, N312-, D313-, K314-, E315-, T316-, I317-, S318-, L319-, I320-, L321-, K322-, T323-, M324-, N325-, S326-, D327-, V328-, L329-, Q330-, H331-, I332-, L333-, I334-, E335-, Y336-, M337-, T338-, F339-, G340-, D341-, I342-, D343-, I344-, P345-, L346-, V347-, E348-, C349-, M350-, L351-, E352-, Y353-, G354-, A355-, V356-, V357-, N358-, K359-, E360-, A361-, I362-, H363-, R364-, Y365-, F366-, R367-, N368-, I369-, N370-, I371-, D372-, S373-, Y374-, T375-, M376-, K377-, Y378-, L379-, L380-, K381-, K382-, E383-, G384-, G385-, D386-, A387-, V388-, N389-, H390-, L391-, D392-, D393-, G394-, E395-, I396-, P397-, I398-, G399-, H400-, L401-, C402-, E403-, S404-, N405-, Y406-, G407-, C408-, Y409-, N410-, F411-, Y412-, T413-, Y414-, T415-, Y416-, K417-, K418-, G419-, L420-, C421-, D422-, M423-, S424-, Y425-, V426-, C427-, P428-, I429-, L430-, S431-, T432-, I433-, N434-, I435-, C436-, L437-, P438-, Y439-, L440-, K441-, D442-, I443-, N444-, M445-, I446-, D447-, K448-, R449-, G450-, E451-, T452-, L453-, L454-, H455-, K456-, A457-, V458-, R459-, Y460-, N461-, K462-, Q463-, S464-, L465-, V466-, S467-, L468-, L469-, L470-, E471-, S472-, G473-, S474-, D475-, V476-, N477-, I478-, R479-, S480-, N481-, N482-, G483-, Y484-, T485-, C486-, I487-, T488-, I489-, A490-, I491-, N492-, E493-, S494-, R495-, N496-, I497-, E498-, L499-, L500-, K501-, M502-, L503-, L504-, C505-, H506-, K507-, P508-, T509-, L510-, D511-, C512-, V513-, I514-, D515-, S516-, L517-, S518-, E519-, V520-, S521-, N522-, I523-, V524-, D525-, *661X"}}, "children": [{"name": "Monkeypox/PT0044/2022", "node_attrs": {"div": 0.0003136908183389537, "num_date": {"value": 2022.4095890410958, "confidence": [2022.4095890410958, 2022.4095890410958]}, "accession": "ON843182", "clade_membership": {"value": "IIb"}, "outbreak": {"value": "hMPXV-1"}, "country": {"value": "Portugal"}, "host": {"value": "Homo sapiens"}, "lineage": {"value": "B.1"}, "region": {"value": "Europe"}}, "branch_attrs": {"mutations": {}}}, {"name": "Monkeypox/PT0275/2022", "node_attrs": {"div": 0.0003136908183389537, "num_date": {"value": 2022.4506849315069, "confidence": [2022.4506849315069, 2022.4506849315069]}, "accession": "OP414315", "clade_membership": {"value": "IIb"}, "outbreak": {"value": "hMPXV-1"}, "country": {"value": "Portugal"}, "host": {"value": "Homo sapiens"}, "lineage": {"value": "B.1"}, "region": {"value": "Europe"}}, "branch_attrs": {"mutations": {}}}, {"name": "Monkeypox/PT0253/2022", "node_attrs": {"div": 0.0003136908183389537, "num_date": {"value": 2022.4698630136986, "confidence": [2022.4698630136986, 2022.4698630136986]}, "accession": "OP414294", "clade_membership": {"value": "IIb"}, "outbreak": {"value": "hMPXV-1"}, "country": {"value": "Portugal"}, "host": {"value": "Homo sapiens"}, "lineage": {"value": "B.1"}, "region": {"value": "Europe"}}, "branch_attrs": {"mutations": {}}}, {"name": "Monkeypox/PT0252/2022", "node_attrs": {"div": 0.0003136908183389537, "num_date": {"value": 2022.4698630136986, "confidence": [2022.4698630136986, 2022.4698630136986]}, "accession": "OP414293", "clade_membership": {"value": "IIb"}, "outbreak": {"value": "hMPXV-1"}, "country": {"value": "Portugal"}, "host": {"value": "Homo sapiens"}, "lineage": {"value": "B.1"}, "region": {"value": "Europe"}}, "branch_attrs": {"mutations": {}}}]}, {"name": "NODE_0000516", "node_attrs": {"div": 0.000313666981631577, "num_date": {"value": 2022.5022486582536, "confidence": [2022.445843360705, 2022.5027397260274]}, "clade_membership": {"value": "IIb"}, "GA_CT_fraction": {"value": 1.0}, "dinuc_context_fraction": {"value": 1.0}, "outbreak": {"value": "hMPXV-1"}, "lineage": {"value": "B.1"}}, "branch_attrs": {"mutations": {"nuc": ["C11787T"], "OPG023": ["D372N"]}, "labels": {"aa": "OPG023: D372N"}}, "children": [{"name": "Monkeypox/PT0111/2022", "node_attrs": {"div": 0.000313666981631577, "num_date": {"value": 2022.535616438356, "confidence": [2022.535616438356, 2022.535616438356]}, "accession": "OP245345", "clade_membership": {"value": "IIb"}, "outbreak": {"value": "hMPXV-1"}, "country": {"value": "Portugal"}, "host": {"value": "Homo sapiens"}, "lineage": {"value": "B.1"}, "region": {"value": "Europe"}}, "branch_attrs": {"mutations": {}}}, {"name": "Monkeypox/PT0098/2022", "node_attrs": {"div": 0.00032417198910590904, "num_date": {"value": 2022.5493150684931, "confidence": [2022.5493150684931, 2022.5493150684931]}, "accession": "OP245341", "clade_membership": {"value": "IIb"}, "GA_CT_fraction": {"value": 1.0}, "dinuc_context_fraction": {"value": 0.5}, "outbreak": {"value": "hMPXV-1"}, "country": {"value": "Portugal"}, "host": {"value": "Homo sapiens"}, "lineage": {"value": "B.1"}, "region": {"value": "Europe"}}, "branch_attrs": {"mutations": {"nuc": ["G127526A", "C168943T"], "OPG149": ["V111I"]}, "labels": {"aa": "OPG149: V111I"}}}, {"name": "Monkeypox/PT0169/2022", "node_attrs": {"div": 0.000313666981631577, "num_date": {"value": 2022.5027397260274, "confidence": [2022.5027397260274, 2022.5027397260274]}, "accession": "OP324484", "clade_membership": {"value": "IIb"}, "outbreak": {"value": "hMPXV-1"}, "country": {"value": "Portugal"}, "host": {"value": "Homo sapiens"}, "lineage": {"value": "B.1"}, "region": {"value": "Europe"}}, "branch_attrs": {"mutations": {}}}, {"name": "Monkeypox/PT0161/2022", "node_attrs": {"div": 0.000313666981631577, "num_date": {"value": 2022.5082191780823, "confidence": [2022.5082191780823, 2022.5082191780823]}, "accession": "OP324478", "clade_membership": {"value": "IIb"}, "outbreak": {"value": "hMPXV-1"}, "country": {"value": "Portugal"}, "host": {"value": "Homo sapiens"}, "lineage": {"value": "B.1"}, "region": {"value": "Europe"}}, "branch_attrs": {"mutations": {}}}]}, {"name": "NODE_0000547", "node_attrs": {"div": 0.000313666981631577, "num_date": {"value": 2022.4753424657533, "confidence": [2022.4130877396444, 2022.4753424657533]}, "clade_membership": {"value": "IIb"}, "GA_CT_fraction": {"value": 1.0}, "dinuc_context_fraction": {"value": 1.0}, "outbreak": {"value": "hMPXV-1"}, "lineage": {"value": "B.1"}}, "branch_attrs": {"mutations": {"nuc": ["C21998T"], "OPG037": ["D146N"]}, "labels": {"aa": "OPG037: D146N"}}, "children": [{"name": "Monkeypox/PT0203/2022", "node_attrs": {"div": 0.000313666981631577, "num_date": {"value": 2022.4753424657533, "confidence": [2022.4753424657533, 2022.4753424657533]}, "accession": "OP324514", "clade_membership": {"value": "IIb"}, "outbreak": {"value": "hMPXV-1"}, "country": {"value": "Portugal"}, "host": {"value": "Homo sapiens"}, "lineage": {"value": "B.1"}, "region": {"value": "Europe"}}, "branch_attrs": {"mutations": {}}}, {"name": "Monkeypox/PT0155/2022", "node_attrs": {"div": 0.000313666981631577, "num_date": {"value": 2022.5109589041097, "confidence": [2022.5109589041097, 2022.5109589041097]}, "accession": "OP324472", "clade_membership": {"value": "IIb"}, "outbreak": {"value": "hMPXV-1"}, "country": {"value": "Portugal"}, "host": {"value": "Homo sapiens"}, "lineage": {"value": "B.1"}, "region": {"value": "Europe"}}, "branch_attrs": {"mutations": {}}}, {"name": "NODE_0000548", "node_attrs": {"div": 0.0003187242338398127, "num_date": {"value": 2022.527275014559, "confidence": [2022.4877249746964, 2022.603475256566]}, "clade_membership": {"value": "IIb"}, "GA_CT_fraction": {"value": 1.0}, "dinuc_context_fraction": {"value": 1.0}, "outbreak": {"value": "hMPXV-1"}, "lineage": {"value": "B.1"}}, "branch_attrs": {"mutations": {"nuc": ["G71712A"], "OPG091": ["E115K"]}, "labels": {"aa": "OPG091: E115K"}}, "children": [{"name": "Monkeypox/PT0482/2022", "node_attrs": {"div": 0.0003239963804242134, "num_date": {"value": 2022.6068493150685, "confidence": [2022.6068493150685, 2022.6068493150685]}, "accession": "OP555560", "clade_membership": {"value": "IIb"}, "GA_CT_fraction": {"value": 1.0}, "dinuc_context_fraction": {"value": 1.0}, "outbreak": {"value": "hMPXV-1"}, "country": {"value": "Portugal"}, "host": {"value": "Homo sapiens"}, "lineage": {"value": "B.1"}, "region": {"value": "Europe"}}, "branch_attrs": {"mutations": {"nuc": ["G170466A"], "OPG198": ["M143I"]}, "labels": {"aa": "OPG198: M143I"}}}, {"name": "Monkeypox/PT0480/2022", "node_attrs": {"div": 0.0003187242338398127, "num_date": {"value": 2022.6041095890412, "confidence": [2022.6041095890412, 2022.6041095890412]}, "accession": "OP555559", "clade_membership": {"value": "IIb"}, "outbreak": {"value": "hMPXV-1"}, "country": {"value": "Portugal"}, "host": {"value": "Homo sapiens"}, "lineage": {"value": "B.1"}, "region": {"value": "Europe"}}, "branch_attrs": {"mutations": {"nuc": ["G17432-"], "OPG030": ["I134X", "*207X"]}, "labels": {"aa": "OPG030: I134X, *207X"}}}]}]}, {"name": "NODE_0000551", "node_attrs": {"div": 0.0003136669438588029, "num_date": {"value": 2022.3732173732174, "confidence": [2022.3410222109726, 2022.4290535928744]}, "clade_membership": {"value": "IIb"}, "GA_CT_fraction": {"value": 1.0}, "dinuc_context_fraction": {"value": 1.0}, "outbreak": {"value": "hMPXV-1"}, "lineage": {"value": "B.1.2"}}, "branch_attrs": {"mutations": {"nuc": ["G186165A"], "OPG210": ["D1604N"]}, "labels": {"aa": "OPG210: D1604N", "clade": "B.1.2"}}, "children": [{"name": "NODE_0000552", "node_attrs": {"div": 0.0003390458748309614, "num_date": {"value": 2022.5814883505575, "confidence": [2022.5262467510129, 2022.6013698630136]}, "clade_membership": {"value": "IIb"}, "GA_CT_fraction": {"value": 1.0}, "dinuc_context_fraction": {"value": 1.0}, "outbreak": {"value": "hMPXV-1"}, "lineage": {"value": "B.1.2"}}, "branch_attrs": {"mutations": {"nuc": ["C20992T", "C29229T", "C57492T", "G73939A", "G143789A"], "OPG036": ["D25N"], "OPG045": ["D12N"], "OPG075": ["E3K"], "OPG094": ["D54N"], "OPG165": ["D92N"]}, "labels": {"aa": "OPG036: D25N; OPG045: D12N; OPG075: E3K; OPG094: D54N; OPG165: D92N"}}, "children": [{"name": "Monkeypox/PT0522/2022", "node_attrs": {"div": 0.000344286473508966, "num_date": {"value": 2022.6287671232876, "confidence": [2022.6287671232876, 2022.6287671232876]}, "accession": "OP555593", "clade_membership": {"value": "IIb"}, "GA_CT_fraction": {"value": 1.0}, "dinuc_context_fraction": {"value": 1.0}, "outbreak": {"value": "hMPXV-1"}, "country": {"value": "Portugal"}, "host": {"value": "Homo sapiens"}, "lineage": {"value": "B.1.2"}, "region": {"value": "Europe"}}, "branch_attrs": {"mutations": {"nuc": ["A12397-", "T12398-", "C12399-", "C12400-", "T12401-", "C12402-", "G29535A"], "OPG023": ["E167-", "D168-"]}, "labels": {"aa": "OPG023: E167-, D168-"}}}, {"name": "Monkeypox/PT0478/2022", "node_attrs": {"div": 0.0003390458748309882, "num_date": {"value": 2022.6013698630136, "confidence": [2022.6013698630136, 2022.6013698630136]}, "accession": "OP555557", "clade_membership": {"value": "IIb"}, "outbreak": {"value": "hMPXV-1"}, "country": {"value": "Portugal"}, "host": {"value": "Homo sapiens"}, "lineage": {"value": "B.1.2"}, "region": {"value": "Europe"}}, "branch_attrs": {"mutations": {}}}]}, {"name": "NODE_0000553", "node_attrs": {"div": 0.00031872420130042874, "num_date": {"value": 2022.4573236011088, "confidence": [2022.4175016169415, 2022.4926394358504]}, "clade_membership": {"value": "IIb"}, "GA_CT_fraction": {"value": 1.0}, "dinuc_context_fraction": {"value": 0.0}, "outbreak": {"value": "hMPXV-1"}, "lineage": {"value": "B.1.2"}}, "branch_attrs": {"mutations": {"nuc": ["C188391T"]}}, "children": [{"name": "Monkeypox/PT0554/2022", "node_attrs": {"div": 0.0003292116075159146, "num_date": {"value": 2022.6616438356164, "confidence": [2022.6616438356164, 2022.6616438356164]}, "accession": "OP555625", "clade_membership": {"value": "IIb"}, "GA_CT_fraction": {"value": 1.0}, "dinuc_context_fraction": {"value": 1.0}, "outbreak": {"value": "hMPXV-1"}, "country": {"value": "Portugal"}, "host": {"value": "Homo sapiens"}, "lineage": {"value": "B.1.2"}, "region": {"value": "Europe"}}, "branch_attrs": {"mutations": {"nuc": ["G29102A", "G45781A"], "OPG045": ["S54L"], "OPG064": ["H40Y"]}, "labels": {"aa": "OPG045: S54L; OPG064: H40Y"}}}, {"name": "Monkeypox/PT0387/2022", "node_attrs": {"div": 0.0003292114846882706, "num_date": {"value": 2022.527397260274, "confidence": [2022.527397260274, 2022.527397260274]}, "accession": "OP555483", "clade_membership": {"value": "IIb"}, "GA_CT_fraction": {"value": 0.5}, "dinuc_context_fraction": {"value": 1.0}, "outbreak": {"value": "hMPXV-1"}, "country": {"value": "Portugal"}, "host": {"value": "Homo sapiens"}, "lineage": {"value": "B.1.2"}, "region": {"value": "Europe"}}, "branch_attrs": {"mutations": {"nuc": ["G154098A", "T157527C"]}}}]}]}, {"name": "NODE_0000561", "node_attrs": {"div": 0.000318733411339566, "num_date": {"value": 2022.4773865929633, "confidence": [2022.3986761628244, 2022.551353194894]}, "clade_membership": {"value": "IIb"}, "GA_CT_fraction": {"value": 1.0}, "dinuc_context_fraction": {"value": 1.0}, "outbreak": {"value": "hMPXV-1"}, "lineage": {"value": "B.1"}}, "branch_attrs": {"mutations": {"nuc": ["G23127A", "G32715A"], "OPG049": ["S146F"]}, "labels": {"aa": "OPG049: S146F"}}, "children": [{"name": "Monkeypox/PT0542/2022", "node_attrs": {"div": 0.00032397214279524986, "num_date": {"value": 2022.6424657534246, "confidence": [2022.6424657534246, 2022.6424657534246]}, "accession": "OP555613", "clade_membership": {"value": "IIb"}, "GA_CT_fraction": {"value": 1.0}, "dinuc_context_fraction": {"value": 1.0}, "outbreak": {"value": "hMPXV-1"}, "country": {"value": "Portugal"}, "host": {"value": "Homo sapiens"}, "lineage": {"value": "B.1"}, "region": {"value": "Europe"}}, "branch_attrs": {"mutations": {"nuc": ["G109514A"]}}}, {"name": "NODE_0000562", "node_attrs": {"div": 0.0003288572371977187, "num_date": {"value": 2022.5813512714433, "confidence": [2022.5299295486568, 2022.6013698630136]}, "clade_membership": {"value": "IIb"}, "GA_CT_fraction": {"value": 1.0}, "dinuc_context_fraction": {"value": 1.0}, "outbreak": {"value": "hMPXV-1"}, "lineage": {"value": "B.1"}}, "branch_attrs": {"mutations": {"nuc": ["C19605T", "C20636T"], "OPG034": ["R134K"]}, "labels": {"aa": "OPG034: R134K"}}, "children": [{"name": "Monkeypox/PT0512/2022", "node_attrs": {"div": 0.0003340960706720761, "num_date": {"value": 2022.623287671233, "confidence": [2022.623287671233, 2022.623287671233]}, "accession": "OP555584", "clade_membership": {"value": "IIb"}, "GA_CT_fraction": {"value": 0.0}, "outbreak": {"value": "hMPXV-1"}, "country": {"value": "Portugal"}, "host": {"value": "Homo sapiens"}, "lineage": {"value": "B.1"}, "region": {"value": "Europe"}}, "branch_attrs": {"mutations": {"nuc": ["A119063G"]}}}, {"name": "Monkeypox/PT0490/2022", "node_attrs": {"div": 0.0003288572371977187, "num_date": {"value": 2022.609589041096, "confidence": [2022.609589041096, 2022.609589041096]}, "accession": "OP555566", "clade_membership": {"value": "IIb"}, "outbreak": {"value": "hMPXV-1"}, "country": {"value": "Portugal"}, "host": {"value": "Homo sapiens"}, "lineage": {"value": "B.1"}, "region": {"value": "Europe"}}, "branch_attrs": {"mutations": {}}}, {"name": "Monkeypox/PT0469/2022", "node_attrs": {"div": 0.0003288572371977187, "num_date": {"value": 2022.6013698630136, "confidence": [2022.6013698630136, 2022.6013698630136]}, "accession": "OP555548", "clade_membership": {"value": "IIb"}, "outbreak": {"value": "hMPXV-1"}, "country": {"value": "Portugal"}, "host": {"value": "Homo sapiens"}, "lineage": {"value": "B.1"}, "region": {"value": "Europe"}}, "branch_attrs": {"mutations": {}}}]}]}, {"name": "NODE_0000583", "node_attrs": {"div": 0.0003136669438588029, "num_date": {"value": 2022.451489656531, "confidence": [2022.3829516835667, 2022.468219602231]}, "clade_membership": {"value": "IIb"}, "GA_CT_fraction": {"value": 1.0}, "dinuc_context_fraction": {"value": 1.0}, "outbreak": {"value": "hMPXV-1"}, "lineage": {"value": "B.1"}}, "branch_attrs": {"mutations": {"nuc": ["G141131A"]}}, "children": [{"name": "Monkeypox/PT0228/2022", "node_attrs": {"div": 0.0003189514293957457, "num_date": {"value": 2022.472602739726, "confidence": [2022.472602739726, 2022.472602739726]}, "accession": "OP324537", "clade_membership": {"value": "IIb"}, "GA_CT_fraction": {"value": 1.0}, "dinuc_context_fraction": {"value": 1.0}, "outbreak": {"value": "hMPXV-1"}, "country": {"value": "Portugal"}, "host": {"value": "Homo sapiens"}, "lineage": {"value": "B.1"}, "region": {"value": "Europe"}}, "branch_attrs": {"mutations": {"nuc": ["C40784T"]}}}, {"name": "Monkeypox/PT0226/2022", "node_attrs": {"div": 0.0003136669438588029, "num_date": {"value": 2022.472602739726, "confidence": [2022.472602739726, 2022.472602739726]}, "accession": "OP324536", "clade_membership": {"value": "IIb"}, "outbreak": {"value": "hMPXV-1"}, "country": {"value": "Portugal"}, "host": {"value": "Homo sapiens"}, "lineage": {"value": "B.1"}, "region": {"value": "Europe"}}, "branch_attrs": {"mutations": {"nuc": ["A801-", "C802-"]}}}, {"name": "NODE_0000584", "node_attrs": {"div": 0.00031872420130042874, "num_date": {"value": 2022.5270801936708, "confidence": [2022.469158412175, 2022.5904109589042]}, "clade_membership": {"value": "IIb"}, "GA_CT_fraction": {"value": 1.0}, "dinuc_context_fraction": {"value": 1.0}, "outbreak": {"value": "hMPXV-1"}, "lineage": {"value": "B.1"}}, "branch_attrs": {"mutations": {"nuc": ["C182968T"], "OPG210": ["S538L"]}, "labels": {"aa": "OPG210: S538L"}}, "children": [{"name": "Monkeypox/PT0544/2022", "node_attrs": {"div": 0.00032921388359061514, "num_date": {"value": 2022.6479452054793, "confidence": [2022.6479452054793, 2022.6479452054793]}, "accession": "OP555615", "clade_membership": {"value": "IIb"}, "GA_CT_fraction": {"value": 1.0}, "dinuc_context_fraction": {"value": 1.0}, "outbreak": {"value": "hMPXV-1"}, "country": {"value": "Portugal"}, "host": {"value": "Homo sapiens"}, "lineage": {"value": "B.1"}, "region": {"value": "Europe"}}, "branch_attrs": {"mutations": {"nuc": ["C54268T", "G109514A"]}}}, {"name": "Monkeypox/PT0458/2022", "node_attrs": {"div": 0.00031872420130042874, "num_date": {"value": 2022.5904109589042, "confidence": [2022.5904109589042, 2022.5904109589042]}, "accession": "OP555539", "clade_membership": {"value": "IIb"}, "outbreak": {"value": "hMPXV-1"}, "country": {"value": "Portugal"}, "host": {"value": "Homo sapiens"}, "lineage": {"value": "B.1"}, "region": {"value": "Europe"}}, "branch_attrs": {"mutations": {}}}]}]}, {"name": "NODE_0000370", "node_attrs": {"div": 0.000313666981631577, "num_date": {"value": 2022.3676409868865, "confidence": [2022.3439207927643, 2022.4044515729147]}, "clade_membership": {"value": "IIb"}, "GA_CT_fraction": {"value": 1.0}, "dinuc_context_fraction": {"value": 1.0}, "outbreak": {"value": "hMPXV-1"}, "lineage": {"value": "B.1"}}, "branch_attrs": {"mutations": {"nuc": ["C135738T"]}}, "children": [{"name": "Monkeypox/PT0127/2022", "node_attrs": {"div": 0.0003241606865606535, "num_date": {"value": 2022.527397260274, "confidence": [2022.527397260274, 2022.527397260274]}, "accession": "OP245360", "clade_membership": {"value": "IIb"}, "GA_CT_fraction": {"value": 1.0}, "dinuc_context_fraction": {"value": 1.0}, "outbreak": {"value": "hMPXV-1"}, "country": {"value": "Portugal"}, "host": {"value": "Homo sapiens"}, "lineage": {"value": "B.1"}, "region": {"value": "Europe"}}, "branch_attrs": {"mutations": {"nuc": ["A801-", "C802-", "C107442T", "G182189A"]}}}, {"name": "NODE_0000371", "node_attrs": {"div": 0.0003288667849308443, "num_date": {"value": 2022.4349188436436, "confidence": [2022.417679189044, 2022.444092029565]}, "clade_membership": {"value": "IIb"}, "GA_CT_fraction": {"value": 1.0}, "dinuc_context_fraction": {"value": 1.0}, "outbreak": {"value": "hMPXV-1"}, "lineage": {"value": "B.1"}}, "branch_attrs": {"mutations": {"nuc": ["C74000T", "C137574T"], "OPG094": ["S74L"], "OPG153": ["E32K"]}, "labels": {"aa": "OPG094: S74L; OPG153: E32K"}}, "children": [{"name": "Monkeypox/PT0282/2022", "node_attrs": {"div": 0.00033411167320325784, "num_date": {"value": 2022.445205479452, "confidence": [2022.445205479452, 2022.445205479452]}, "accession": "OP414321", "clade_membership": {"value": "IIb"}, "GA_CT_fraction": {"value": 1.0}, "dinuc_context_fraction": {"value": 1.0}, "outbreak": {"value": "hMPXV-1"}, "country": {"value": "Portugal"}, "host": {"value": "Homo sapiens"}, "lineage": {"value": "B.1"}, "region": {"value": "Europe"}}, "branch_attrs": {"mutations": {"nuc": ["G126310A"], "OPG148": ["E109K"]}, "labels": {"aa": "OPG148: E109K"}}}, {"name": "Monkeypox/PT0240/2022", "node_attrs": {"div": 0.0003288667849308443, "num_date": {"value": 2022.4698630136986, "confidence": [2022.4698630136986, 2022.4698630136986]}, "accession": "OP414284", "clade_membership": {"value": "IIb"}, "outbreak": {"value": "hMPXV-1"}, "country": {"value": "Portugal"}, "host": {"value": "Homo sapiens"}, "lineage": {"value": "B.1"}, "region": {"value": "Europe"}}, "branch_attrs": {"mutations": {}}}, {"name": "Monkeypox/PT0168/2022", "node_attrs": {"div": 0.0003288667849308443, "num_date": {"value": 2022.5027397260274, "confidence": [2022.5027397260274, 2022.5027397260274]}, "accession": "OP324483", "clade_membership": {"value": "IIb"}, "outbreak": {"value": "hMPXV-1"}, "country": {"value": "Portugal"}, "host": {"value": "Homo sapiens"}, "lineage": {"value": "B.1"}, "region": {"value": "Europe"}}, "branch_attrs": {"mutations": {}}}, {"name": "Monkeypox/PT0139/2022", "node_attrs": {"div": 0.0003288667849308443, "num_date": {"value": 2022.5246575342467, "confidence": [2022.5246575342467, 2022.5246575342467]}, "accession": "OP324460", "clade_membership": {"value": "IIb"}, "GA_CT_fraction": {"value": 1.0}, "dinuc_context_fraction": {"value": 1.0}, "outbreak": {"value": "hMPXV-1"}, "country": {"value": "Portugal"}, "host": {"value": "Homo sapiens"}, "lineage": {"value": "B.1"}, "region": {"value": "Europe"}}, "branch_attrs": {"mutations": {"nuc": ["C89673T"]}}}]}]}, {"name": "NODE_0000527", "node_attrs": {"div": 0.0003136669438588029, "num_date": {"value": 2022.390016679028, "confidence": [2022.3575490958913, 2022.4162783539934]}, "clade_membership": {"value": "IIb"}, "GA_CT_fraction": {"value": 1.0}, "dinuc_context_fraction": {"value": 1.0}, "outbreak": {"value": "hMPXV-1"}, "lineage": {"value": "B.1"}}, "branch_attrs": {"mutations": {"nuc": ["G160032A"]}}, "children": [{"name": "Monkeypox/PT0324/2022", "node_attrs": {"div": 0.0003136669438588029, "num_date": {"value": 2022.4205479452055, "confidence": [2022.4205479452055, 2022.4205479452055]}, "accession": "OP414356", "clade_membership": {"value": "IIb"}, "outbreak": {"value": "hMPXV-1"}, "country": {"value": "Portugal"}, "host": {"value": "Homo sapiens"}, "lineage": {"value": "B.1"}, "region": {"value": "Europe"}}, "branch_attrs": {"mutations": {}}}, {"name": "Monkeypox/PT0214/2022", "node_attrs": {"div": 0.0003136669438588029, "num_date": {"value": 2022.478082191781, "confidence": [2022.478082191781, 2022.478082191781]}, "accession": "OP324524", "clade_membership": {"value": "IIb"}, "outbreak": {"value": "hMPXV-1"}, "country": {"value": "Portugal"}, "host": {"value": "Homo sapiens"}, "lineage": {"value": "B.1"}, "region": {"value": "Europe"}}, "branch_attrs": {"mutations": {}}}, {"name": "Monkeypox/PT0209/2022", "node_attrs": {"div": 0.0003189144756605319, "num_date": {"value": 2022.478082191781, "confidence": [2022.478082191781, 2022.478082191781]}, "accession": "OP324519", "clade_membership": {"value": "IIb"}, "GA_CT_fraction": {"value": 0.0}, "outbreak": {"value": "hMPXV-1"}, "country": {"value": "Portugal"}, "host": {"value": "Homo sapiens"}, "lineage": {"value": "B.1"}, "region": {"value": "Europe"}}, "branch_attrs": {"mutations": {"nuc": ["T12151C"]}}}, {"name": "Monkeypox/PT0315/2022", "node_attrs": {"div": 0.0003189056068414502, "num_date": {"value": 2022.4205479452055, "confidence": [2022.4205479452055, 2022.4205479452055]}, "accession": "OP414348", "clade_membership": {"value": "IIb"}, "GA_CT_fraction": {"value": 1.0}, "dinuc_context_fraction": {"value": 1.0}, "outbreak": {"value": "hMPXV-1"}, "country": {"value": "Portugal"}, "host": {"value": "Homo sapiens"}, "lineage": {"value": "B.1"}, "region": {"value": "Europe"}}, "branch_attrs": {"mutations": {"nuc": ["C12861T"], "OPG023": ["E14K"]}, "labels": {"aa": "OPG023: E14K"}}}, {"name": "Monkeypox/PT0162/2022", "node_attrs": {"div": 0.00033997705612469505, "num_date": {"value": 2022.4945205479453, "confidence": [2022.4945205479453, 2022.4945205479453]}, "accession": "OP324479", "clade_membership": {"value": "IIb"}, "GA_CT_fraction": {"value": 1.0}, "dinuc_context_fraction": {"value": 1.0}, "outbreak": {"value": "hMPXV-1"}, "country": {"value": "Portugal"}, "host": {"value": "Homo sapiens"}, "lineage": {"value": "B.1"}, "region": {"value": "Europe"}}, "branch_attrs": {"mutations": {"nuc": ["C6468T", "G25098A", "C25828T", "G153778A", "G155556A"], "OPG042": ["E424K"], "OPG180": ["E363K"]}, "labels": {"aa": "OPG042: E424K; OPG180: E363K"}}}]}, {"name": "NODE_0000533", "node_attrs": {"div": 0.0003238091327469223, "num_date": {"value": 2022.4583241181588, "confidence": [2022.3941495266472, 2022.5328473583115]}, "clade_membership": {"value": "IIb"}, "GA_CT_fraction": {"value": 1.0}, "dinuc_context_fraction": {"value": 0.6666666666666666}, "outbreak": {"value": "hMPXV-1"}, "lineage": {"value": "B.1.19"}}, "branch_attrs": {"mutations": {"nuc": ["G9963A", "C148268T", "G150003A"], "OPG021": ["R126K"]}, "labels": {"aa": "OPG021: R126K", "clade": "B.1.19"}}, "children": [{"name": "NODE_0000534", "node_attrs": {"div": 0.00032906617575048864, "num_date": {"value": 2022.527312509364, "confidence": [2022.4869947897323, 2022.6279021412083]}, "clade_membership": {"value": "IIb"}, "GA_CT_fraction": {"value": 0.0}, "outbreak": {"value": "hMPXV-1"}, "lineage": {"value": "B.1.19"}}, "branch_attrs": {"mutations": {"nuc": ["A169944T"], "OPG197": ["E92V"]}, "labels": {"aa": "OPG197: E92V"}}, "children": [{"name": "Monkeypox/PT0572/2022", "node_attrs": {"div": 0.0003395574765039442, "num_date": {"value": 2022.6780821917807, "confidence": [2022.6780821917807, 2022.6780821917807]}, "accession": "OP555643", "clade_membership": {"value": "IIb"}, "GA_CT_fraction": {"value": 1.0}, "dinuc_context_fraction": {"value": 1.0}, "outbreak": {"value": "hMPXV-1"}, "country": {"value": "Portugal"}, "host": {"value": "Homo sapiens"}, "lineage": {"value": "B.1.19"}, "region": {"value": "Europe"}}, "branch_attrs": {"mutations": {"nuc": ["C55057T", "C185326T"], "NBT03_gp052": ["E29K"], "OPG210": ["S1324L"]}, "labels": {"aa": "NBT03_gp052: E29K; OPG210: S1324L"}}}, {"name": "Monkeypox/PT0551/2022", "node_attrs": {"div": 0.00032906617575048864, "num_date": {"value": 2022.650684931507, "confidence": [2022.650684931507, 2022.650684931507]}, "accession": "OP555622", "clade_membership": {"value": "IIb"}, "outbreak": {"value": "hMPXV-1"}, "country": {"value": "Portugal"}, "host": {"value": "Homo sapiens"}, "lineage": {"value": "B.1.19"}, "region": {"value": "Europe"}}, "branch_attrs": {"mutations": {}}}]}, {"name": "NODE_0000535", "node_attrs": {"div": 0.00033393301384272814, "num_date": {"value": 2022.5272033099302, "confidence": [2022.5019995558243, 2022.5904109589042]}, "clade_membership": {"value": "IIb"}, "GA_CT_fraction": {"value": 1.0}, "dinuc_context_fraction": {"value": 1.0}, "outbreak": {"value": "hMPXV-1"}, "lineage": {"value": "B.1.19"}}, "branch_attrs": {"mutations": {"nuc": ["C74417T", "C177833T"], "OPG094": ["S213L"]}, "labels": {"aa": "OPG094: S213L"}}, "children": [{"name": "Monkeypox/PT0452/2022", "node_attrs": {"div": 0.00033393301384272814, "num_date": {"value": 2022.5904109589042, "confidence": [2022.5904109589042, 2022.5904109589042]}, "accession": "OP555533", "clade_membership": {"value": "IIb"}, "outbreak": {"value": "hMPXV-1"}, "country": {"value": "Portugal"}, "host": {"value": "Homo sapiens"}, "lineage": {"value": "B.1.19"}, "region": {"value": "Europe"}}, "branch_attrs": {"mutations": {}}}, {"name": "Monkeypox/PT0594/2022", "node_attrs": {"div": 0.0003444425262653062, "num_date": {"value": 2022.7054794520548, "confidence": [2022.7054794520548, 2022.7054794520548]}, "accession": "OP555661", "clade_membership": {"value": "IIb"}, "GA_CT_fraction": {"value": 1.0}, "dinuc_context_fraction": {"value": 1.0}, "outbreak": {"value": "hMPXV-1"}, "country": {"value": "Portugal"}, "host": {"value": "Homo sapiens"}, "lineage": {"value": "B.1.19"}, "region": {"value": "Europe"}}, "branch_attrs": {"mutations": {"nuc": ["G109880A", "G126842A"], "OPG148": ["R286K"]}, "labels": {"aa": "OPG148: R286K"}}}, {"name": "Monkeypox/PT0546/2022", "node_attrs": {"div": 0.00034970100118362194, "num_date": {"value": 2022.6534246575343, "confidence": [2022.6534246575343, 2022.6534246575343]}, "accession": "OP555617", "clade_membership": {"value": "IIb"}, "GA_CT_fraction": {"value": 1.0}, "dinuc_context_fraction": {"value": 1.0}, "outbreak": {"value": "hMPXV-1"}, "country": {"value": "Portugal"}, "host": {"value": "Homo sapiens"}, "lineage": {"value": "B.1.19"}, "region": {"value": "Europe"}}, "branch_attrs": {"mutations": {"nuc": ["C18602T", "C112551T", "G174045A"], "OPG031": ["R76K"]}, "labels": {"aa": "OPG031: R76K"}}}]}]}, {"name": "NODE_0000539", "node_attrs": {"div": 0.000313666981631577, "num_date": {"value": 2022.4519011094246, "confidence": [2022.3703390345177, 2022.5074476007585]}, "clade_membership": {"value": "IIb"}, "GA_CT_fraction": {"value": 1.0}, "dinuc_context_fraction": {"value": 1.0}, "outbreak": {"value": "hMPXV-1"}, "lineage": {"value": "B.1"}}, "branch_attrs": {"mutations": {"nuc": ["C181495T"], "OPG210": ["S47L"]}, "labels": {"aa": "OPG210: S47L"}}, "children": [{"name": "Monkeypox/PT0068/2022", "node_attrs": {"div": 0.00032415470604177236, "num_date": {"value": 2022.5630136986301, "confidence": [2022.5630136986301, 2022.5630136986301]}, "accession": "OP245322", "clade_membership": {"value": "IIb"}, "GA_CT_fraction": {"value": 1.0}, "dinuc_context_fraction": {"value": 1.0}, "outbreak": {"value": "hMPXV-1"}, "country": {"value": "Portugal"}, "host": {"value": "Homo sapiens"}, "lineage": {"value": "B.1"}, "region": {"value": "Europe"}}, "branch_attrs": {"mutations": {"nuc": ["A801-", "C802-", "T803-", "C804-", "A805-", "C16362T", "C24621T"], "OPG027": ["E6K"]}, "labels": {"aa": "OPG027: E6K"}}}, {"name": "NODE_0000540", "node_attrs": {"div": 0.0003187242816023993, "num_date": {"value": 2022.5637993990988, "confidence": [2022.4870913965258, 2022.5911469480604]}, "clade_membership": {"value": "IIb"}, "GA_CT_fraction": {"value": 1.0}, "dinuc_context_fraction": {"value": 0.0}, "outbreak": {"value": "hMPXV-1"}, "lineage": {"value": "B.1"}}, "branch_attrs": {"mutations": {"nuc": ["C1314T"]}}, "children": [{"name": "Monkeypox/PT0503/2022", "node_attrs": {"div": 0.0003187242816023993, "num_date": {"value": 2022.6123287671232, "confidence": [2022.6123287671232, 2022.6123287671232]}, "accession": "OP555577", "clade_membership": {"value": "IIb"}, "outbreak": {"value": "hMPXV-1"}, "country": {"value": "Portugal"}, "host": {"value": "Homo sapiens"}, "lineage": {"value": "B.1"}, "region": {"value": "Europe"}}, "branch_attrs": {"mutations": {"nuc": ["T8000-"], "OPG019": ["F141X", "*143X"]}, "labels": {"aa": "OPG019: F141X, *143X"}}}, {"name": "Monkeypox/PT0496/2022", "node_attrs": {"div": 0.0003187242816023993, "num_date": {"value": 2022.6150684931506, "confidence": [2022.6150684931506, 2022.6150684931506]}, "accession": "OP555570", "clade_membership": {"value": "IIb"}, "outbreak": {"value": "hMPXV-1"}, "country": {"value": "Portugal"}, "host": {"value": "Homo sapiens"}, "lineage": {"value": "B.1"}, "region": {"value": "Europe"}}, "branch_attrs": {"mutations": {}}}, {"name": "Monkeypox/PT0498/2022", "node_attrs": {"div": 0.0003187242816023993, "num_date": {"value": 2022.6205479452055, "confidence": [2022.6205479452055, 2022.6205479452055]}, "accession": "OP555572", "clade_membership": {"value": "IIb"}, "outbreak": {"value": "hMPXV-1"}, "country": {"value": "Portugal"}, "host": {"value": "Homo sapiens"}, "lineage": {"value": "B.1"}, "region": {"value": "Europe"}}, "branch_attrs": {"mutations": {}}}, {"name": "Monkeypox/PT0465/2022", "node_attrs": {"div": 0.0003239985480112816, "num_date": {"value": 2022.5986301369862, "confidence": [2022.5986301369862, 2022.5986301369862]}, "accession": "OP555544", "clade_membership": {"value": "IIb"}, "GA_CT_fraction": {"value": 1.0}, "dinuc_context_fraction": {"value": 0.0}, "outbreak": {"value": "hMPXV-1"}, "country": {"value": "Portugal"}, "host": {"value": "Homo sapiens"}, "lineage": {"value": "B.1"}, "region": {"value": "Europe"}}, "branch_attrs": {"mutations": {"nuc": ["C81184T"], "OPG105": ["T20I"]}, "labels": {"aa": "OPG105: T20I"}}}]}]}, {"name": "NODE_0000568", "node_attrs": {"div": 0.000313666981631577, "num_date": {"value": 2022.5287593118926, "confidence": [2022.4973392511756, 2022.5794520547945]}, "clade_membership": {"value": "IIb"}, "GA_CT_fraction": {"value": 1.0}, "dinuc_context_fraction": {"value": 1.0}, "outbreak": {"value": "hMPXV-1"}, "lineage": {"value": "B.1"}}, "branch_attrs": {"mutations": {"nuc": ["C15480T"]}}, "children": [{"name": "Monkeypox/PT0432/2022", "node_attrs": {"div": 0.000313666981631577, "num_date": {"value": 2022.5794520547945, "confidence": [2022.5794520547945, 2022.5794520547945]}, "accession": "OP555517", "clade_membership": {"value": "IIb"}, "outbreak": {"value": "hMPXV-1"}, "country": {"value": "Portugal"}, "host": {"value": "Homo sapiens"}, "lineage": {"value": "B.1"}, "region": {"value": "Europe"}}, "branch_attrs": {"mutations": {}}}, {"name": "Monkeypox/PT0566/2022", "node_attrs": {"div": 0.0003189112487731741, "num_date": {"value": 2022.664383561644, "confidence": [2022.664383561644, 2022.664383561644]}, "accession": "OP555637", "clade_membership": {"value": "IIb"}, "GA_CT_fraction": {"value": 1.0}, "dinuc_context_fraction": {"value": 1.0}, "outbreak": {"value": "hMPXV-1"}, "country": {"value": "Portugal"}, "host": {"value": "Homo sapiens"}, "lineage": {"value": "B.1"}, "region": {"value": "Europe"}}, "branch_attrs": {"mutations": {"nuc": ["C30145T"]}}}, {"name": "Monkeypox/PT0571/2022", "node_attrs": {"div": 0.0003191368635066732, "num_date": {"value": 2022.6780821917807, "confidence": [2022.6780821917807, 2022.6780821917807]}, "accession": "OP555642", "clade_membership": {"value": "IIb"}, "GA_CT_fraction": {"value": 0.0}, "outbreak": {"value": "hMPXV-1"}, "country": {"value": "Portugal"}, "host": {"value": "Homo sapiens"}, "lineage": {"value": "B.1"}, "region": {"value": "Europe"}}, "branch_attrs": {"mutations": {"nuc": ["A19385T"], "OPG034": ["F207L"]}, "labels": {"aa": "OPG034: F207L"}}}, {"name": "Monkeypox/PT0565/2022", "node_attrs": {"div": 0.000313666981631577, "num_date": {"value": 2022.6780821917807, "confidence": [2022.6780821917807, 2022.6780821917807]}, "accession": "OP555636", "clade_membership": {"value": "IIb"}, "outbreak": {"value": "hMPXV-1"}, "country": {"value": "Portugal"}, "host": {"value": "Homo sapiens"}, "lineage": {"value": "B.1"}, "region": {"value": "Europe"}}, "branch_attrs": {"mutations": {}}}, {"name": "NODE_0000569", "node_attrs": {"div": 0.0003187242174080315, "num_date": {"value": 2022.6198501968152, "confidence": [2022.5579506343622, 2022.6616438356164]}, "clade_membership": {"value": "IIb"}, "GA_CT_fraction": {"value": 1.0}, "dinuc_context_fraction": {"value": 1.0}, "outbreak": {"value": "hMPXV-1"}, "lineage": {"value": "B.1"}}, "branch_attrs": {"mutations": {"nuc": ["G102204A"], "OPG121": ["E139K"]}, "labels": {"aa": "OPG121: E139K"}}, "children": [{"name": "Monkeypox/PT0575/2022", "node_attrs": {"div": 0.0003187242174080315, "num_date": {"value": 2022.6808219178083, "confidence": [2022.6808219178083, 2022.6808219178083]}, "accession": "OP555646", "clade_membership": {"value": "IIb"}, "outbreak": {"value": "hMPXV-1"}, "country": {"value": "Portugal"}, "host": {"value": "Homo sapiens"}, "lineage": {"value": "B.1"}, "region": {"value": "Europe"}}, "branch_attrs": {"mutations": {}}}, {"name": "Monkeypox/PT0559/2022", "node_attrs": {"div": 0.0003187242174080315, "num_date": {"value": 2022.6616438356164, "confidence": [2022.6616438356164, 2022.6616438356164]}, "accession": "OP555630", "clade_membership": {"value": "IIb"}, "outbreak": {"value": "hMPXV-1"}, "country": {"value": "Portugal"}, "host": {"value": "Homo sapiens"}, "lineage": {"value": "B.1"}, "region": {"value": "Europe"}}, "branch_attrs": {"mutations": {}}}]}]}, {"name": "NODE_0000701", "node_attrs": {"div": 0.0003238091327469223, "num_date": {"value": 2022.4524136877649, "confidence": [2022.3988970138346, 2022.464383561644]}, "clade_membership": {"value": "IIb"}, "GA_CT_fraction": {"value": 1.0}, "dinuc_context_fraction": {"value": 1.0}, "outbreak": {"value": "hMPXV-1"}, "lineage": {"value": "B.1"}}, "branch_attrs": {"mutations": {"nuc": ["G12908A", "C15057T", "G67261A"], "OPG025": ["D71N"], "OPG085": ["S424L"]}, "labels": {"aa": "OPG025: D71N; OPG085: S424L"}}, "children": [{"name": "Monkeypox/PT0117/2022", "node_attrs": {"div": 0.0003290479752534575, "num_date": {"value": 2022.5328767123287, "confidence": [2022.5328767123287, 2022.5328767123287]}, "accession": "OP245350", "clade_membership": {"value": "IIb"}, "GA_CT_fraction": {"value": 1.0}, "dinuc_context_fraction": {"value": 1.0}, "outbreak": {"value": "hMPXV-1"}, "country": {"value": "Portugal"}, "host": {"value": "Homo sapiens"}, "lineage": {"value": "B.1"}, "region": {"value": "Europe"}}, "branch_attrs": {"mutations": {"nuc": ["A801-", "C802-", "T803-", "C804-", "A805-", "C143997T"], "OPG165": ["S161L"]}, "labels": {"aa": "OPG165: S161L"}}}, {"name": "Monkeypox/PT0409/2022", "node_attrs": {"div": 0.0003448232976249276, "num_date": {"value": 2022.5630136986301, "confidence": [2022.5630136986301, 2022.5630136986301]}, "accession": "OP555503", "clade_membership": {"value": "IIb"}, "GA_CT_fraction": {"value": 1.0}, "dinuc_context_fraction": {"value": 0.5}, "outbreak": {"value": "hMPXV-1"}, "country": {"value": "Portugal"}, "host": {"value": "Homo sapiens"}, "lineage": {"value": "B.1"}, "region": {"value": "Europe"}}, "branch_attrs": {"mutations": {"nuc": ["G74252A", "G95760A", "G118335A", "G132631A"], "OPG094": ["R158K"], "OPG116": ["A134T"], "OPG136": ["S418F"]}, "labels": {"aa": "OPG094: R158K; OPG116: A134T; OPG136: S418F"}}}, {"name": "Monkeypox/PT0365/2022", "node_attrs": {"div": 0.0003238091327469223, "num_date": {"value": 2022.486301369863, "confidence": [2022.486301369863, 2022.486301369863]}, "accession": "OP414388", "clade_membership": {"value": "IIb"}, "outbreak": {"value": "hMPXV-1"}, "country": {"value": "Portugal"}, "host": {"value": "Homo sapiens"}, "lineage": {"value": "B.1"}, "region": {"value": "Europe"}}, "branch_attrs": {"mutations": {}}}, {"name": "Monkeypox/PT0164/2022", "node_attrs": {"div": 0.0003396113934725301, "num_date": {"value": 2022.5082191780823, "confidence": [2022.5082191780823, 2022.5082191780823]}, "accession": "OP324481", "clade_membership": {"value": "IIb"}, "GA_CT_fraction": {"value": 1.0}, "dinuc_context_fraction": {"value": 1.0}, "outbreak": {"value": "hMPXV-1"}, "country": {"value": "Portugal"}, "host": {"value": "Homo sapiens"}, "lineage": {"value": "B.1"}, "region": {"value": "Europe"}}, "branch_attrs": {"mutations": {"nuc": ["C170573T", "C170896T", "G189616A"], "OPG005": ["D140N"], "OPG198": ["S179L"]}, "labels": {"aa": "OPG005: D140N; OPG198: S179L"}}}, {"name": "Monkeypox/PT0254/2022", "node_attrs": {"div": 0.0003238091327469223, "num_date": {"value": 2022.464383561644, "confidence": [2022.464383561644, 2022.464383561644]}, "accession": "OP414295", "clade_membership": {"value": "IIb"}, "outbreak": {"value": "hMPXV-1"}, "country": {"value": "Portugal"}, "host": {"value": "Homo sapiens"}, "lineage": {"value": "B.1"}, "region": {"value": "Europe"}}, "branch_attrs": {"mutations": {}}}, {"name": "Monkeypox/PT0153/2022", "node_attrs": {"div": 0.00033475171827833085, "num_date": {"value": 2022.5109589041097, "confidence": [2022.5109589041097, 2022.5109589041097]}, "accession": "OP324470", "clade_membership": {"value": "IIb"}, "GA_CT_fraction": {"value": 0.5}, "dinuc_context_fraction": {"value": 1.0}, "outbreak": {"value": "hMPXV-1"}, "country": {"value": "Portugal"}, "host": {"value": "Homo sapiens"}, "lineage": {"value": "B.1"}, "region": {"value": "Europe"}}, "branch_attrs": {"mutations": {"nuc": ["C87013T", "A107743T"], "OPG108": ["R16K"], "OPG126": ["Y130N"]}, "labels": {"aa": "OPG108: R16K; OPG126: Y130N"}}}]}, {"name": "NODE_0000376", "node_attrs": {"div": 0.0003136669438588029, "num_date": {"value": 2022.3618230958634, "confidence": [2022.3443107826024, 2022.404124963425]}, "clade_membership": {"value": "IIb"}, "GA_CT_fraction": {"value": 1.0}, "dinuc_context_fraction": {"value": 1.0}, "outbreak": {"value": "hMPXV-1"}, "lineage": {"value": "B.1"}}, "branch_attrs": {"mutations": {"nuc": ["G182189A"]}}, "children": [{"name": "NODE_0000377", "node_attrs": {"div": 0.0003187241590134161, "num_date": {"value": 2022.4339547452087, "confidence": [2022.3819605052076, 2022.458904109589]}, "clade_membership": {"value": "IIb"}, "GA_CT_fraction": {"value": 1.0}, "dinuc_context_fraction": {"value": 1.0}, "outbreak": {"value": "hMPXV-1"}, "lineage": {"value": "B.1"}}, "branch_attrs": {"mutations": {"nuc": ["G42504A"]}}, "children": [{"name": "Monkeypox/PT0263/2022", "node_attrs": {"div": 0.00032413492650433306, "num_date": {"value": 2022.458904109589, "confidence": [2022.458904109589, 2022.458904109589]}, "accession": "OP414303", "clade_membership": {"value": "IIb"}, "GA_CT_fraction": {"value": 0.0}, "outbreak": {"value": "hMPXV-1"}, "country": {"value": "Portugal"}, "host": {"value": "Homo sapiens"}, "lineage": {"value": "B.1"}, "region": {"value": "Europe"}}, "branch_attrs": {"mutations": {"nuc": ["A26137C"], "OPG042": ["S321A"]}, "labels": {"aa": "OPG042: S321A"}}}, {"name": "Monkeypox/PT0124/2022", "node_attrs": {"div": 0.0003450165635598317, "num_date": {"value": 2022.5328767123287, "confidence": [2022.5328767123287, 2022.5328767123287]}, "accession": "OP245357", "clade_membership": {"value": "IIb"}, "GA_CT_fraction": {"value": 1.0}, "dinuc_context_fraction": {"value": 1.0}, "outbreak": {"value": "hMPXV-1"}, "country": {"value": "Portugal"}, "host": {"value": "Homo sapiens"}, "lineage": {"value": "B.1"}, "region": {"value": "Europe"}}, "branch_attrs": {"mutations": {"nuc": ["G4077A", "C25644T", "C67757T", "G148135A", "G163714A"], "OPG085": ["D259N"], "OPG189": ["D128N"]}, "labels": {"aa": "OPG085: D259N; OPG189: D128N"}}}]}, {"name": "NODE_0000378", "node_attrs": {"div": 0.0003237905213995471, "num_date": {"value": 2022.4888216738493, "confidence": [2022.4588559026004, 2022.513698630137]}, "clade_membership": {"value": "IIb"}, "GA_CT_fraction": {"value": 1.0}, "dinuc_context_fraction": {"value": 1.0}, "outbreak": {"value": "hMPXV-1"}, "lineage": {"value": "B.1"}}, "branch_attrs": {"mutations": {"nuc": ["G70841A", "G132625A"], "OPG089": ["E326K"]}, "labels": {"aa": "OPG089: E326K"}}, "children": [{"name": "Monkeypox/PT0504/2022", "node_attrs": {"div": 0.0003237905213995471, "num_date": {"value": 2022.6150684931506, "confidence": [2022.6150684931506, 2022.6150684931506]}, "accession": "OP555578", "clade_membership": {"value": "IIb"}, "outbreak": {"value": "hMPXV-1"}, "country": {"value": "Portugal"}, "host": {"value": "Homo sapiens"}, "lineage": {"value": "B.1"}, "region": {"value": "Europe"}}, "branch_attrs": {"mutations": {}}}, {"name": "Monkeypox/PT0080/2022", "node_attrs": {"div": 0.0003237905213995471, "num_date": {"value": 2022.5657534246575, "confidence": [2022.5657534246575, 2022.5657534246575]}, "accession": "OP245333", "clade_membership": {"value": "IIb"}, "outbreak": {"value": "hMPXV-1"}, "country": {"value": "Portugal"}, "host": {"value": "Homo sapiens"}, "lineage": {"value": "B.1"}, "region": {"value": "Europe"}}, "branch_attrs": {"mutations": {}}}, {"name": "Monkeypox/PT0145/2022", "node_attrs": {"div": 0.0003237905213995471, "num_date": {"value": 2022.513698630137, "confidence": [2022.513698630137, 2022.513698630137]}, "accession": "OP324464", "clade_membership": {"value": "IIb"}, "outbreak": {"value": "hMPXV-1"}, "country": {"value": "Portugal"}, "host": {"value": "Homo sapiens"}, "lineage": {"value": "B.1"}, "region": {"value": "Europe"}}, "branch_attrs": {"mutations": {}}}, {"name": "Monkeypox/PT0457/2022", "node_attrs": {"div": 0.0003237905213995471, "num_date": {"value": 2022.5931506849315, "confidence": [2022.5931506849315, 2022.5931506849315]}, "accession": "OP555538", "clade_membership": {"value": "IIb"}, "outbreak": {"value": "hMPXV-1"}, "country": {"value": "Portugal"}, "host": {"value": "Homo sapiens"}, "lineage": {"value": "B.1"}, "region": {"value": "Europe"}}, "branch_attrs": {"mutations": {}}}, {"name": "Monkeypox/PT0142/2022", "node_attrs": {"div": 0.00032913767894534424, "num_date": {"value": 2022.513698630137, "confidence": [2022.513698630137, 2022.513698630137]}, "accession": "OP324461", "clade_membership": {"value": "IIb"}, "GA_CT_fraction": {"value": 0.0}, "outbreak": {"value": "hMPXV-1"}, "country": {"value": "Portugal"}, "host": {"value": "Homo sapiens"}, "lineage": {"value": "B.1"}, "region": {"value": "Europe"}}, "branch_attrs": {"mutations": {"nuc": ["G31740T"], "OPG048": ["A142D"]}, "labels": {"aa": "OPG048: A142D"}}}]}]}, {"name": "NODE_0000519", "node_attrs": {"div": 0.000313666981631577, "num_date": {"value": 2022.3918829019308, "confidence": [2022.3564979656633, 2022.4382477984093]}, "clade_membership": {"value": "IIb"}, "GA_CT_fraction": {"value": 1.0}, "dinuc_context_fraction": {"value": 1.0}, "outbreak": {"value": "hMPXV-1"}, "lineage": {"value": "B.1"}}, "branch_attrs": {"mutations": {"nuc": ["C69494T"], "OPG087": ["S213L"], "OPG088": ["E124K"]}, "labels": {"aa": "OPG087: S213L; OPG088: E124K"}}, "children": [{"name": "Monkeypox/PT0219/2022", "node_attrs": {"div": 0.000313666981631577, "num_date": {"value": 2022.4753424657533, "confidence": [2022.4753424657533, 2022.4753424657533]}, "accession": "OP324529", "clade_membership": {"value": "IIb"}, "outbreak": {"value": "hMPXV-1"}, "country": {"value": "Portugal"}, "host": {"value": "Homo sapiens"}, "lineage": {"value": "B.1"}, "region": {"value": "Europe"}}, "branch_attrs": {"mutations": {}}}, {"name": "Monkeypox/PT0150/2022", "node_attrs": {"div": 0.000313666981631577, "num_date": {"value": 2022.5109589041097, "confidence": [2022.5109589041097, 2022.5109589041097]}, "accession": "OP324467", "clade_membership": {"value": "IIb"}, "outbreak": {"value": "hMPXV-1"}, "country": {"value": "Portugal"}, "host": {"value": "Homo sapiens"}, "lineage": {"value": "B.1"}, "region": {"value": "Europe"}}, "branch_attrs": {"mutations": {}}}, {"name": "NODE_0000524", "node_attrs": {"div": 0.0003187242816023993, "num_date": {"value": 2022.4447766916887, "confidence": [2022.405075402381, 2022.4575714922503]}, "clade_membership": {"value": "IIb"}, "GA_CT_fraction": {"value": 1.0}, "dinuc_context_fraction": {"value": 1.0}, "outbreak": {"value": "hMPXV-1"}, "lineage": {"value": "B.1"}}, "branch_attrs": {"mutations": {"nuc": ["C105899T"], "OPG124": ["E24K"]}, "labels": {"aa": "OPG124: E24K"}}, "children": [{"name": "Monkeypox/PT0378/2022", "node_attrs": {"div": 0.000329226934089516, "num_date": {"value": 2022.5109589041097, "confidence": [2022.5109589041097, 2022.5109589041097]}, "accession": "OP555474", "clade_membership": {"value": "IIb"}, "GA_CT_fraction": {"value": 1.0}, "dinuc_context_fraction": {"value": 1.0}, "outbreak": {"value": "hMPXV-1"}, "country": {"value": "Portugal"}, "host": {"value": "Homo sapiens"}, "lineage": {"value": "B.1"}, "region": {"value": "Europe"}}, "branch_attrs": {"mutations": {"nuc": ["C49265T", "C163432T"], "OPG189": ["H34Y"]}, "labels": {"aa": "OPG189: H34Y"}}}, {"name": "Monkeypox/PT0268/2022", "node_attrs": {"div": 0.0003239629969865372, "num_date": {"value": 2022.458904109589, "confidence": [2022.458904109589, 2022.458904109589]}, "accession": "OP414308", "clade_membership": {"value": "IIb"}, "GA_CT_fraction": {"value": 1.0}, "dinuc_context_fraction": {"value": 1.0}, "outbreak": {"value": "hMPXV-1"}, "country": {"value": "Portugal"}, "host": {"value": "Homo sapiens"}, "lineage": {"value": "B.1"}, "region": {"value": "Europe"}}, "branch_attrs": {"mutations": {"nuc": ["G143708A"], "OPG165": ["E65K"]}, "labels": {"aa": "OPG165: E65K"}}}]}, {"name": "NODE_0000520", "node_attrs": {"div": 0.0003187242174080315, "num_date": {"value": 2022.458227618106, "confidence": [2022.4373089966668, 2022.4793378889733]}, "clade_membership": {"value": "IIb"}, "GA_CT_fraction": {"value": 1.0}, "dinuc_context_fraction": {"value": 1.0}, "outbreak": {"value": "hMPXV-1"}, "lineage": {"value": "B.1"}}, "branch_attrs": {"mutations": {"nuc": ["G143708A"], "OPG165": ["E65K"]}, "labels": {"aa": "OPG165: E65K"}}, "children": [{"name": "Monkeypox/PT0190/2022", "node_attrs": {"div": 0.0003187242174080315, "num_date": {"value": 2022.4890410958903, "confidence": [2022.4890410958903, 2022.4890410958903]}, "accession": "OP324504", "clade_membership": {"value": "IIb"}, "outbreak": {"value": "hMPXV-1"}, "country": {"value": "Portugal"}, "host": {"value": "Homo sapiens"}, "lineage": {"value": "B.1"}, "region": {"value": "Europe"}}, "branch_attrs": {"mutations": {}}}, {"name": "Monkeypox/PT0210/2022", "node_attrs": {"div": 0.00032397264305821405, "num_date": {"value": 2022.4808219178083, "confidence": [2022.4808219178083, 2022.4808219178083]}, "accession": "OP324520", "clade_membership": {"value": "IIb"}, "GA_CT_fraction": {"value": 1.0}, "dinuc_context_fraction": {"value": 0.0}, "outbreak": {"value": "hMPXV-1"}, "country": {"value": "Portugal"}, "host": {"value": "Homo sapiens"}, "lineage": {"value": "B.1"}, "region": {"value": "Europe"}}, "branch_attrs": {"mutations": {"nuc": ["G93357A"], "OPG113": ["A543T"]}, "labels": {"aa": "OPG113: A543T"}}}, {"name": "Monkeypox/PT0187/2022", "node_attrs": {"div": 0.0003187242174080315, "num_date": {"value": 2022.4917808219177, "confidence": [2022.4917808219177, 2022.4917808219177]}, "accession": "OP324501", "clade_membership": {"value": "IIb"}, "outbreak": {"value": "hMPXV-1"}, "country": {"value": "Portugal"}, "host": {"value": "Homo sapiens"}, "lineage": {"value": "B.1"}, "region": {"value": "Europe"}}, "branch_attrs": {"mutations": {}}}]}]}, {"name": "NODE_0000638", "node_attrs": {"div": 0.000313666981631577, "num_date": {"value": 2022.581209645274, "confidence": [2022.5448176235197, 2022.5904109589042]}, "clade_membership": {"value": "IIb"}, "GA_CT_fraction": {"value": 1.0}, "dinuc_context_fraction": {"value": 1.0}, "outbreak": {"value": "hMPXV-1"}, "lineage": {"value": "B.1"}}, "branch_attrs": {"mutations": {"nuc": ["C181216T"]}}, "children": [{"name": "Monkeypox/PT0558/2022", "node_attrs": {"div": 0.000313666981631577, "num_date": {"value": 2022.6616438356164, "confidence": [2022.6616438356164, 2022.6616438356164]}, "accession": "OP555629", "clade_membership": {"value": "IIb"}, "outbreak": {"value": "hMPXV-1"}, "country": {"value": "Portugal"}, "host": {"value": "Homo sapiens"}, "lineage": {"value": "B.1"}, "region": {"value": "Europe"}}, "branch_attrs": {"mutations": {}}}, {"name": "Monkeypox/PT0502/2022", "node_attrs": {"div": 0.000313666981631577, "num_date": {"value": 2022.6123287671232, "confidence": [2022.6123287671232, 2022.6123287671232]}, "accession": "OP555576", "clade_membership": {"value": "IIb"}, "outbreak": {"value": "hMPXV-1"}, "country": {"value": "Portugal"}, "host": {"value": "Homo sapiens"}, "lineage": {"value": "B.1"}, "region": {"value": "Europe"}}, "branch_attrs": {"mutations": {}}}, {"name": "Monkeypox/PT0467/2022", "node_attrs": {"div": 0.000313666981631577, "num_date": {"value": 2022.5931506849315, "confidence": [2022.5931506849315, 2022.5931506849315]}, "accession": "OP555546", "clade_membership": {"value": "IIb"}, "outbreak": {"value": "hMPXV-1"}, "country": {"value": "Portugal"}, "host": {"value": "Homo sapiens"}, "lineage": {"value": "B.1"}, "region": {"value": "Europe"}}, "branch_attrs": {"mutations": {}}}, {"name": "Monkeypox/PT0453/2022", "node_attrs": {"div": 0.000313666981631577, "num_date": {"value": 2022.5931506849315, "confidence": [2022.5931506849315, 2022.5931506849315]}, "accession": "OP555534", "clade_membership": {"value": "IIb"}, "outbreak": {"value": "hMPXV-1"}, "country": {"value": "Portugal"}, "host": {"value": "Homo sapiens"}, "lineage": {"value": "B.1"}, "region": {"value": "Europe"}}, "branch_attrs": {"mutations": {}}}, {"name": "Monkeypox/PT0455/2022", "node_attrs": {"div": 0.000313666981631577, "num_date": {"value": 2022.5904109589042, "confidence": [2022.5904109589042, 2022.5904109589042]}, "accession": "OP555536", "clade_membership": {"value": "IIb"}, "outbreak": {"value": "hMPXV-1"}, "country": {"value": "Portugal"}, "host": {"value": "Homo sapiens"}, "lineage": {"value": "B.1"}, "region": {"value": "Europe"}}, "branch_attrs": {"mutations": {}}}, {"name": "Monkeypox/PT0476/2022", "node_attrs": {"div": 0.000313666981631577, "num_date": {"value": 2022.6041095890412, "confidence": [2022.6041095890412, 2022.6041095890412]}, "accession": "OP555555", "clade_membership": {"value": "IIb"}, "outbreak": {"value": "hMPXV-1"}, "country": {"value": "Portugal"}, "host": {"value": "Homo sapiens"}, "lineage": {"value": "B.1"}, "region": {"value": "Europe"}}, "branch_attrs": {"mutations": {}}}, {"name": "Monkeypox/PT0464/2022", "node_attrs": {"div": 0.000313666981631577, "num_date": {"value": 2022.5986301369862, "confidence": [2022.5986301369862, 2022.5986301369862]}, "accession": "OP555543", "clade_membership": {"value": "IIb"}, "outbreak": {"value": "hMPXV-1"}, "country": {"value": "Portugal"}, "host": {"value": "Homo sapiens"}, "lineage": {"value": "B.1"}, "region": {"value": "Europe"}}, "branch_attrs": {"mutations": {}}}]}, {"name": "NODE_0000445", "node_attrs": {"div": 0.00031873352155053374, "num_date": {"value": 2022.3818415623948, "confidence": [2022.356141359415, 2022.4221974539914]}, "clade_membership": {"value": "IIb"}, "GA_CT_fraction": {"value": 1.0}, "dinuc_context_fraction": {"value": 1.0}, "outbreak": {"value": "hMPXV-1"}, "lineage": {"value": "B.1"}}, "branch_attrs": {"mutations": {"nuc": ["C4592T", "G11462A"], "OPG023": ["S480L"]}, "labels": {"aa": "OPG023: S480L"}}, "children": [{"name": "Monkeypox/PT0320/2022", "node_attrs": {"div": 0.00031873352155053374, "num_date": {"value": 2022.4232876712329, "confidence": [2022.4232876712329, 2022.4232876712329]}, "accession": "OP414352", "clade_membership": {"value": "IIb"}, "outbreak": {"value": "hMPXV-1"}, "country": {"value": "Portugal"}, "host": {"value": "Homo sapiens"}, "lineage": {"value": "B.1"}, "region": {"value": "Europe"}}, "branch_attrs": {"mutations": {}}}, {"name": "NODE_0000446", "node_attrs": {"div": 0.0003288574152952848, "num_date": {"value": 2022.4341652445141, "confidence": [2022.3994918617095, 2022.4656154211061]}, "clade_membership": {"value": "IIb"}, "GA_CT_fraction": {"value": 1.0}, "dinuc_context_fraction": {"value": 1.0}, "outbreak": {"value": "hMPXV-1"}, "lineage": {"value": "B.1"}}, "branch_attrs": {"mutations": {"nuc": ["C92865T", "C133750T"]}}, "children": [{"name": "Monkeypox/PT0217/2022", "node_attrs": {"div": 0.0003340970177019772, "num_date": {"value": 2022.4753424657533, "confidence": [2022.4753424657533, 2022.4753424657533]}, "accession": "OP324527", "clade_membership": {"value": "IIb"}, "GA_CT_fraction": {"value": 1.0}, "dinuc_context_fraction": {"value": 1.0}, "outbreak": {"value": "hMPXV-1"}, "country": {"value": "Portugal"}, "host": {"value": "Homo sapiens"}, "lineage": {"value": "B.1"}, "region": {"value": "Europe"}}, "branch_attrs": {"mutations": {"nuc": ["G154063A"], "OPG180": ["D458N"]}, "labels": {"aa": "OPG180: D458N"}}}, {"name": "Monkeypox/PT0186/2022", "node_attrs": {"div": 0.00033411406455836196, "num_date": {"value": 2022.4890410958903, "confidence": [2022.4890410958903, 2022.4890410958903]}, "accession": "OP324500", "clade_membership": {"value": "IIb"}, "GA_CT_fraction": {"value": 1.0}, "dinuc_context_fraction": {"value": 1.0}, "outbreak": {"value": "hMPXV-1"}, "country": {"value": "Portugal"}, "host": {"value": "Homo sapiens"}, "lineage": {"value": "B.1"}, "region": {"value": "Europe"}}, "branch_attrs": {"mutations": {"nuc": ["G89734A"], "OPG110": ["E35K"]}, "labels": {"aa": "OPG110: E35K"}}}, {"name": "NODE_0000448", "node_attrs": {"div": 0.0003389809277069869, "num_date": {"value": 2022.4866823655268, "confidence": [2022.4388708011554, 2022.4977403501794]}, "clade_membership": {"value": "IIb"}, "GA_CT_fraction": {"value": 1.0}, "dinuc_context_fraction": {"value": 1.0}, "outbreak": {"value": "hMPXV-1"}, "lineage": {"value": "B.1"}}, "branch_attrs": {"mutations": {"nuc": ["G20767A", "G149590A"], "OPG036": ["Q100*"], "OPG175": ["R50Q"]}, "labels": {"aa": "OPG036: Q100*; OPG175: R50Q"}}, "children": [{"name": "Monkeypox/PT0160/2022", "node_attrs": {"div": 0.0003389809277069869, "num_date": {"value": 2022.5109589041097, "confidence": [2022.5109589041097, 2022.5109589041097]}, "accession": "OP324477", "clade_membership": {"value": "IIb"}, "outbreak": {"value": "hMPXV-1"}, "country": {"value": "Portugal"}, "host": {"value": "Homo sapiens"}, "lineage": {"value": "B.1"}, "region": {"value": "Europe"}}, "branch_attrs": {"mutations": {}}}, {"name": "Monkeypox/PT0371/2022", "node_attrs": {"div": 0.000344219739146859, "num_date": {"value": 2022.5082191780823, "confidence": [2022.5082191780823, 2022.5082191780823]}, "accession": "OP555467", "clade_membership": {"value": "IIb"}, "GA_CT_fraction": {"value": 1.0}, "dinuc_context_fraction": {"value": 1.0}, "outbreak": {"value": "hMPXV-1"}, "country": {"value": "Portugal"}, "host": {"value": "Homo sapiens"}, "lineage": {"value": "B.1"}, "region": {"value": "Europe"}}, "branch_attrs": {"mutations": {"nuc": ["C170510T"], "OPG198": ["S158F"]}, "labels": {"aa": "OPG198: S158F"}}}, {"name": "Monkeypox/PT0382/2022", "node_attrs": {"div": 0.0003389809277069869, "num_date": {"value": 2022.527397260274, "confidence": [2022.527397260274, 2022.527397260274]}, "accession": "OP555478", "clade_membership": {"value": "IIb"}, "outbreak": {"value": "hMPXV-1"}, "country": {"value": "Portugal"}, "host": {"value": "Homo sapiens"}, "lineage": {"value": "B.1"}, "region": {"value": "Europe"}}, "branch_attrs": {"mutations": {}}}, {"name": "NODE_0000451", "node_attrs": {"div": 0.00034403803778909576, "num_date": {"value": 2022.502958858748, "confidence": [2022.484615269665, 2022.5070388024994]}, "clade_membership": {"value": "IIb"}, "GA_CT_fraction": {"value": 1.0}, "dinuc_context_fraction": {"value": 1.0}, "outbreak": {"value": "hMPXV-1"}, "lineage": {"value": "B.1"}}, "branch_attrs": {"mutations": {"nuc": ["G164459A"], "OPG189": ["G376E"]}, "labels": {"aa": "OPG189: G376E"}}, "children": [{"name": "Monkeypox/PT0401/2022", "node_attrs": {"div": 0.00034403803778909576, "num_date": {"value": 2022.5465753424658, "confidence": [2022.5465753424658, 2022.5465753424658]}, "accession": "OP555497", "clade_membership": {"value": "IIb"}, "outbreak": {"value": "hMPXV-1"}, "country": {"value": "Portugal"}, "host": {"value": "Homo sapiens"}, "lineage": {"value": "B.1"}, "region": {"value": "Europe"}}, "branch_attrs": {"mutations": {}}}, {"name": "Monkeypox/PT0372/2022", "node_attrs": {"div": 0.00034942661402405004, "num_date": {"value": 2022.5082191780823, "confidence": [2022.5082191780823, 2022.5082191780823]}, "accession": "OP555468", "clade_membership": {"value": "IIb"}, "GA_CT_fraction": {"value": 0.0}, "outbreak": {"value": "hMPXV-1"}, "country": {"value": "Portugal"}, "host": {"value": "Homo sapiens"}, "lineage": {"value": "B.1"}, "region": {"value": "Europe"}}, "branch_attrs": {"mutations": {"nuc": ["C45340A"], "OPG064": ["D187Y"]}, "labels": {"aa": "OPG064: D187Y"}}}]}]}]}]}, {"name": "NODE_0000460", "node_attrs": {"div": 0.000313666981631577, "num_date": {"value": 2022.4627790649176, "confidence": [2022.440641150659, 2022.4945205479453]}, "clade_membership": {"value": "IIb"}, "GA_CT_fraction": {"value": 1.0}, "dinuc_context_fraction": {"value": 1.0}, "outbreak": {"value": "hMPXV-1"}, "lineage": {"value": "B.1"}}, "branch_attrs": {"mutations": {"nuc": ["C115572T"], "OPG133": ["R42Q"]}, "labels": {"aa": "OPG133: R42Q"}}, "children": [{"name": "Monkeypox/PT0157/2022", "node_attrs": {"div": 0.000313666981631577, "num_date": {"value": 2022.5082191780823, "confidence": [2022.5082191780823, 2022.5082191780823]}, "accession": "OP324474", "clade_membership": {"value": "IIb"}, "outbreak": {"value": "hMPXV-1"}, "country": {"value": "Portugal"}, "host": {"value": "Homo sapiens"}, "lineage": {"value": "B.1"}, "region": {"value": "Europe"}}, "branch_attrs": {"mutations": {}}}, {"name": "Monkeypox/PT0125/2022", "node_attrs": {"div": 0.000313666981631577, "num_date": {"value": 2022.5328767123287, "confidence": [2022.5328767123287, 2022.5328767123287]}, "accession": "OP245358", "clade_membership": {"value": "IIb"}, "outbreak": {"value": "hMPXV-1"}, "country": {"value": "Portugal"}, "host": {"value": "Homo sapiens"}, "lineage": {"value": "B.1"}, "region": {"value": "Europe"}}, "branch_attrs": {"mutations": {}}}, {"name": "Monkeypox/PT0383/2022", "node_attrs": {"div": 0.000313666981631577, "num_date": {"value": 2022.527397260274, "confidence": [2022.527397260274, 2022.527397260274]}, "accession": "OP555479", "clade_membership": {"value": "IIb"}, "outbreak": {"value": "hMPXV-1"}, "country": {"value": "Portugal"}, "host": {"value": "Homo sapiens"}, "lineage": {"value": "B.1"}, "region": {"value": "Europe"}}, "branch_attrs": {"mutations": {}}}, {"name": "Monkeypox/PT0369/2022", "node_attrs": {"div": 0.000313666981631577, "num_date": {"value": 2022.4945205479453, "confidence": [2022.4945205479453, 2022.4945205479453]}, "accession": "OP555465", "clade_membership": {"value": "IIb"}, "outbreak": {"value": "hMPXV-1"}, "country": {"value": "Portugal"}, "host": {"value": "Homo sapiens"}, "lineage": {"value": "B.1"}, "region": {"value": "Europe"}}, "branch_attrs": {"mutations": {}}}, {"name": "NODE_0000464", "node_attrs": {"div": 0.0003187242174080315, "num_date": {"value": 2022.50227427396, "confidence": [2022.475820104898, 2022.5082191780823]}, "clade_membership": {"value": "IIb"}, "GA_CT_fraction": {"value": 1.0}, "dinuc_context_fraction": {"value": 1.0}, "outbreak": {"value": "hMPXV-1"}, "lineage": {"value": "B.1"}}, "branch_attrs": {"mutations": {"nuc": ["G80223A"], "OPG103": ["D75N"]}, "labels": {"aa": "OPG103: D75N"}}, "children": [{"name": "Monkeypox/PT0462/2022", "node_attrs": {"div": 0.0003187242174080315, "num_date": {"value": 2022.5931506849315, "confidence": [2022.5931506849315, 2022.5931506849315]}, "accession": "OP555542", "clade_membership": {"value": "IIb"}, "outbreak": {"value": "hMPXV-1"}, "country": {"value": "Portugal"}, "host": {"value": "Homo sapiens"}, "lineage": {"value": "B.1"}, "region": {"value": "Europe"}}, "branch_attrs": {"mutations": {}}}, {"name": "Monkeypox/PT0373/2022", "node_attrs": {"div": 0.0003239657602070077, "num_date": {"value": 2022.5082191780823, "confidence": [2022.5082191780823, 2022.5082191780823]}, "accession": "OP555469", "clade_membership": {"value": "IIb"}, "GA_CT_fraction": {"value": 1.0}, "dinuc_context_fraction": {"value": 1.0}, "outbreak": {"value": "hMPXV-1"}, "country": {"value": "Portugal"}, "host": {"value": "Homo sapiens"}, "lineage": {"value": "B.1"}, "region": {"value": "Europe"}}, "branch_attrs": {"mutations": {"nuc": ["C87048T"]}}}, {"name": "Monkeypox/PT0460/2022", "node_attrs": {"div": 0.0003187242174080315, "num_date": {"value": 2022.5904109589042, "confidence": [2022.5904109589042, 2022.5904109589042]}, "accession": "OP555541", "clade_membership": {"value": "IIb"}, "outbreak": {"value": "hMPXV-1"}, "country": {"value": "Portugal"}, "host": {"value": "Homo sapiens"}, "lineage": {"value": "B.1"}, "region": {"value": "Europe"}}, "branch_attrs": {"mutations": {}}}, {"name": "Monkeypox/PT0426/2022", "node_attrs": {"div": 0.0003187242174080315, "num_date": {"value": 2022.5794520547945, "confidence": [2022.5794520547945, 2022.5794520547945]}, "accession": "OP555513", "clade_membership": {"value": "IIb"}, "outbreak": {"value": "hMPXV-1"}, "country": {"value": "Portugal"}, "host": {"value": "Homo sapiens"}, "lineage": {"value": "B.1"}, "region": {"value": "Europe"}}, "branch_attrs": {"mutations": {}}}]}]}, {"name": "NODE_0000592", "node_attrs": {"div": 0.0003136669438588029, "num_date": {"value": 2022.5246575342467, "confidence": [2022.4925432111268, 2022.5246575342467]}, "clade_membership": {"value": "IIb"}, "GA_CT_fraction": {"value": 1.0}, "dinuc_context_fraction": {"value": 1.0}, "outbreak": {"value": "hMPXV-1"}, "lineage": {"value": "B.1"}}, "branch_attrs": {"mutations": {"nuc": ["G174678A"]}}, "children": [{"name": "Monkeypox/PT0109/2022", "node_attrs": {"div": 0.0003136669438588029, "num_date": {"value": 2022.5438356164384, "confidence": [2022.5438356164384, 2022.5438356164384]}, "accession": "OP245343", "clade_membership": {"value": "IIb"}, "outbreak": {"value": "hMPXV-1"}, "country": {"value": "Portugal"}, "host": {"value": "Homo sapiens"}, "lineage": {"value": "B.1"}, "region": {"value": "Europe"}}, "branch_attrs": {"mutations": {}}}, {"name": "Monkeypox/PT0063/2022", "node_attrs": {"div": 0.0003136669438588029, "num_date": {"value": 2022.5794520547945, "confidence": [2022.5794520547945, 2022.5794520547945]}, "accession": "OP245317", "clade_membership": {"value": "IIb"}, "outbreak": {"value": "hMPXV-1"}, "country": {"value": "Portugal"}, "host": {"value": "Homo sapiens"}, "lineage": {"value": "B.1"}, "region": {"value": "Europe"}}, "branch_attrs": {"mutations": {"nuc": ["A801-", "C802-", "T803-", "C804-", "A805-"]}}}, {"name": "Monkeypox/PT0548/2022", "node_attrs": {"div": 0.0003136669438588029, "num_date": {"value": 2022.6534246575343, "confidence": [2022.6534246575343, 2022.6534246575343]}, "accession": "OP555619", "clade_membership": {"value": "IIb"}, "outbreak": {"value": "hMPXV-1"}, "country": {"value": "Portugal"}, "host": {"value": "Homo sapiens"}, "lineage": {"value": "B.1"}, "region": {"value": "Europe"}}, "branch_attrs": {"mutations": {}}}, {"name": "Monkeypox/PT0089/2022", "node_attrs": {"div": 0.0003136669438588029, "num_date": {"value": 2022.5438356164384, "confidence": [2022.5438356164384, 2022.5438356164384]}, "accession": "OP245339", "clade_membership": {"value": "IIb"}, "outbreak": {"value": "hMPXV-1"}, "country": {"value": "Portugal"}, "host": {"value": "Homo sapiens"}, "lineage": {"value": "B.1"}, "region": {"value": "Europe"}}, "branch_attrs": {"mutations": {}}}, {"name": "Monkeypox/PT0072/2022", "node_attrs": {"div": 0.0003136669438588296, "num_date": {"value": 2022.5684931506848, "confidence": [2022.5684931506848, 2022.5684931506848]}, "accession": "OP245326", "clade_membership": {"value": "IIb"}, "outbreak": {"value": "hMPXV-1"}, "country": {"value": "Portugal"}, "host": {"value": "Homo sapiens"}, "lineage": {"value": "B.1"}, "region": {"value": "Europe"}}, "branch_attrs": {"mutations": {}}}, {"name": "Monkeypox/PT0408/2022", "node_attrs": {"div": 0.0003136669438588029, "num_date": {"value": 2022.5630136986301, "confidence": [2022.5630136986301, 2022.5630136986301]}, "accession": "OP555502", "clade_membership": {"value": "IIb"}, "outbreak": {"value": "hMPXV-1"}, "country": {"value": "Portugal"}, "host": {"value": "Homo sapiens"}, "lineage": {"value": "B.1"}, "region": {"value": "Europe"}}, "branch_attrs": {"mutations": {}}}, {"name": "Monkeypox/PT0468/2022", "node_attrs": {"div": 0.00031891608325693225, "num_date": {"value": 2022.5931506849315, "confidence": [2022.5931506849315, 2022.5931506849315]}, "accession": "OP555547", "clade_membership": {"value": "IIb"}, "GA_CT_fraction": {"value": 1.0}, "dinuc_context_fraction": {"value": 1.0}, "outbreak": {"value": "hMPXV-1"}, "country": {"value": "Portugal"}, "host": {"value": "Homo sapiens"}, "lineage": {"value": "B.1"}, "region": {"value": "Europe"}}, "branch_attrs": {"mutations": {"nuc": ["C50801T"], "OPG070": ["S71L"]}, "labels": {"aa": "OPG070: S71L"}}}, {"name": "Monkeypox/PT0130/2022", "node_attrs": {"div": 0.0003136669438588029, "num_date": {"value": 2022.5246575342467, "confidence": [2022.5246575342467, 2022.5246575342467]}, "accession": "OP324454", "clade_membership": {"value": "IIb"}, "outbreak": {"value": "hMPXV-1"}, "country": {"value": "Portugal"}, "host": {"value": "Homo sapiens"}, "lineage": {"value": "B.1"}, "region": {"value": "Europe"}}, "branch_attrs": {"mutations": {}}}]}, {"name": "NODE_0000708", "node_attrs": {"div": 0.0003238093431140901, "num_date": {"value": 2022.4579528113438, "confidence": [2022.4184015723913, 2022.5016543393974]}, "clade_membership": {"value": "IIb"}, "GA_CT_fraction": {"value": 1.0}, "dinuc_context_fraction": {"value": 1.0}, "outbreak": {"value": "hMPXV-1"}, "lineage": {"value": "B.1"}}, "branch_attrs": {"mutations": {"nuc": ["C156429T", "G162265A", "C165278T"], "OPG188": ["E224K"], "OPG190": ["H53Y"]}, "labels": {"aa": "OPG188: E224K; OPG190: H53Y"}}, "children": [{"name": "Monkeypox/PT0511/2022", "node_attrs": {"div": 0.00033429817979019127, "num_date": {"value": 2022.6123287671232, "confidence": [2022.6123287671232, 2022.6123287671232]}, "accession": "OP555583", "clade_membership": {"value": "IIb"}, "GA_CT_fraction": {"value": 1.0}, "dinuc_context_fraction": {"value": 0.5}, "outbreak": {"value": "hMPXV-1"}, "country": {"value": "Portugal"}, "host": {"value": "Homo sapiens"}, "lineage": {"value": "B.1"}, "region": {"value": "Europe"}}, "branch_attrs": {"mutations": {"nuc": ["C110381T", "C132076T"], "OPG129": ["M208I"]}, "labels": {"aa": "OPG129: M208I"}}}, {"name": "Monkeypox/PT0395/2022", "node_attrs": {"div": 0.0003290511283057108, "num_date": {"value": 2022.5301369863014, "confidence": [2022.5301369863014, 2022.5301369863014]}, "accession": "OP555491", "clade_membership": {"value": "IIb"}, "GA_CT_fraction": {"value": 1.0}, "dinuc_context_fraction": {"value": 0.0}, "outbreak": {"value": "hMPXV-1"}, "country": {"value": "Portugal"}, "host": {"value": "Homo sapiens"}, "lineage": {"value": "B.1"}, "region": {"value": "Europe"}}, "branch_attrs": {"mutations": {"nuc": ["G109695A"], "OPG129": ["T437I"]}, "labels": {"aa": "OPG129: T437I"}}}, {"name": "Monkeypox/PT0134/2022", "node_attrs": {"div": 0.0003290604650042208, "num_date": {"value": 2022.5246575342467, "confidence": [2022.5246575342467, 2022.5246575342467]}, "accession": "OP324457", "clade_membership": {"value": "IIb"}, "GA_CT_fraction": {"value": 1.0}, "dinuc_context_fraction": {"value": 1.0}, "outbreak": {"value": "hMPXV-1"}, "country": {"value": "Portugal"}, "host": {"value": "Homo sapiens"}, "lineage": {"value": "B.1"}, "region": {"value": "Europe"}}, "branch_attrs": {"mutations": {"nuc": ["C188566T"]}}}, {"name": "NODE_0000711", "node_attrs": {"div": 0.00032886661678342054, "num_date": {"value": 2022.5102611557193, "confidence": [2022.4858140122449, 2022.5109589041097]}, "clade_membership": {"value": "IIb"}, "GA_CT_fraction": {"value": 1.0}, "dinuc_context_fraction": {"value": 1.0}, "outbreak": {"value": "hMPXV-1"}, "lineage": {"value": "B.1"}}, "branch_attrs": {"mutations": {"nuc": ["C139646T"], "OPG158": ["E42K"]}, "labels": {"aa": "OPG158: E42K"}}, "children": [{"name": "Monkeypox/PT0065/2022", "node_attrs": {"div": 0.00032886661678342054, "num_date": {"value": 2022.5684931506848, "confidence": [2022.5684931506848, 2022.5684931506848]}, "accession": "OP245319", "clade_membership": {"value": "IIb"}, "outbreak": {"value": "hMPXV-1"}, "country": {"value": "Portugal"}, "host": {"value": "Homo sapiens"}, "lineage": {"value": "B.1"}, "region": {"value": "Europe"}}, "branch_attrs": {"mutations": {}}}, {"name": "Monkeypox/PT0152/2022", "node_attrs": {"div": 0.00032886661678342054, "num_date": {"value": 2022.5109589041097, "confidence": [2022.5109589041097, 2022.5109589041097]}, "accession": "OP324469", "clade_membership": {"value": "IIb"}, "outbreak": {"value": "hMPXV-1"}, "country": {"value": "Portugal"}, "host": {"value": "Homo sapiens"}, "lineage": {"value": "B.1"}, "region": {"value": "Europe"}}, "branch_attrs": {"mutations": {}}}, {"name": "Monkeypox/PT0391/2022", "node_attrs": {"div": 0.00032886661678342054, "num_date": {"value": 2022.5301369863014, "confidence": [2022.5301369863014, 2022.5301369863014]}, "accession": "OP555487", "clade_membership": {"value": "IIb"}, "outbreak": {"value": "hMPXV-1"}, "country": {"value": "Portugal"}, "host": {"value": "Homo sapiens"}, "lineage": {"value": "B.1"}, "region": {"value": "Europe"}}, "branch_attrs": {"mutations": {}}}, {"name": "Monkeypox/PT0411/2022", "node_attrs": {"div": 0.00032886661678342054, "num_date": {"value": 2022.5520547945205, "confidence": [2022.5520547945205, 2022.5520547945205]}, "accession": "OP555504", "clade_membership": {"value": "IIb"}, "outbreak": {"value": "hMPXV-1"}, "country": {"value": "Portugal"}, "host": {"value": "Homo sapiens"}, "lineage": {"value": "B.1"}, "region": {"value": "Europe"}}, "branch_attrs": {"mutations": {}}}, {"name": "Monkeypox/PT0393/2022", "node_attrs": {"div": 0.00032886661678342054, "num_date": {"value": 2022.5301369863014, "confidence": [2022.5301369863014, 2022.5301369863014]}, "accession": "OP555489", "clade_membership": {"value": "IIb"}, "outbreak": {"value": "hMPXV-1"}, "country": {"value": "Portugal"}, "host": {"value": "Homo sapiens"}, "lineage": {"value": "B.1"}, "region": {"value": "Europe"}}, "branch_attrs": {"mutations": {}}}]}]}, {"name": "NODE_0000431", "node_attrs": {"div": 0.000313666981631577, "num_date": {"value": 2022.3931506849315, "confidence": [2022.3653146047195, 2022.3931506849315]}, "clade_membership": {"value": "IIb"}, "GA_CT_fraction": {"value": 1.0}, "dinuc_context_fraction": {"value": 1.0}, "outbreak": {"value": "hMPXV-1"}, "lineage": {"value": "B.1.5"}}, "branch_attrs": {"mutations": {"nuc": ["C70780T"]}, "labels": {"clade": "B.1.5"}}, "children": [{"name": "Monkeypox/PT0033/2022", "node_attrs": {"div": 0.000313666981631577, "num_date": {"value": 2022.3931506849315, "confidence": [2022.3931506849315, 2022.3931506849315]}, "accession": "ON843165", "clade_membership": {"value": "IIb"}, "outbreak": {"value": "hMPXV-1"}, "country": {"value": "Portugal"}, "host": {"value": "Homo sapiens"}, "lineage": {"value": "B.1.5"}, "region": {"value": "Europe"}}, "branch_attrs": {"mutations": {}}}, {"name": "Monkeypox/PT0244/2022", "node_attrs": {"div": 0.000313666981631577, "num_date": {"value": 2022.4698630136986, "confidence": [2022.4698630136986, 2022.4698630136986]}, "accession": "OP414288", "clade_membership": {"value": "IIb"}, "outbreak": {"value": "hMPXV-1"}, "country": {"value": "Portugal"}, "host": {"value": "Homo sapiens"}, "lineage": {"value": "B.1.5"}, "region": {"value": "Europe"}}, "branch_attrs": {"mutations": {}}}, {"name": "Monkeypox/PT0390/2022", "node_attrs": {"div": 0.000313666981631577, "num_date": {"value": 2022.5246575342467, "confidence": [2022.5246575342467, 2022.5246575342467]}, "accession": "OP555486", "clade_membership": {"value": "IIb"}, "outbreak": {"value": "hMPXV-1"}, "country": {"value": "Portugal"}, "host": {"value": "Homo sapiens"}, "lineage": {"value": "B.1.5"}, "region": {"value": "Europe"}}, "branch_attrs": {"mutations": {}}}, {"name": "NODE_0000435", "node_attrs": {"div": 0.0003187242174080315, "num_date": {"value": 2022.5295353360136, "confidence": [2022.4613605931545, 2022.5520547945205]}, "clade_membership": {"value": "IIb"}, "GA_CT_fraction": {"value": 1.0}, "dinuc_context_fraction": {"value": 1.0}, "outbreak": {"value": "hMPXV-1"}, "lineage": {"value": "B.1.5"}}, "branch_attrs": {"mutations": {"nuc": ["G159001A"], "OPG185": ["D29N"]}, "labels": {"aa": "OPG185: D29N"}}, "children": [{"name": "Monkeypox/PT0579/2022", "node_attrs": {"div": 0.0003239631964507872, "num_date": {"value": 2022.6917808219177, "confidence": [2022.6917808219177, 2022.6917808219177]}, "accession": "OP555650", "clade_membership": {"value": "IIb"}, "GA_CT_fraction": {"value": 1.0}, "dinuc_context_fraction": {"value": 1.0}, "outbreak": {"value": "hMPXV-1"}, "country": {"value": "Portugal"}, "host": {"value": "Homo sapiens"}, "lineage": {"value": "B.1.5"}, "region": {"value": "Europe"}}, "branch_attrs": {"mutations": {"nuc": ["C41022T"], "OPG060": ["R54K"]}, "labels": {"aa": "OPG060: R54K"}}}, {"name": "Monkeypox/PT0090/2022", "node_attrs": {"div": 0.0003187242174080315, "num_date": {"value": 2022.5520547945205, "confidence": [2022.5520547945205, 2022.5520547945205]}, "accession": "OP245340", "clade_membership": {"value": "IIb"}, "outbreak": {"value": "hMPXV-1"}, "country": {"value": "Portugal"}, "host": {"value": "Homo sapiens"}, "lineage": {"value": "B.1.5"}, "region": {"value": "Europe"}}, "branch_attrs": {"mutations": {}}}]}, {"name": "NODE_0000436", "node_attrs": {"div": 0.00032379089410373757, "num_date": {"value": 2022.450381362996, "confidence": [2022.412873268609, 2022.4963586202678]}, "clade_membership": {"value": "IIb"}, "GA_CT_fraction": {"value": 1.0}, "dinuc_context_fraction": {"value": 1.0}, "outbreak": {"value": "hMPXV-1"}, "lineage": {"value": "B.1.5"}}, "branch_attrs": {"mutations": {"nuc": ["C133867T", "C134247T"]}}, "children": [{"name": "Monkeypox/PT0527/2022", "node_attrs": {"div": 0.0003553736742806783, "num_date": {"value": 2022.631506849315, "confidence": [2022.631506849315, 2022.631506849315]}, "accession": "OP555598", "clade_membership": {"value": "IIb"}, "GA_CT_fraction": {"value": 1.0}, "dinuc_context_fraction": {"value": 0.8333333333333334}, "outbreak": {"value": "hMPXV-1"}, "country": {"value": "Portugal"}, "host": {"value": "Homo sapiens"}, "lineage": {"value": "B.1.5"}, "region": {"value": "Europe"}}, "branch_attrs": {"mutations": {"nuc": ["G5876A", "C87141T", "C126707T", "C128030T", "C128417T", "C187128T"], "OPG015": ["S94F"], "OPG148": ["S241L"]}, "labels": {"aa": "OPG015: S94F; OPG148: S241L"}}}, {"name": "Monkeypox/PT0471/2022", "node_attrs": {"div": 0.0003342862011155909, "num_date": {"value": 2022.6013698630136, "confidence": [2022.6013698630136, 2022.6013698630136]}, "accession": "OP555550", "clade_membership": {"value": "IIb"}, "GA_CT_fraction": {"value": 0.5}, "dinuc_context_fraction": {"value": 1.0}, "outbreak": {"value": "hMPXV-1"}, "country": {"value": "Portugal"}, "host": {"value": "Homo sapiens"}, "lineage": {"value": "B.1.5"}, "region": {"value": "Europe"}}, "branch_attrs": {"mutations": {"nuc": ["G58545A", "A126737G"], "OPG148": ["D251G"]}, "labels": {"aa": "OPG148: D251G"}}}, {"name": "NODE_0000438", "node_attrs": {"div": 0.00033391440373277875, "num_date": {"value": 2022.581282226076, "confidence": [2022.507196325276, 2022.5821917808219]}, "clade_membership": {"value": "IIb"}, "GA_CT_fraction": {"value": 1.0}, "dinuc_context_fraction": {"value": 1.0}, "outbreak": {"value": "hMPXV-1"}, "lineage": {"value": "B.1.5"}}, "branch_attrs": {"mutations": {"nuc": ["G71227A", "G158866A"], "OPG090": ["E17K"]}, "labels": {"aa": "OPG090: E17K"}}, "children": [{"name": "Monkeypox/PT0515/2022", "node_attrs": {"div": 0.0003391618625823064, "num_date": {"value": 2022.623287671233, "confidence": [2022.623287671233, 2022.623287671233]}, "accession": "OP555586", "clade_membership": {"value": "IIb"}, "GA_CT_fraction": {"value": 1.0}, "dinuc_context_fraction": {"value": 1.0}, "outbreak": {"value": "hMPXV-1"}, "country": {"value": "Portugal"}, "host": {"value": "Homo sapiens"}, "lineage": {"value": "B.1.5"}, "region": {"value": "Europe"}}, "branch_attrs": {"mutations": {"nuc": ["G58545A"]}}}, {"name": "Monkeypox/PT0064/2022", "node_attrs": {"div": 0.00033391440373277875, "num_date": {"value": 2022.5821917808219, "confidence": [2022.5821917808219, 2022.5821917808219]}, "accession": "OP245318", "clade_membership": {"value": "IIb"}, "outbreak": {"value": "hMPXV-1"}, "country": {"value": "Portugal"}, "host": {"value": "Homo sapiens"}, "lineage": {"value": "B.1.5"}, "region": {"value": "Europe"}}, "branch_attrs": {"mutations": {}}}]}]}]}, {"name": "NODE_0000629", "node_attrs": {"div": 0.000313666981631577, "num_date": {"value": 2022.4368040382792, "confidence": [2022.3554874942727, 2022.4509107596266]}, "clade_membership": {"value": "IIb"}, "GA_CT_fraction": {"value": 1.0}, "dinuc_context_fraction": {"value": 1.0}, "outbreak": {"value": "hMPXV-1"}, "lineage": {"value": "B.1"}}, "branch_attrs": {"mutations": {"nuc": ["C20709T"], "OPG036": ["R119K"]}, "labels": {"aa": "OPG036: R119K"}}, "children": [{"name": "Monkeypox/PT0175/2022", "node_attrs": {"div": 0.000313666981631577, "num_date": {"value": 2022.4917808219177, "confidence": [2022.4917808219177, 2022.4917808219177]}, "accession": "OP324490", "clade_membership": {"value": "IIb"}, "outbreak": {"value": "hMPXV-1"}, "country": {"value": "Portugal"}, "host": {"value": "Homo sapiens"}, "lineage": {"value": "B.1"}, "region": {"value": "Europe"}}, "branch_attrs": {"mutations": {}}}, {"name": "Monkeypox/PT0149/2022", "node_attrs": {"div": 0.000313666981631577, "num_date": {"value": 2022.5109589041097, "confidence": [2022.5109589041097, 2022.5109589041097]}, "accession": "OP324466", "clade_membership": {"value": "IIb"}, "outbreak": {"value": "hMPXV-1"}, "country": {"value": "Portugal"}, "host": {"value": "Homo sapiens"}, "lineage": {"value": "B.1"}, "region": {"value": "Europe"}}, "branch_attrs": {"mutations": {}}}, {"name": "Monkeypox/PT0271/2022", "node_attrs": {"div": 0.00032415469773511453, "num_date": {"value": 2022.4534246575342, "confidence": [2022.4534246575342, 2022.4534246575342]}, "accession": "OP414311", "clade_membership": {"value": "IIb"}, "GA_CT_fraction": {"value": 1.0}, "dinuc_context_fraction": {"value": 1.0}, "outbreak": {"value": "hMPXV-1"}, "country": {"value": "Portugal"}, "host": {"value": "Homo sapiens"}, "lineage": {"value": "B.1"}, "region": {"value": "Europe"}}, "branch_attrs": {"mutations": {"nuc": ["G131710A", "C161616T"]}}}, {"name": "Monkeypox/PT0171/2022", "node_attrs": {"div": 0.000313666981631577, "num_date": {"value": 2022.5, "confidence": [2022.5, 2022.5]}, "accession": "OP324486", "clade_membership": {"value": "IIb"}, "outbreak": {"value": "hMPXV-1"}, "country": {"value": "Portugal"}, "host": {"value": "Homo sapiens"}, "lineage": {"value": "B.1"}, "region": {"value": "Europe"}}, "branch_attrs": {"mutations": {"nuc": ["A801-", "C802-", "T803-", "C804-", "A805-"]}}}, {"name": "Monkeypox/PT0269/2022", "node_attrs": {"div": 0.000313666981631577, "num_date": {"value": 2022.4534246575342, "confidence": [2022.4534246575342, 2022.4534246575342]}, "accession": "OP414309", "clade_membership": {"value": "IIb"}, "outbreak": {"value": "hMPXV-1"}, "country": {"value": "Portugal"}, "host": {"value": "Homo sapiens"}, "lineage": {"value": "B.1"}, "region": {"value": "Europe"}}, "branch_attrs": {"mutations": {}}}, {"name": "Monkeypox/PT0123/2022", "node_attrs": {"div": 0.0003189545898602781, "num_date": {"value": 2022.5301369863014, "confidence": [2022.5301369863014, 2022.5301369863014]}, "accession": "OP245356", "clade_membership": {"value": "IIb"}, "GA_CT_fraction": {"value": 1.0}, "dinuc_context_fraction": {"value": 1.0}, "outbreak": {"value": "hMPXV-1"}, "country": {"value": "Portugal"}, "host": {"value": "Homo sapiens"}, "lineage": {"value": "B.1"}, "region": {"value": "Europe"}}, "branch_attrs": {"mutations": {"nuc": ["C118330T"], "OPG136": ["E420K"]}, "labels": {"aa": "OPG136: E420K"}}}, {"name": "NODE_0000635", "node_attrs": {"div": 0.0003187242816023993, "num_date": {"value": 2022.5299321521206, "confidence": [2022.4554872084263, 2022.5684957435465]}, "clade_membership": {"value": "IIb"}, "GA_CT_fraction": {"value": 1.0}, "dinuc_context_fraction": {"value": 1.0}, "outbreak": {"value": "hMPXV-1"}, "lineage": {"value": "B.1"}}, "branch_attrs": {"mutations": {"nuc": ["C84428T"]}}, "children": [{"name": "Monkeypox/PT0543/2022", "node_attrs": {"div": 0.000323963043085133, "num_date": {"value": 2022.6342465753426, "confidence": [2022.6342465753426, 2022.6342465753426]}, "accession": "OP555614", "clade_membership": {"value": "IIb"}, "GA_CT_fraction": {"value": 1.0}, "dinuc_context_fraction": {"value": 1.0}, "outbreak": {"value": "hMPXV-1"}, "country": {"value": "Portugal"}, "host": {"value": "Homo sapiens"}, "lineage": {"value": "B.1"}, "region": {"value": "Europe"}}, "branch_attrs": {"mutations": {"nuc": ["G54279A"], "OPG071": ["P54S"]}, "labels": {"aa": "OPG071: P54S"}}}, {"name": "Monkeypox/PT0520/2022", "node_attrs": {"div": 0.000323963268945397, "num_date": {"value": 2022.6287671232876, "confidence": [2022.6287671232876, 2022.6287671232876]}, "accession": "OP555591", "clade_membership": {"value": "IIb"}, "GA_CT_fraction": {"value": 1.0}, "dinuc_context_fraction": {"value": 1.0}, "outbreak": {"value": "hMPXV-1"}, "country": {"value": "Portugal"}, "host": {"value": "Homo sapiens"}, "lineage": {"value": "B.1"}, "region": {"value": "Europe"}}, "branch_attrs": {"mutations": {"nuc": ["G23661A"], "OPG039": ["S153F"]}, "labels": {"aa": "OPG039: S153F"}}}, {"name": "Monkeypox/PT0472/2022", "node_attrs": {"div": 0.00032421063920239296, "num_date": {"value": 2022.6013698630136, "confidence": [2022.6013698630136, 2022.6013698630136]}, "accession": "OP555551", "clade_membership": {"value": "IIb"}, "GA_CT_fraction": {"value": 0.0}, "outbreak": {"value": "hMPXV-1"}, "country": {"value": "Portugal"}, "host": {"value": "Homo sapiens"}, "lineage": {"value": "B.1"}, "region": {"value": "Europe"}}, "branch_attrs": {"mutations": {"nuc": ["A107926T"], "OPG126": ["F69I"]}, "labels": {"aa": "OPG126: F69I"}}}]}]}, {"name": "NODE_0000690", "node_attrs": {"div": 0.0003137329432473879, "num_date": {"value": 2022.4286194994124, "confidence": [2022.3945964179595, 2022.4315068493152]}, "clade_membership": {"value": "IIb"}, "GA_CT_fraction": {"value": 0.0}, "outbreak": {"value": "hMPXV-1"}, "lineage": {"value": "B.1"}}, "branch_attrs": {"mutations": {"nuc": ["A11326-", "T11327-", "C11328-", "T11329-", "A11330-", "C11331-", "G11332-", "A11333-", "T11334-", "A11335-", "T11336-", "T11337-", "A11338-", "G11339-", "A11340-", "T11341-", "A11342-", "C11343-", "T11344-", "T11345-", "C11346-", "A11347-", "C11348-", "T11349-", "C11350-", "A11351-", "A11352-", "T11353-", "G11354-", "A11355-", "A11356-", "T11357-", "C11358-", "A11359-", "A11360-", "T11361-", "C11362-", "A11363-", "C11364-", "A11365-", "C11366-", "A11367-", "A11368-", "T11369-", "C11370-", "T11371-", "A11372-", "A11373-", "T11374-", "G11375-", "T11376-", "A11377-", "G11378-", "G11379-", "T11380-", "T11381-", "T11382-", "A11383-", "T11384-", "G11385-", "A11386-", "C11387-", "A11388-", "T11389-", "A11390-", "A11391-", "T11392-", "A11393-", "G11394-", "C11395-", "A11396-", "T11397-", "T11398-", "T11399-", "T11400-", "C11401-", "A11402-", "G11403-", "C11404-", "A11405-", "G11406-", "T11407-", "T11408-", "C11409-", "A11410-", "A11411-", "T11412-", "G11413-", "T11414-", "T11415-", "T11416-", "C11417-", "T11418-", "A11419-", "G11420-", "A11421-", "T11422-", "T11423-", "C11424-", "G11425-", "T11426-", "T11427-", "G11428-", "A11429-", "T11430-", "G11431-", "G11432-", "C11433-", "A11434-", "A11435-", "T11436-", "G11437-", "G11438-", "T11439-", "T11440-", "A11441-", "T11442-", "A11443-", "C11444-", "A11445-", "T11446-", "G11447-", "T11448-", "A11449-", "T11450-", "A11451-", "T11452-", "C11453-", "C11454-", "G11455-", "T11456-", "T11457-", "A11458-", "T11459-", "T11460-", "T11461-", "G11462-", "A11463-", "T11464-", "C11465-", "T11466-", "A11467-", "A11468-", "T11469-", "G11470-", "T11471-", "T11472-", "G11473-", "A11474-", "C11475-", "A11476-", "T11477-", "C11478-", "T11479-", "G11480-", "A11481-", "A11482-", "C11483-", "C11484-", "G11485-", "G11486-", "A11487-", "T11488-", "T11489-", "C11490-", "T11491-", "A11492-", "G11493-", "C11494-", "A11495-", "G11496-", "T11497-", "A11498-", "A11499-", "A11500-", "G11501-", "A11502-", "T11503-", "A11504-", "C11505-", "T11506-", "A11507-", "G11508-", "A11509-", "G11510-", "A11511-", "T11512-", "T11513-", "G11514-", "T11515-", "T11516-", "T11517-", "A11518-", "T11519-", "T11520-", "A11521-", "T11522-", "A11523-", "T11524-", "C11525-", "T11526-", "A11527-", "A11528-", "C11529-", "A11530-", "G11531-", "C11532-", "C11533-", "T11534-", "T11535-", "G11536-", "T11537-", "G11538-", "A11539-", "A11540-", "G11541-", "A11542-", "A11543-", "G11544-", "T11545-", "G11546-", "T11547-", "T11548-", "T11549-", "C11550-", "T11551-", "C11552-", "C11553-", "T11554-", "C11555-", "G11556-", "T11557-", "T11558-", "T11559-", "G11560-", "T11561-", "C11562-", "A11563-", "A11564-", "T11565-", "C11566-", "A11567-", "T11568-", "G11569-", "T11570-", "T11571-", "A11572-", "A11573-", "T11574-", "G11575-", "T11576-", "C11577-", "T11578-", "T11579-", "T11580-", "A11581-", "A11582-", "G11583-", "A11584-", "T11585-", "A11586-", "A11587-", "G11588-", "G11589-", "T11590-", "A11591-", "G11592-", "A11593-", "C11594-", "A11595-", "A11596-", "A11597-", "T11598-", "G11599-", "T11600-", "T11601-", "T11602-", "A11603-", "T11604-", "A11605-", "G11606-", "T11607-", "A11608-", "C11609-", "T11610-", "A11611-", "A11612-", "G11613-", "A11614-", "A11615-", "T11616-", "T11617-", "G11618-", "G11619-", "G11620-", "C11621-", "A11622-", "A11623-", "A11624-", "C11625-", "A11626-", "T11627-", "A11628-", "A11629-", "G11630-", "A11631-", "C11632-", "A11633-", "T11634-", "G11635-", "T11636-", "C11637-", "A11638-", "C11639-", "A11640-", "A11641-", "A11642-", "G11643-", "A11644-", "C11645-", "C11646-", "C11647-", "T11648-", "T11649-", "T11650-", "T11651-", "T11652-", "G11653-", "T11654-", "A11655-", "T11656-", "G11657-", "T11658-", "A11659-", "T11660-", "A11661-", "A11662-", "G11663-", "T11664-", "G11665-", "T11666-", "A11667-", "G11668-", "A11669-", "A11670-", "A11671-", "T11672-", "T11673-", "A11674-", "T11675-", "A11676-", "A11677-", "C11678-", "A11679-", "T11680-", "C11681-", "C11682-", "A11683-", "T11684-", "A11685-", "G11686-", "T11687-", "T11688-", "G11689-", "G11690-", "A11691-", "T11692-", "T11693-", "C11694-", "A11695-", "C11696-", "A11697-", "T11698-", "A11699-", "G11700-", "G11701-", "T11702-", "G11703-", "T11704-", "C11705-", "C11706-", "A11707-", "A11708-", "T11709-", "C11710-", "G11711-", "G11712-", "G11713-", "A11714-", "T11715-", "C11716-", "T11717-", "C11718-", "T11719-", "C11720-", "C11721-", "A11722-", "T11723-", "C11724-", "A11725-", "T11726-", "C11727-", "G11728-", "A11729-", "G11730-", "A11731-", "T11732-", "G11733-", "A11734-", "T11735-", "T11736-", "G11737-", "A11738-", "C11739-", "G11740-", "G11741-", "C11742-", "A11743-", "T11744-", "C11745-", "T11746-", "C11747-", "C11748-", "C11749-", "C11750-", "C11751-", "T11752-", "T11753-", "C11754-", "C11755-", "T11756-", "T11757-", "T11758-", "T11759-", "T11760-", "T11761-", "A11762-", "G11763-", "T11764-", "A11765-", "G11766-", "A11767-", "T11768-", "A11769-", "T11770-", "T11771-", "T11772-", "C11773-", "A11774-", "T11775-", "C11776-", "G11777-", "T11778-", "G11779-", "T11780-", "A11781-", "A11782-", "G11783-", "A11784-", "A11785-", "T11786-", "C11787-", "A11788-", "A11789-", "T11790-", "A11791-", "T11792-", "T11793-", "A11794-", "A11795-", "T11796-", "A11797-", "T11798-", "T11799-", "T11800-", "C11801-", "T11802-", "A11803-", "A11804-", "A11805-", "G11806-", "T11807-", "A11808-", "T11809-", "C11810-", "T11811-", "G11812-", "T11813-", "G11814-", "T11815-", "A11816-", "T11817-", "A11818-", "G11819-", "C11820-", "C11821-", "T11822-", "C11823-", "T11824-", "T11825-", "T11826-", "A11827-", "T11828-", "T11829-", "T11830-", "A11831-", "C11832-", "C11833-", "A11834-", "C11835-", "A11836-", "G11837-", "C11838-", "T11839-", "C11840-", "C11841-", "A11842-", "T11843-", "A11844-", "T11845-", "T11846-", "C11847-", "C11848-", "A11849-", "A11850-", "C11851-", "A11852-", "T11853-", "G11854-", "C11855-", "A11856-", "T11857-", "T11858-", "C11859-", "C11860-", "A11861-", "C11862-", "T11863-", "A11864-", "G11865-", "A11866-", "G11867-", "G11868-", "G11869-", "A11870-", "T11871-", "A11872-", "T11873-", "C11874-", "G11875-", "A11876-", "T11877-", "A11878-", "T11879-", "C11880-", "G11881-", "C11882-", "C11883-", "G11884-", "A11885-", "A11886-", "T11887-", "G11888-", "T11889-", "C11890-", "A11891-", "T11892-", "A11893-", "T11894-", "A11895-", "C11896-", "T11897-", "C11898-", "A11899-", "A11900-", "T11901-", "T11902-", "A11903-", "G11904-", "T11905-", "A11906-", "T11907-", "A11908-", "T11909-", "G11910-", "T11911-", "T11912-", "G11913-", "G11914-", "A11915-", "G11916-", "G11917-", "A11918-", "C11919-", "A11920-", "T11921-", "C11922-", "C11923-", "G11924-", "A11925-", "G11926-", "T11927-", "T11928-", "C11929-", "A11930-", "T11931-", "T11932-", "G11933-", "T11934-", "T11935-", "T11936-", "T11937-", "C11938-", "A11939-", "A11940-", "T11941-", "A11942-", "T11943-", "C11944-", "A11945-", "A11946-", "A11947-", "G11948-", "A11949-", "G11950-", "A11951-", "T11952-", "G11953-", "G11954-", "T11955-", "T11956-", "T11957-", "C11958-", "C11959-", "T11960-", "T11961-", "A11962-", "T11963-", "C11964-", "A11965-", "T11966-", "T11967-", "T11968-", "C11969-", "T11970-", "C11971-", "C11972-", "A11973-", "T11974-", "A11975-", "G11976-", "T11977-", "G11978-", "G11979-", "T11980-", "A11981-", "C11982-", "A11983-", "A11984-", "T11985-", "A11986-", "C11987-", "T11988-", "A11989-", "C11990-", "A11991-", "C11992-", "A11993-", "T11994-", "T11995-", "A11996-", "T11997-", "T11998-", "C11999-", "C12000-", "G12001-", "T12002-", "A12003-", "C12004-", "G12005-", "G12006-", "C12007-", "T12008-", "T12009-", "T12010-", "C12011-", "C12012-", "A12013-", "T12014-", "T12015-", "C12016-", "T12017-", "C12018-", "C12019-", "A12020-", "A12021-", "A12022-", "A12023-", "A12024-", "C12025-", "A12026-", "A12027-", "T12028-", "T12029-", "T12030-", "T12031-", "A12032-", "C12033-", "C12034-", "A12035-", "A12036-", "A12037-", "T12038-", "C12039-", "T12040-", "A12041-", "A12042-", "A12043-", "T12044-", "C12045-", "T12046-", "A12047-", "C12048-", "A12049-", "T12050-", "C12051-", "T12052-", "T12053-", "T12054-", "A12055-", "T12056-", "T12057-", "G12058-", "T12059-", "A12060-", "T12061-", "C12062-", "T12063-", "A12064-", "T12065-", "A12066-", "A12067-", "T12068-", "C12069-", "A12070-", "C12071-", "T12072-", "A12073-", "T12074-", "T12075-", "T12076-", "A12077-", "G12078-", "A12079-", "T12080-", "A12081-", "A12082-", "T12083-", "C12084-", "A12085-", "G12086-", "C12087-", "C12088-", "A12089-", "T12090-", "A12091-", "A12092-", "T12093-", "T12094-", "C12095-", "C12096-", "T12097-", "C12098-", "G12099-", "A12100-", "G12101-", "T12102-", "G12103-", "C12104-", "A12105-", "A12106-", "C12107-", "A12108-", "T12109-", "G12110-", "T12111-", "T12112-", "A12113-", "G12114-", "A12115-", "T12116-", "C12117-", "G12118-", "T12119-", "C12120-", "T12121-", "A12122-", "T12123-", "A12124-", "T12125-", "A12126-", "T12127-", "G12128-", "A12129-", "A12130-", "T12131-", "A12132-", "A12133-", "G12134-", "C12135-", "C12136-", "G12137-", "T12138-", "G12139-", "T12140-", "T12141-", "A12142-", "T12143-", "C12144-", "T12145-", "A12146-", "T12147-", "T12148-", "C12149-", "C12150-", "T12151-", "T12152-", "T12153-", "C12154-", "A12155-", "T12156-", "T12157-", "A12158-", "A12159-", "C12160-", "A12161-", "A12162-", "T12163-", "T12164-", "T12165-", "A12166-", "A12167-", "C12168-", "G12169-", "A12170-", "T12171-", "G12172-", "T12173-", "C12174-", "T12175-", "A12176-", "T12177-", "A12178-", "T12179-", "C12180-", "T12181-", "A12182-", "T12183-", "A12184-", "T12185-", "G12186-", "A12187-", "G12188-", "A12189-", "T12190-", "G12191-", "A12192-", "C12193-", "T12194-", "T12195-", "A12196-", "A12197-", "T12198-", "A12199-", "T12200-", "A12201-", "A12202-", "T12203-", "A12204-", "T12205-", "T12206-", "G12207-", "A12208-", "A12209-", "G12210-", "A12211-", "G12212-", "C12213-", "T12214-", "G12215-", "T12216-", "A12217-", "C12218-", "A12219-", "A12220-", "T12221-", "A12222-", "G12223-", "T12224-", "T12225-", "T12226-", "T12227-", "T12228-", "A12229-", "T12230-", "C12231-", "T12232-", "A12233-", "T12234-", "A12235-", "G12236-", "A12237-", "A12238-", "G151793C"], "OPG023": ["S221X", "S222-", "I223-", "D224-", "K225-", "N226-", "Y227-", "C228-", "T229-", "A230-", "L231-", "Q232-", "Y233-", "Y234-", "I235-", "K236-", "S237-", "S238-", "H239-", "I240-", "D241-", "I242-", "D243-", "I244-", "V245-", "K246-", "L247-", "L248-", "M249-", "K250-", "G251-", "I252-", "D253-", "N254-", "T255-", "A256-", "Y257-", "S258-", "Y259-", "I260-", "D261-", "D262-", "L263-", "T264-", "C265-", "C266-", "T267-", "R268-", "G269-", "I270-", "M271-", "A272-", "D273-", "Y274-", "L275-", "N276-", "S277-", "D278-", "Y279-", "R280-", "Y281-", "N282-", "K283-", "D284-", "V285-", "D286-", "L287-", "D288-", "L289-", "V290-", "K291-", "L292-", "F293-", "L294-", "E295-", "N296-", "G297-", "K298-", "P299-", "Y300-", "G301-", "I302-", "M303-", "C304-", "S305-", "I306-", "V307-", "P308-", "L309-", "W310-", "R311-", "N312-", "D313-", "K314-", "E315-", "T316-", "I317-", "S318-", "L319-", "I320-", "L321-", "K322-", "T323-", "M324-", "N325-", "S326-", "D327-", "V328-", "L329-", "Q330-", "H331-", "I332-", "L333-", "I334-", "E335-", "Y336-", "M337-", "T338-", "F339-", "G340-", "D341-", "I342-", "D343-", "I344-", "P345-", "L346-", "V347-", "E348-", "C349-", "M350-", "L351-", "E352-", "Y353-", "G354-", "A355-", "V356-", "V357-", "N358-", "K359-", "E360-", "A361-", "I362-", "H363-", "R364-", "Y365-", "F366-", "R367-", "N368-", "I369-", "N370-", "I371-", "D372-", "S373-", "Y374-", "T375-", "M376-", "K377-", "Y378-", "L379-", "L380-", "K381-", "K382-", "E383-", "G384-", "G385-", "D386-", "A387-", "V388-", "N389-", "H390-", "L391-", "D392-", "D393-", "G394-", "E395-", "I396-", "P397-", "I398-", "G399-", "H400-", "L401-", "C402-", "E403-", "S404-", "N405-", "Y406-", "G407-", "C408-", "Y409-", "N410-", "F411-", "Y412-", "T413-", "Y414-", "T415-", "Y416-", "K417-", "K418-", "G419-", "L420-", "C421-", "D422-", "M423-", "S424-", "Y425-", "V426-", "C427-", "P428-", "I429-", "L430-", "S431-", "T432-", "I433-", "N434-", "I435-", "C436-", "L437-", "P438-", "Y439-", "L440-", "K441-", "D442-", "I443-", "N444-", "M445-", "I446-", "D447-", "K448-", "R449-", "G450-", "E451-", "T452-", "L453-", "L454-", "H455-", "K456-", "A457-", "V458-", "R459-", "Y460-", "N461-", "K462-", "Q463-", "S464-", "L465-", "V466-", "S467-", "L468-", "L469-", "L470-", "E471-", "S472-", "G473-", "S474-", "D475-", "V476-", "N477-", "I478-", "R479-", "S480-", "N481-", "N482-", "G483-", "Y484-", "T485-", "C486-", "I487-", "T488-", "I489-", "A490-", "I491-", "N492-", "E493-", "S494-", "R495-", "N496-", "I497-", "E498-", "L499-", "L500-", "K501-", "M502-", "L503-", "L504-", "C505-", "H506-", "K507-", "P508-", "T509-", "L510-", "D511-", "C512-", "V513-", "I514-", "D515-", "S516-", "L517-", "S518-", "E519-", "V520-", "S521-", "N522-", "I523-", "V524-", "D525-", "*661X"]}, "labels": {"aa": "OPG023: S221X, S222-, I223-, D224-, K225-, N226-, Y227-, C228-, T229-, A230-, L231-, Q232-, Y233-, Y234-, I235-, K236-, S237-, S238-, H239-, I240-, D241-, I242-, D243-, I244-, V245-, K246-, L247-, L248-, M249-, K250-, G251-, I252-, D253-, N254-, T255-, A256-, Y257-, S258-, Y259-, I260-, D261-, D262-, L263-, T264-, C265-, C266-, T267-, R268-, G269-, I270-, M271-, A272-, D273-, Y274-, L275-, N276-, S277-, D278-, Y279-, R280-, Y281-, N282-, K283-, D284-, V285-, D286-, L287-, D288-, L289-, V290-, K291-, L292-, F293-, L294-, E295-, N296-, G297-, K298-, P299-, Y300-, G301-, I302-, M303-, C304-, S305-, I306-, V307-, P308-, L309-, W310-, R311-, N312-, D313-, K314-, E315-, T316-, I317-, S318-, L319-, I320-, L321-, K322-, T323-, M324-, N325-, S326-, D327-, V328-, L329-, Q330-, H331-, I332-, L333-, I334-, E335-, Y336-, M337-, T338-, F339-, G340-, D341-, I342-, D343-, I344-, P345-, L346-, V347-, E348-, C349-, M350-, L351-, E352-, Y353-, G354-, A355-, V356-, V357-, N358-, K359-, E360-, A361-, I362-, H363-, R364-, Y365-, F366-, R367-, N368-, I369-, N370-, I371-, D372-, S373-, Y374-, T375-, M376-, K377-, Y378-, L379-, L380-, K381-, K382-, E383-, G384-, G385-, D386-, A387-, V388-, N389-, H390-, L391-, D392-, D393-, G394-, E395-, I396-, P397-, I398-, G399-, H400-, L401-, C402-, E403-, S404-, N405-, Y406-, G407-, C408-, Y409-, N410-, F411-, Y412-, T413-, Y414-, T415-, Y416-, K417-, K418-, G419-, L420-, C421-, D422-, M423-, S424-, Y425-, V426-, C427-, P428-, I429-, L430-, S431-, T432-, I433-, N434-, I435-, C436-, L437-, P438-, Y439-, L440-, K441-, D442-, I443-, N444-, M445-, I446-, D447-, K448-, R449-, G450-, E451-, T452-, L453-, L454-, H455-, K456-, A457-, V458-, R459-, Y460-, N461-, K462-, Q463-, S464-, L465-, V466-, S467-, L468-, L469-, L470-, E471-, S472-, G473-, S474-, D475-, V476-, N477-, I478-, R479-, S480-, N481-, N482-, G483-, Y484-, T485-, C486-, I487-, T488-, I489-, A490-, I491-, N492-, E493-, S494-, R495-, N496-, I497-, E498-, L499-, L500-, K501-, M502-, L503-, L504-, C505-, H506-, K507-, P508-, T509-, L510-, D511-, C512-, V513-, I514-, D515-, S516-, L517-, S518-, E519-, V520-, S521-, N522-, I523-, V524-, D525-, *661X"}}, "children": [{"name": "Monkeypox/PT0238/2022", "node_attrs": {"div": 0.0003137329432473879, "num_date": {"value": 2022.4698630136986, "confidence": [2022.4698630136986, 2022.4698630136986]}, "accession": "OP324546", "clade_membership": {"value": "IIb"}, "outbreak": {"value": "hMPXV-1"}, "country": {"value": "Portugal"}, "host": {"value": "Homo sapiens"}, "lineage": {"value": "B.1"}, "region": {"value": "Europe"}}, "branch_attrs": {"mutations": {}}}, {"name": "Monkeypox/PT0211/2022", "node_attrs": {"div": 0.0003137329432473879, "num_date": {"value": 2022.4835616438356, "confidence": [2022.4835616438356, 2022.4835616438356]}, "accession": "OP324521", "clade_membership": {"value": "IIb"}, "outbreak": {"value": "hMPXV-1"}, "country": {"value": "Portugal"}, "host": {"value": "Homo sapiens"}, "lineage": {"value": "B.1"}, "region": {"value": "Europe"}}, "branch_attrs": {"mutations": {}}}, {"name": "Monkeypox/PT0251/2022", "node_attrs": {"div": 0.0003189985400769921, "num_date": {"value": 2022.4698630136986, "confidence": [2022.4698630136986, 2022.4698630136986]}, "accession": "OP414292", "clade_membership": {"value": "IIb"}, "GA_CT_fraction": {"value": 1.0}, "dinuc_context_fraction": {"value": 0.0}, "outbreak": {"value": "hMPXV-1"}, "country": {"value": "Portugal"}, "host": {"value": "Homo sapiens"}, "lineage": {"value": "B.1"}, "region": {"value": "Europe"}}, "branch_attrs": {"mutations": {"nuc": ["G114786A"], "OPG133": ["A304V"]}, "labels": {"aa": "OPG133: A304V"}}}, {"name": "Monkeypox/PT0118/2022", "node_attrs": {"div": 0.0003189973500674918, "num_date": {"value": 2022.5301369863014, "confidence": [2022.5301369863014, 2022.5301369863014]}, "accession": "OP245351", "clade_membership": {"value": "IIb"}, "GA_CT_fraction": {"value": 1.0}, "dinuc_context_fraction": {"value": 1.0}, "outbreak": {"value": "hMPXV-1"}, "country": {"value": "Portugal"}, "host": {"value": "Homo sapiens"}, "lineage": {"value": "B.1"}, "region": {"value": "Europe"}}, "branch_attrs": {"mutations": {"nuc": ["G3821A"]}}}, {"name": "Monkeypox/PT0307/2022", "node_attrs": {"div": 0.0003137329432473879, "num_date": {"value": 2022.4315068493152, "confidence": [2022.4315068493152, 2022.4315068493152]}, "accession": "OP414341", "clade_membership": {"value": "IIb"}, "outbreak": {"value": "hMPXV-1"}, "country": {"value": "Portugal"}, "host": {"value": "Homo sapiens"}, "lineage": {"value": "B.1"}, "region": {"value": "Europe"}}, "branch_attrs": {"mutations": {}}}, {"name": "Monkeypox/PT0241/2022", "node_attrs": {"div": 0.0003137329432473879, "num_date": {"value": 2022.4698630136986, "confidence": [2022.4698630136986, 2022.4698630136986]}, "accession": "OP414285", "clade_membership": {"value": "IIb"}, "outbreak": {"value": "hMPXV-1"}, "country": {"value": "Portugal"}, "host": {"value": "Homo sapiens"}, "lineage": {"value": "B.1"}, "region": {"value": "Europe"}}, "branch_attrs": {"mutations": {}}}, {"name": "NODE_0000696", "node_attrs": {"div": 0.00031895489710124267, "num_date": {"value": 2022.5246575342467, "confidence": [2022.4781414871088, 2022.5246575342467]}, "clade_membership": {"value": "IIb"}, "GA_CT_fraction": {"value": 0.0}, "outbreak": {"value": "hMPXV-1"}, "lineage": {"value": "B.1"}}, "branch_attrs": {"mutations": {"nuc": ["C144301A"], "OPG165": ["S262R"]}, "labels": {"aa": "OPG165: S262R"}}, "children": [{"name": "Monkeypox/PT0385/2022", "node_attrs": {"div": 0.00031895489710124267, "num_date": {"value": 2022.5246575342467, "confidence": [2022.5246575342467, 2022.5246575342467]}, "accession": "OP555481", "clade_membership": {"value": "IIb"}, "outbreak": {"value": "hMPXV-1"}, "country": {"value": "Portugal"}, "host": {"value": "Homo sapiens"}, "lineage": {"value": "B.1"}, "region": {"value": "Europe"}}, "branch_attrs": {"mutations": {}}}, {"name": "Monkeypox/PT0119/2022", "node_attrs": {"div": 0.00031895489710124267, "num_date": {"value": 2022.5301369863014, "confidence": [2022.5301369863014, 2022.5301369863014]}, "accession": "OP245352", "clade_membership": {"value": "IIb"}, "outbreak": {"value": "hMPXV-1"}, "country": {"value": "Portugal"}, "host": {"value": "Homo sapiens"}, "lineage": {"value": "B.1"}, "region": {"value": "Europe"}}, "branch_attrs": {"mutations": {}}}, {"name": "Monkeypox/PT0110/2022", "node_attrs": {"div": 0.00031895489710124267, "num_date": {"value": 2022.535616438356, "confidence": [2022.535616438356, 2022.535616438356]}, "accession": "OP245344", "clade_membership": {"value": "IIb"}, "outbreak": {"value": "hMPXV-1"}, "country": {"value": "Portugal"}, "host": {"value": "Homo sapiens"}, "lineage": {"value": "B.1"}, "region": {"value": "Europe"}}, "branch_attrs": {"mutations": {}}}]}]}, {"name": "NODE_0000493", "node_attrs": {"div": 0.0003136669438588029, "num_date": {"value": 2022.521917808219, "confidence": [2022.4953010941892, 2022.521917808219]}, "clade_membership": {"value": "IIb"}, "GA_CT_fraction": {"value": 1.0}, "dinuc_context_fraction": {"value": 1.0}, "outbreak": {"value": "hMPXV-1"}, "lineage": {"value": "B.1"}}, "branch_attrs": {"mutations": {"nuc": ["G158190A"]}}, "children": [{"name": "Monkeypox/PT0549/2022", "node_attrs": {"div": 0.0003136669438588029, "num_date": {"value": 2022.650684931507, "confidence": [2022.650684931507, 2022.650684931507]}, "accession": "OP555620", "clade_membership": {"value": "IIb"}, "outbreak": {"value": "hMPXV-1"}, "country": {"value": "Portugal"}, "host": {"value": "Homo sapiens"}, "lineage": {"value": "B.1"}, "region": {"value": "Europe"}}, "branch_attrs": {"mutations": {}}}, {"name": "Monkeypox/PT0532/2022", "node_attrs": {"div": 0.0003136669438588029, "num_date": {"value": 2022.6287671232876, "confidence": [2022.6287671232876, 2022.6287671232876]}, "accession": "OP555603", "clade_membership": {"value": "IIb"}, "outbreak": {"value": "hMPXV-1"}, "country": {"value": "Portugal"}, "host": {"value": "Homo sapiens"}, "lineage": {"value": "B.1"}, "region": {"value": "Europe"}}, "branch_attrs": {"mutations": {}}}, {"name": "Monkeypox/PT0136/2022", "node_attrs": {"div": 0.0003136669438588029, "num_date": {"value": 2022.521917808219, "confidence": [2022.521917808219, 2022.521917808219]}, "accession": "OP324459", "clade_membership": {"value": "IIb"}, "outbreak": {"value": "hMPXV-1"}, "country": {"value": "Portugal"}, "host": {"value": "Homo sapiens"}, "lineage": {"value": "B.1"}, "region": {"value": "Europe"}}, "branch_attrs": {"mutations": {}}}, {"name": "Monkeypox/PT0591/2022", "node_attrs": {"div": 0.00031890731814077425, "num_date": {"value": 2022.7, "confidence": [2022.7, 2022.7]}, "accession": "OP555658", "clade_membership": {"value": "IIb"}, "GA_CT_fraction": {"value": 1.0}, "dinuc_context_fraction": {"value": 0.0}, "outbreak": {"value": "hMPXV-1"}, "country": {"value": "Portugal"}, "host": {"value": "Homo sapiens"}, "lineage": {"value": "B.1"}, "region": {"value": "Europe"}}, "branch_attrs": {"mutations": {"nuc": ["C138333T"]}}}, {"name": "Monkeypox/PT0473/2022", "node_attrs": {"div": 0.0003136669438588297, "num_date": {"value": 2022.5931506849315, "confidence": [2022.5931506849315, 2022.5931506849315]}, "accession": "OP555552", "clade_membership": {"value": "IIb"}, "outbreak": {"value": "hMPXV-1"}, "country": {"value": "Portugal"}, "host": {"value": "Homo sapiens"}, "lineage": {"value": "B.1"}, "region": {"value": "Europe"}}, "branch_attrs": {"mutations": {}}}, {"name": "Monkeypox/PT0446/2022", "node_attrs": {"div": 0.0003136669438588029, "num_date": {"value": 2022.5876712328768, "confidence": [2022.5876712328768, 2022.5876712328768]}, "accession": "OP555527", "clade_membership": {"value": "IIb"}, "outbreak": {"value": "hMPXV-1"}, "country": {"value": "Portugal"}, "host": {"value": "Homo sapiens"}, "lineage": {"value": "B.1"}, "region": {"value": "Europe"}}, "branch_attrs": {"mutations": {}}}, {"name": "Monkeypox/PT0550/2022", "node_attrs": {"div": 0.0003241832746359123, "num_date": {"value": 2022.645205479452, "confidence": [2022.645205479452, 2022.645205479452]}, "accession": "OP555621", "clade_membership": {"value": "IIb"}, "GA_CT_fraction": {"value": 1.0}, "dinuc_context_fraction": {"value": 1.0}, "outbreak": {"value": "hMPXV-1"}, "country": {"value": "Portugal"}, "host": {"value": "Homo sapiens"}, "lineage": {"value": "B.1"}, "region": {"value": "Europe"}}, "branch_attrs": {"mutations": {"nuc": ["G29516A", "G139457A"], "OPG046": ["P72S"], "OPG157": ["S51L"]}, "labels": {"aa": "OPG046: P72S; OPG157: S51L"}}}, {"name": "Monkeypox/PT0055/2022", "node_attrs": {"div": 0.0003136669438588029, "num_date": {"value": 2022.5712328767124, "confidence": [2022.5712328767124, 2022.5712328767124]}, "accession": "OP245311", "clade_membership": {"value": "IIb"}, "outbreak": {"value": "hMPXV-1"}, "country": {"value": "Portugal"}, "host": {"value": "Homo sapiens"}, "lineage": {"value": "B.1"}, "region": {"value": "Europe"}}, "branch_attrs": {"mutations": {"nuc": ["A801-"]}}}, {"name": "Monkeypox/PT0528/2022", "node_attrs": {"div": 0.000318906680955769, "num_date": {"value": 2022.63698630137, "confidence": [2022.63698630137, 2022.63698630137]}, "accession": "OP555599", "clade_membership": {"value": "IIb"}, "GA_CT_fraction": {"value": 1.0}, "dinuc_context_fraction": {"value": 1.0}, "outbreak": {"value": "hMPXV-1"}, "country": {"value": "Portugal"}, "host": {"value": "Homo sapiens"}, "lineage": {"value": "B.1"}, "region": {"value": "Europe"}}, "branch_attrs": {"mutations": {"nuc": ["C112877T"], "OPG132": ["D222N"]}, "labels": {"aa": "OPG132: D222N"}}}, {"name": "Monkeypox/PT0557/2022", "node_attrs": {"div": 0.0003136669438588029, "num_date": {"value": 2022.6616438356164, "confidence": [2022.6616438356164, 2022.6616438356164]}, "accession": "OP555628", "clade_membership": {"value": "IIb"}, "outbreak": {"value": "hMPXV-1"}, "country": {"value": "Portugal"}, "host": {"value": "Homo sapiens"}, "lineage": {"value": "B.1"}, "region": {"value": "Europe"}}, "branch_attrs": {"mutations": {}}}, {"name": "Monkeypox/PT0547/2022", "node_attrs": {"div": 0.00031890911878605226, "num_date": {"value": 2022.650684931507, "confidence": [2022.650684931507, 2022.650684931507]}, "accession": "OP555618", "clade_membership": {"value": "IIb"}, "GA_CT_fraction": {"value": 1.0}, "dinuc_context_fraction": {"value": 1.0}, "outbreak": {"value": "hMPXV-1"}, "country": {"value": "Portugal"}, "host": {"value": "Homo sapiens"}, "lineage": {"value": "B.1"}, "region": {"value": "Europe"}}, "branch_attrs": {"mutations": {"nuc": ["G88018A"], "OPG109": ["S477L"]}, "labels": {"aa": "OPG109: S477L"}}}]}, {"name": "NODE_0000716", "node_attrs": {"div": 0.000313666981631577, "num_date": {"value": 2022.435676479018, "confidence": [2022.397531033529, 2022.4506849315069]}, "clade_membership": {"value": "IIb"}, "GA_CT_fraction": {"value": 1.0}, "dinuc_context_fraction": {"value": 1.0}, "outbreak": {"value": "hMPXV-1"}, "lineage": {"value": "B.1"}}, "branch_attrs": {"mutations": {"nuc": ["C132698T"]}}, "children": [{"name": "Monkeypox/PT0533/2022", "node_attrs": {"div": 0.0003300055065323455, "num_date": {"value": 2022.6397260273973, "confidence": [2022.6397260273973, 2022.6397260273973]}, "accession": "OP555604", "clade_membership": {"value": "IIb"}, "GA_CT_fraction": {"value": 0.6666666666666666}, "dinuc_context_fraction": {"value": 1.0}, "outbreak": {"value": "hMPXV-1"}, "country": {"value": "Portugal"}, "host": {"value": "Homo sapiens"}, "lineage": {"value": "B.1.21"}, "region": {"value": "Europe"}}, "branch_attrs": {"mutations": {"nuc": ["C18441T", "G22415A", "T163405A"], "OPG031": ["E130K"], "OPG189": ["S25T"]}, "labels": {"aa": "OPG031: E130K; OPG189: S25T", "clade": "B.1.21"}}}, {"name": "Monkeypox/PT0073/2022", "node_attrs": {"div": 0.00031890567158556686, "num_date": {"value": 2022.5684931506848, "confidence": [2022.5684931506848, 2022.5684931506848]}, "accession": "OP245327", "clade_membership": {"value": "IIb"}, "GA_CT_fraction": {"value": 1.0}, "dinuc_context_fraction": {"value": 1.0}, "outbreak": {"value": "hMPXV-1"}, "country": {"value": "Portugal"}, "host": {"value": "Homo sapiens"}, "lineage": {"value": "B.1"}, "region": {"value": "Europe"}}, "branch_attrs": {"mutations": {"nuc": ["C7201T"]}}}, {"name": "Monkeypox/PT0448/2022", "node_attrs": {"div": 0.000313666981631577, "num_date": {"value": 2022.5904109589042, "confidence": [2022.5904109589042, 2022.5904109589042]}, "accession": "OP555529", "clade_membership": {"value": "IIb"}, "outbreak": {"value": "hMPXV-1"}, "country": {"value": "Portugal"}, "host": {"value": "Homo sapiens"}, "lineage": {"value": "B.1"}, "region": {"value": "Europe"}}, "branch_attrs": {"mutations": {}}}, {"name": "Monkeypox/PT0454/2022", "node_attrs": {"div": 0.0003399615923572703, "num_date": {"value": 2022.5876712328768, "confidence": [2022.5876712328768, 2022.5876712328768]}, "accession": "OP555535", "clade_membership": {"value": "IIb"}, "GA_CT_fraction": {"value": 1.0}, "dinuc_context_fraction": {"value": 1.0}, "outbreak": {"value": "hMPXV-1"}, "country": {"value": "Portugal"}, "host": {"value": "Homo sapiens"}, "lineage": {"value": "B.1"}, "region": {"value": "Europe"}}, "branch_attrs": {"mutations": {"nuc": ["G52732A", "C55917T", "C115705T", "G132625A", "C167955T"]}}}, {"name": "Monkeypox/PT0435/2022", "node_attrs": {"div": 0.000313666981631577, "num_date": {"value": 2022.5849315068492, "confidence": [2022.5849315068492, 2022.5849315068492]}, "accession": "OP555520", "clade_membership": {"value": "IIb"}, "outbreak": {"value": "hMPXV-1"}, "country": {"value": "Portugal"}, "host": {"value": "Homo sapiens"}, "lineage": {"value": "B.1"}, "region": {"value": "Europe"}}, "branch_attrs": {"mutations": {}}}, {"name": "Monkeypox/PT0274/2022", "node_attrs": {"div": 0.00031890565920255785, "num_date": {"value": 2022.4506849315069, "confidence": [2022.4506849315069, 2022.4506849315069]}, "accession": "OP414314", "clade_membership": {"value": "IIb"}, "GA_CT_fraction": {"value": 1.0}, "dinuc_context_fraction": {"value": 1.0}, "outbreak": {"value": "hMPXV-1"}, "country": {"value": "Portugal"}, "host": {"value": "Homo sapiens"}, "lineage": {"value": "B.1"}, "region": {"value": "Europe"}}, "branch_attrs": {"mutations": {"nuc": ["G87434A"], "OPG109": ["P672S"]}, "labels": {"aa": "OPG109: P672S"}}}, {"name": "Monkeypox/PT0424/2022", "node_attrs": {"div": 0.000313666981631577, "num_date": {"value": 2022.5821917808219, "confidence": [2022.5821917808219, 2022.5821917808219]}, "accession": "OP555512", "clade_membership": {"value": "IIb"}, "outbreak": {"value": "hMPXV-1"}, "country": {"value": "Portugal"}, "host": {"value": "Homo sapiens"}, "lineage": {"value": "B.1"}, "region": {"value": "Europe"}}, "branch_attrs": {"mutations": {}}}, {"name": "Monkeypox/PT0172/2022", "node_attrs": {"div": 0.000313666981631577, "num_date": {"value": 2022.4945205479453, "confidence": [2022.4945205479453, 2022.4945205479453]}, "accession": "OP324487", "clade_membership": {"value": "IIb"}, "outbreak": {"value": "hMPXV-1"}, "country": {"value": "Portugal"}, "host": {"value": "Homo sapiens"}, "lineage": {"value": "B.1"}, "region": {"value": "Europe"}}, "branch_attrs": {"mutations": {}}}, {"name": "NODE_0000727", "node_attrs": {"div": 0.0003187242816023993, "num_date": {"value": 2022.4889121218155, "confidence": [2022.4457321423517, 2022.541477071111]}, "clade_membership": {"value": "IIb"}, "GA_CT_fraction": {"value": 1.0}, "dinuc_context_fraction": {"value": 0.0}, "outbreak": {"value": "hMPXV-1"}, "lineage": {"value": "B.1"}}, "branch_attrs": {"mutations": {"nuc": ["C92352T"]}}, "children": [{"name": "Monkeypox/PT0447/2022", "node_attrs": {"div": 0.0003187242816023993, "num_date": {"value": 2022.5904109589042, "confidence": [2022.5904109589042, 2022.5904109589042]}, "accession": "OP555528", "clade_membership": {"value": "IIb"}, "outbreak": {"value": "hMPXV-1"}, "country": {"value": "Portugal"}, "host": {"value": "Homo sapiens"}, "lineage": {"value": "B.1"}, "region": {"value": "Europe"}}, "branch_attrs": {"mutations": {}}}, {"name": "Monkeypox/PT0416/2022", "node_attrs": {"div": 0.0003292118123676369, "num_date": {"value": 2022.5657534246575, "confidence": [2022.5657534246575, 2022.5657534246575]}, "accession": "OP555508", "clade_membership": {"value": "IIb"}, "GA_CT_fraction": {"value": 1.0}, "dinuc_context_fraction": {"value": 1.0}, "outbreak": {"value": "hMPXV-1"}, "country": {"value": "Portugal"}, "host": {"value": "Homo sapiens"}, "lineage": {"value": "B.1"}, "region": {"value": "Europe"}}, "branch_attrs": {"mutations": {"nuc": ["G40375A", "C120425T"], "OPG137": ["S275L"]}, "labels": {"aa": "OPG137: S275L"}}}]}, {"name": "NODE_0000722", "node_attrs": {"div": 0.000318805096052571, "num_date": {"value": 2022.5842269959494, "confidence": [2022.51523679777, 2022.6175718599748]}, "clade_membership": {"value": "IIb"}, "GA_CT_fraction": {"value": 0.0}, "outbreak": {"value": "hMPXV-1"}, "lineage": {"value": "B.1"}}, "branch_attrs": {"mutations": {"nuc": ["T122837G"], "OPG143": ["N160T"]}, "labels": {"aa": "OPG143: N160T"}}, "children": [{"name": "Monkeypox/PT0535/2022", "node_attrs": {"div": 0.000318805096052571, "num_date": {"value": 2022.6424657534246, "confidence": [2022.6424657534246, 2022.6424657534246]}, "accession": "OP555606", "clade_membership": {"value": "IIb"}, "outbreak": {"value": "hMPXV-1"}, "country": {"value": "Portugal"}, "host": {"value": "Homo sapiens"}, "lineage": {"value": "B.1"}, "region": {"value": "Europe"}}, "branch_attrs": {"mutations": {}}}, {"name": "Monkeypox/PT0534/2022", "node_attrs": {"div": 0.000318805096052571, "num_date": {"value": 2022.6424657534246, "confidence": [2022.6424657534246, 2022.6424657534246]}, "accession": "OP555605", "clade_membership": {"value": "IIb"}, "outbreak": {"value": "hMPXV-1"}, "country": {"value": "Portugal"}, "host": {"value": "Homo sapiens"}, "lineage": {"value": "B.1"}, "region": {"value": "Europe"}}, "branch_attrs": {"mutations": {}}}, {"name": "Monkeypox/PT0595/2022", "node_attrs": {"div": 0.00032405682668582193, "num_date": {"value": 2022.7082191780821, "confidence": [2022.7082191780821, 2022.7082191780821]}, "accession": "OP555662", "clade_membership": {"value": "IIb"}, "GA_CT_fraction": {"value": 0.0}, "outbreak": {"value": "hMPXV-1"}, "country": {"value": "Portugal"}, "host": {"value": "Homo sapiens"}, "lineage": {"value": "B.1"}, "region": {"value": "Europe"}}, "branch_attrs": {"mutations": {"nuc": ["T109045C"], "OPG128": ["Y4C"]}, "labels": {"aa": "OPG128: Y4C"}}}, {"name": "Monkeypox/PT0574/2022", "node_attrs": {"div": 0.000318805096052571, "num_date": {"value": 2022.6808219178083, "confidence": [2022.6808219178083, 2022.6808219178083]}, "accession": "OP555645", "clade_membership": {"value": "IIb"}, "outbreak": {"value": "hMPXV-1"}, "country": {"value": "Portugal"}, "host": {"value": "Homo sapiens"}, "lineage": {"value": "B.1"}, "region": {"value": "Europe"}}, "branch_attrs": {"mutations": {}}}]}]}, {"name": "NODE_0000467", "node_attrs": {"div": 0.0003136669438588029, "num_date": {"value": 2022.3801711731878, "confidence": [2022.3407791680877, 2022.4103788420439]}, "clade_membership": {"value": "IIb"}, "GA_CT_fraction": {"value": 1.0}, "dinuc_context_fraction": {"value": 0.0}, "outbreak": {"value": "hMPXV-1"}, "lineage": {"value": "B.1.1"}}, "branch_attrs": {"mutations": {"nuc": ["G74360A"], "OPG094": ["R194H"]}, "labels": {"aa": "OPG094: R194H", "clade": "B.1.1"}}, "children": [{"name": "Monkeypox/PT0564/2022", "node_attrs": {"div": 0.00033997741888395957, "num_date": {"value": 2022.6780821917807, "confidence": [2022.6780821917807, 2022.6780821917807]}, "accession": "OP555635", "clade_membership": {"value": "IIb"}, "GA_CT_fraction": {"value": 1.0}, "dinuc_context_fraction": {"value": 1.0}, "outbreak": {"value": "hMPXV-1"}, "country": {"value": "Portugal"}, "host": {"value": "Homo sapiens"}, "lineage": {"value": "B.1.1"}, "region": {"value": "Europe"}}, "branch_attrs": {"mutations": {"nuc": ["C23422T", "G54619A", "G68997A", "C69705T", "C156100T"], "OPG039": ["E233K"]}, "labels": {"aa": "OPG039: E233K"}}}, {"name": "Monkeypox/PT0392/2022", "node_attrs": {"div": 0.0003241561579883104, "num_date": {"value": 2022.5301369863014, "confidence": [2022.5301369863014, 2022.5301369863014]}, "accession": "OP555488", "clade_membership": {"value": "IIb"}, "GA_CT_fraction": {"value": 1.0}, "dinuc_context_fraction": {"value": 1.0}, "outbreak": {"value": "hMPXV-1"}, "country": {"value": "Portugal"}, "host": {"value": "Homo sapiens"}, "lineage": {"value": "B.1.1"}, "region": {"value": "Europe"}}, "branch_attrs": {"mutations": {"nuc": ["G145305A", "G178435A"], "OPG167": ["P35S"]}, "labels": {"aa": "OPG167: P35S"}}}, {"name": "NODE_0000469", "node_attrs": {"div": 0.0003237905213995471, "num_date": {"value": 2022.4522654172708, "confidence": [2022.416649277091, 2022.593524592933]}, "clade_membership": {"value": "IIb"}, "GA_CT_fraction": {"value": 1.0}, "dinuc_context_fraction": {"value": 1.0}, "outbreak": {"value": "hMPXV-1"}, "lineage": {"value": "B.1.1"}}, "branch_attrs": {"mutations": {"nuc": ["G93828A", "G177009A"], "OPG113": ["E700K"], "OPG205": ["E452K"]}, "labels": {"aa": "OPG113: E700K; OPG205: E452K"}}, "children": [{"name": "Monkeypox/PT0626/2023", "node_attrs": {"div": 0.0003608304411244668, "num_date": {"value": 2023.217808219178, "confidence": [2023.217808219178, 2023.217808219178]}, "accession": "OQ735077", "clade_membership": {"value": "IIb"}, "GA_CT_fraction": {"value": 1.0}, "dinuc_context_fraction": {"value": 1.0}, "outbreak": {"value": "hMPXV-1"}, "country": {"value": "Portugal"}, "host": {"value": "Homo sapiens"}, "lineage": {"value": "B.1.1"}, "region": {"value": "Europe"}}, "branch_attrs": {"mutations": {"nuc": ["C10929T", "C22179T", "G39515A", "G77076A", "G129659A", "C129949T", "G139167A"], "OPG023": ["E658K"], "OPG151": ["E246K"]}, "labels": {"aa": "OPG023: E658K; OPG151: E246K"}}}, {"name": "Monkeypox/PT0530/2022", "node_attrs": {"div": 0.000339640908325787, "num_date": {"value": 2022.6342465753426, "confidence": [2022.6342465753426, 2022.6342465753426]}, "accession": "OP555601", "clade_membership": {"value": "IIb"}, "GA_CT_fraction": {"value": 1.0}, "dinuc_context_fraction": {"value": 1.0}, "outbreak": {"value": "hMPXV-1"}, "country": {"value": "Portugal"}, "host": {"value": "Homo sapiens"}, "lineage": {"value": "B.1.1"}, "region": {"value": "Europe"}}, "branch_attrs": {"mutations": {"nuc": ["C46560T", "G53484A", "C98619T", "T178872-", "T178873-", "A178874-", "C178875-", "A178876-", "T178877-", "T178878-", "G178879-", "T178880-", "T178881-", "A178882-", "T178883-", "G178884-", "A178885-", "A178886-", "G178887-", "C178888-", "G178889-", "T178890-", "A178891-", "T178892-", "A178893-", "T178894-", "G178895-", "T178896-", "T178897-", "A178898-", "C178899-", "A178900-", "A178901-", "G178902-", "A178903-", "T178904-", "A178905-", "C178906-", "A178907-", "T178908-", "T178909-", "T178910-", "A178911-", "A178912-", "T178913-", "G178914-", "T178915-", "G178916-", "C178917-", "T178918-", "T178919-", "A178920-", "C178921-", "G178922-", "G178923-", "A178924-", "A178925-", "C178926-", "A178927-", "T178928-", "A178929-", "T178930-", "A178931-", "T178932-", "T178933-", "T178934-", "A178935-", "G178936-", "A178937-", "A178938-", "A178939-", "C178940-", "A178941-", "T178942-", "C178943-"], "OPG071": ["H319Y"]}, "labels": {"aa": "OPG071: H319Y"}}}]}, {"name": "NODE_0000472", "node_attrs": {"div": 0.0003187241590134161, "num_date": {"value": 2022.4524750476216, "confidence": [2022.3868503117646, 2022.507029227337]}, "clade_membership": {"value": "IIb"}, "GA_CT_fraction": {"value": 1.0}, "dinuc_context_fraction": {"value": 1.0}, "outbreak": {"value": "hMPXV-1"}, "lineage": {"value": "B.1.1"}}, "branch_attrs": {"mutations": {"nuc": ["G155698A"]}}, "children": [{"name": "Monkeypox/PT0592/2022", "node_attrs": {"div": 0.0003450442106783511, "num_date": {"value": 2022.7027397260274, "confidence": [2022.7027397260274, 2022.7027397260274]}, "accession": "OP555659", "clade_membership": {"value": "IIb"}, "GA_CT_fraction": {"value": 1.0}, "dinuc_context_fraction": {"value": 0.8}, "outbreak": {"value": "hMPXV-1"}, "country": {"value": "Portugal"}, "host": {"value": "Homo sapiens"}, "lineage": {"value": "B.1.1"}, "region": {"value": "Europe"}}, "branch_attrs": {"mutations": {"nuc": ["C21910T", "C67207T", "G81244A", "G109451A", "G138237A"], "OPG037": ["R175K"], "OPG085": ["R442K"], "OPG105": ["R40K"]}, "labels": {"aa": "OPG037: R175K; OPG085: R442K; OPG105: R40K"}}}, {"name": "NODE_0000473", "node_attrs": {"div": 0.00032378134722902584, "num_date": {"value": 2022.5081876284728, "confidence": [2022.4880266434059, 2022.5109589041097]}, "clade_membership": {"value": "IIb"}, "GA_CT_fraction": {"value": 1.0}, "dinuc_context_fraction": {"value": 1.0}, "outbreak": {"value": "hMPXV-1"}, "lineage": {"value": "B.1.1"}}, "branch_attrs": {"mutations": {"nuc": ["G161575A"]}}, "children": [{"name": "Monkeypox/PT0076/2022", "node_attrs": {"div": 0.00032378134722902584, "num_date": {"value": 2022.5575342465754, "confidence": [2022.5575342465754, 2022.5575342465754]}, "accession": "OP245330", "clade_membership": {"value": "IIb"}, "outbreak": {"value": "hMPXV-1"}, "country": {"value": "Portugal"}, "host": {"value": "Homo sapiens"}, "lineage": {"value": "B.1.1"}, "region": {"value": "Europe"}}, "branch_attrs": {"mutations": {"nuc": ["A801-", "C802-", "T803-", "C804-", "A805-"]}}}, {"name": "Monkeypox/PT0377/2022", "node_attrs": {"div": 0.0003237813472290526, "num_date": {"value": 2022.5109589041097, "confidence": [2022.5109589041097, 2022.5109589041097]}, "accession": "OP555473", "clade_membership": {"value": "IIb"}, "outbreak": {"value": "hMPXV-1"}, "country": {"value": "Portugal"}, "host": {"value": "Homo sapiens"}, "lineage": {"value": "B.1.1"}, "region": {"value": "Europe"}}, "branch_attrs": {"mutations": {}}}, {"name": "NODE_0000475", "node_attrs": {"div": 0.00032883864123808067, "num_date": {"value": 2022.5431514706206, "confidence": [2022.514961743295, 2022.5766990833622]}, "clade_membership": {"value": "IIb"}, "GA_CT_fraction": {"value": 1.0}, "dinuc_context_fraction": {"value": 1.0}, "outbreak": {"value": "hMPXV-1"}, "lineage": {"value": "B.1.1"}}, "branch_attrs": {"mutations": {"nuc": ["C54306T"], "OPG071": ["E45K"]}, "labels": {"aa": "OPG071: E45K"}}, "children": [{"name": "Monkeypox/PT0586/2022", "node_attrs": {"div": 0.0003340970017556359, "num_date": {"value": 2022.5931506849315, "confidence": [2022.5931506849315, 2022.5931506849315]}, "accession": "OP555655", "clade_membership": {"value": "IIb"}, "GA_CT_fraction": {"value": 1.0}, "dinuc_context_fraction": {"value": 1.0}, "outbreak": {"value": "hMPXV-1"}, "country": {"value": "Portugal"}, "host": {"value": "Homo sapiens"}, "lineage": {"value": "B.1.1"}, "region": {"value": "Europe"}}, "branch_attrs": {"mutations": {"nuc": ["C167451T"]}}}, {"name": "Monkeypox/PT0474/2022", "node_attrs": {"div": 0.000334108807684846, "num_date": {"value": 2022.6013698630136, "confidence": [2022.6013698630136, 2022.6013698630136]}, "accession": "OP555553", "clade_membership": {"value": "IIb"}, "GA_CT_fraction": {"value": 1.0}, "dinuc_context_fraction": {"value": 1.0}, "outbreak": {"value": "hMPXV-1"}, "country": {"value": "Portugal"}, "host": {"value": "Homo sapiens"}, "lineage": {"value": "B.1.1"}, "region": {"value": "Europe"}}, "branch_attrs": {"mutations": {"nuc": ["G121773A"], "OPG141": ["S51L"]}, "labels": {"aa": "OPG141: S51L"}}}]}]}]}, {"name": "NODE_0000476", "node_attrs": {"div": 0.00031872420130042874, "num_date": {"value": 2022.4506408526065, "confidence": [2022.3809423841908, 2022.4722193891666]}, "clade_membership": {"value": "IIb"}, "GA_CT_fraction": {"value": 1.0}, "dinuc_context_fraction": {"value": 1.0}, "outbreak": {"value": "hMPXV-1"}, "lineage": {"value": "B.1.1"}}, "branch_attrs": {"mutations": {"nuc": ["C22739T"], "OPG038": ["E141K"]}, "labels": {"aa": "OPG038: E141K"}}, "children": [{"name": "Monkeypox/PT0122/2022", "node_attrs": {"div": 0.00033446931101416397, "num_date": {"value": 2022.535616438356, "confidence": [2022.535616438356, 2022.535616438356]}, "accession": "OP245355", "clade_membership": {"value": "IIb"}, "GA_CT_fraction": {"value": 1.0}, "dinuc_context_fraction": {"value": 1.0}, "outbreak": {"value": "hMPXV-1"}, "country": {"value": "Portugal"}, "host": {"value": "Homo sapiens"}, "lineage": {"value": "B.1.1"}, "region": {"value": "Europe"}}, "branch_attrs": {"mutations": {"nuc": ["G11267A", "G18540A", "G173727A"], "OPG023": ["S545L"], "OPG031": ["R97W"]}, "labels": {"aa": "OPG023: S545L; OPG031: R97W"}}}, {"name": "NODE_0000477", "node_attrs": {"div": 0.0003288480950451798, "num_date": {"value": 2022.5272481344064, "confidence": [2022.4978711460572, 2022.535616438356]}, "clade_membership": {"value": "IIb"}, "GA_CT_fraction": {"value": 1.0}, "dinuc_context_fraction": {"value": 1.0}, "outbreak": {"value": "hMPXV-1"}, "lineage": {"value": "B.1.1"}}, "branch_attrs": {"mutations": {"nuc": ["C22740T", "C38937T"], "OPG056": ["R33Q"]}, "labels": {"aa": "OPG056: R33Q"}}, "children": [{"name": "Monkeypox/PT0114/2022", "node_attrs": {"div": 0.0003288480950451798, "num_date": {"value": 2022.535616438356, "confidence": [2022.535616438356, 2022.535616438356]}, "accession": "OP245348", "clade_membership": {"value": "IIb"}, "outbreak": {"value": "hMPXV-1"}, "country": {"value": "Portugal"}, "host": {"value": "Homo sapiens"}, "lineage": {"value": "B.1.1"}, "region": {"value": "Europe"}}, "branch_attrs": {"mutations": {"nuc": ["A801-", "C802-", "T803-", "C804-", "A805-"]}}}, {"name": "Monkeypox/PT0071/2022", "node_attrs": {"div": 0.0003288480950451798, "num_date": {"value": 2022.5657534246575, "confidence": [2022.5657534246575, 2022.5657534246575]}, "accession": "OP245325", "clade_membership": {"value": "IIb"}, "outbreak": {"value": "hMPXV-1"}, "country": {"value": "Portugal"}, "host": {"value": "Homo sapiens"}, "lineage": {"value": "B.1.1"}, "region": {"value": "Europe"}}, "branch_attrs": {"mutations": {}}}, {"name": "Monkeypox/PT0531/2022", "node_attrs": {"div": 0.00034460680307738764, "num_date": {"value": 2022.631506849315, "confidence": [2022.631506849315, 2022.631506849315]}, "accession": "OP555602", "clade_membership": {"value": "IIb"}, "GA_CT_fraction": {"value": 1.0}, "dinuc_context_fraction": {"value": 1.0}, "outbreak": {"value": "hMPXV-1"}, "country": {"value": "Portugal"}, "host": {"value": "Homo sapiens"}, "lineage": {"value": "B.1.1"}, "region": {"value": "Europe"}}, "branch_attrs": {"mutations": {"nuc": ["G6376A", "G136834A", "G186423A"], "OPG210": ["E1690K"]}, "labels": {"aa": "OPG210: E1690K"}}}, {"name": "Monkeypox/PT0067/2022", "node_attrs": {"div": 0.0003288480950451798, "num_date": {"value": 2022.5657534246575, "confidence": [2022.5657534246575, 2022.5657534246575]}, "accession": "OP245321", "clade_membership": {"value": "IIb"}, "outbreak": {"value": "hMPXV-1"}, "country": {"value": "Portugal"}, "host": {"value": "Homo sapiens"}, "lineage": {"value": "B.1.1"}, "region": {"value": "Europe"}}, "branch_attrs": {"mutations": {}}}, {"name": "Monkeypox/PT0400/2022", "node_attrs": {"div": 0.00033409713737518083, "num_date": {"value": 2022.5465753424658, "confidence": [2022.5465753424658, 2022.5465753424658]}, "accession": "OP555496", "clade_membership": {"value": "IIb"}, "GA_CT_fraction": {"value": 1.0}, "dinuc_context_fraction": {"value": 1.0}, "outbreak": {"value": "hMPXV-1"}, "country": {"value": "Portugal"}, "host": {"value": "Homo sapiens"}, "lineage": {"value": "B.1.1"}, "region": {"value": "Europe"}}, "branch_attrs": {"mutations": {"nuc": ["G174240A"]}}}, {"name": "NODE_0000482", "node_attrs": {"div": 0.0003339053725920643, "num_date": {"value": 2022.6200568774316, "confidence": [2022.5499720702912, 2022.6205479452055]}, "clade_membership": {"value": "IIb"}, "GA_CT_fraction": {"value": 1.0}, "dinuc_context_fraction": {"value": 0.0}, "outbreak": {"value": "hMPXV-1"}, "lineage": {"value": "B.1.1"}}, "branch_attrs": {"mutations": {"nuc": ["C118523T"]}}, "children": [{"name": "Monkeypox/PT0516/2022", "node_attrs": {"div": 0.0003339053725920911, "num_date": {"value": 2022.6260273972603, "confidence": [2022.6260273972603, 2022.6260273972603]}, "accession": "OP555587", "clade_membership": {"value": "IIb"}, "outbreak": {"value": "hMPXV-1"}, "country": {"value": "Portugal"}, "host": {"value": "Homo sapiens"}, "lineage": {"value": "B.1.1"}, "region": {"value": "Europe"}}, "branch_attrs": {"mutations": {}}}, {"name": "Monkeypox/PT0494/2022", "node_attrs": {"div": 0.00033390537259209103, "num_date": {"value": 2022.6205479452055, "confidence": [2022.6205479452055, 2022.6205479452055]}, "accession": "OP555569", "clade_membership": {"value": "IIb"}, "outbreak": {"value": "hMPXV-1"}, "country": {"value": "Portugal"}, "host": {"value": "Homo sapiens"}, "lineage": {"value": "B.1.1"}, "region": {"value": "Europe"}}, "branch_attrs": {"mutations": {}}}]}, {"name": "NODE_0000484", "node_attrs": {"div": 0.0003389717955172868, "num_date": {"value": 2022.609271435959, "confidence": [2022.5559598748337, 2022.6439275495527]}, "clade_membership": {"value": "IIb"}, "GA_CT_fraction": {"value": 1.0}, "dinuc_context_fraction": {"value": 0.5}, "outbreak": {"value": "hMPXV-1"}, "lineage": {"value": "B.1.1"}}, "branch_attrs": {"mutations": {"nuc": ["G74362A", "C177240T"], "OPG094": ["A195T"], "OPG205": ["Q529*"]}, "labels": {"aa": "OPG094: A195T; OPG205: Q529*"}}, "children": [{"name": "Monkeypox/PT0570/2022", "node_attrs": {"div": 0.0003389717955172868, "num_date": {"value": 2022.6698630136987, "confidence": [2022.6698630136987, 2022.6698630136987]}, "accession": "OP555641", "clade_membership": {"value": "IIb"}, "outbreak": {"value": "hMPXV-1"}, "country": {"value": "Portugal"}, "host": {"value": "Homo sapiens"}, "lineage": {"value": "B.1.1"}, "region": {"value": "Europe"}}, "branch_attrs": {"mutations": {}}}, {"name": "Monkeypox/PT0556/2022", "node_attrs": {"div": 0.0003442189633213255, "num_date": {"value": 2022.6616438356164, "confidence": [2022.6616438356164, 2022.6616438356164]}, "accession": "OP555627", "clade_membership": {"value": "IIb"}, "GA_CT_fraction": {"value": 1.0}, "dinuc_context_fraction": {"value": 1.0}, "outbreak": {"value": "hMPXV-1"}, "country": {"value": "Portugal"}, "host": {"value": "Homo sapiens"}, "lineage": {"value": "B.1.1"}, "region": {"value": "Europe"}}, "branch_attrs": {"mutations": {"nuc": ["G157775A"]}}}]}]}]}]}, {"name": "NODE_0000730", "node_attrs": {"div": 0.000313666981631577, "num_date": {"value": 2022.362096177111, "confidence": [2022.3421693656983, 2022.3986301369864]}, "clade_membership": {"value": "IIb"}, "GA_CT_fraction": {"value": 1.0}, "dinuc_context_fraction": {"value": 1.0}, "outbreak": {"value": "hMPXV-1"}, "lineage": {"value": "B.1.7"}}, "branch_attrs": {"mutations": {"nuc": ["C25644T"]}, "labels": {"clade": "B.1.7"}}, "children": [{"name": "Monkeypox/PT0031/2022", "node_attrs": {"div": 0.000313666981631577, "num_date": {"value": 2022.3986301369864, "confidence": [2022.3986301369864, 2022.3986301369864]}, "accession": "ON843170", "clade_membership": {"value": "IIb"}, "outbreak": {"value": "hMPXV-1"}, "country": {"value": "Portugal"}, "host": {"value": "Homo sapiens"}, "lineage": {"value": "B.1.7"}, "region": {"value": "Europe"}}, "branch_attrs": {"mutations": {}}}, {"name": "Monkeypox/PT0058/2022", "node_attrs": {"div": 0.00031890567283599365, "num_date": {"value": 2022.5712328767124, "confidence": [2022.5712328767124, 2022.5712328767124]}, "accession": "OP245314", "clade_membership": {"value": "IIb"}, "GA_CT_fraction": {"value": 1.0}, "dinuc_context_fraction": {"value": 1.0}, "outbreak": {"value": "hMPXV-1"}, "country": {"value": "Portugal"}, "host": {"value": "Homo sapiens"}, "lineage": {"value": "B.1.7"}, "region": {"value": "Europe"}}, "branch_attrs": {"mutations": {"nuc": ["A801-", "C802-", "T803-", "C804-", "A805-", "G120241A"], "OPG137": ["D214N"]}, "labels": {"aa": "OPG137: D214N"}}}, {"name": "Monkeypox/PT0380/2022", "node_attrs": {"div": 0.00033468340114596617, "num_date": {"value": 2022.5301369863014, "confidence": [2022.5301369863014, 2022.5301369863014]}, "accession": "OP555476", "clade_membership": {"value": "IIb"}, "GA_CT_fraction": {"value": 1.0}, "dinuc_context_fraction": {"value": 1.0}, "outbreak": {"value": "hMPXV-1"}, "country": {"value": "Portugal"}, "host": {"value": "Homo sapiens"}, "lineage": {"value": "B.1.7"}, "region": {"value": "Europe"}}, "branch_attrs": {"mutations": {"nuc": ["G2185A", "C21476T", "C57173T", "G142271A"], "OPG037": ["E320K"], "OPG163": ["D24N"]}, "labels": {"aa": "OPG037: E320K; OPG163: D24N"}}}, {"name": "Monkeypox/PT0135/2022", "node_attrs": {"div": 0.000313666981631577, "num_date": {"value": 2022.5164383561644, "confidence": [2022.5164383561644, 2022.5164383561644]}, "accession": "OP324458", "clade_membership": {"value": "IIb"}, "outbreak": {"value": "hMPXV-1"}, "country": {"value": "Portugal"}, "host": {"value": "Homo sapiens"}, "lineage": {"value": "B.1.7"}, "region": {"value": "Europe"}}, "branch_attrs": {"mutations": {}}}, {"name": "NODE_0000734", "node_attrs": {"div": 0.0003187242174080315, "num_date": {"value": 2022.4005025892666, "confidence": [2022.3800566385714, 2022.4107125938237]}, "clade_membership": {"value": "IIb"}, "GA_CT_fraction": {"value": 1.0}, "dinuc_context_fraction": {"value": 1.0},
[truncated: 324,058 more chars]
